# Supplementary material for: The transcriptome of peripheral blood mononuclear cells in patients with clinical subtypes of late age-related macular degeneration
Source: Immun Ageing. 2019 Aug 15;16:20. doi: 10.1186/s12979-019-0160-0 (PMC6696679; doi:10.1186/s12979-019-0160-0)
Supplement: Supplementary file 1 — Gene annotation list. (XLSX 1932 kb) [file 12979_2019_160_MOESM1_ESM.xlsx]

## Sheet: Gene annotation
Gene Symbol	probeset ID	gene_assignment	RefSeq
A1BG	16876116	NM_130786 // A1BG // alpha-1-B glycoprotein // 19q13.4 // 1 /// ENST00000263100 // A1BG	NM_130786
A1BG-AS1	16866275	NR_015380 // A1BG-AS1 // A1BG antisense RNA 1 // 19q13.4 // 503538 /// ENST00000593374	NR_015380
A1CF	16714348	NM_001198818 // A1CF // APOBEC1 complementation factor // 10q11.23 // 29974 /// NM_0011	NM_001198818
A2M	16761012	NM_000014 // A2M // alpha-2-macroglobulin // 12p13.31 // 2 /// XM_006719056 // A2M // a	NM_000014
A2M-AS1	16748111	NR_026971 // A2M-AS1 // A2M antisense RNA 1 (head to head) // 12p13.31 // 144571 /// EN	NR_026971
A2ML1	16748015	NM_001282424 // A2ML1 // alpha-2-macroglobulin-like 1 // 12p13.31 // 144568 /// NM_1446	NM_001282424
A2MP1	16761118	ENST00000544183 // A2MP1 // alpha-2-macroglobulin pseudogene 1 // 12p13.31 // 3 /// ENS	ENST00000544183
A4GALT	16935690	NM_017436 // A4GALT // alpha 1,4-galactosyltransferase // 22q13.2 // 53947 /// XM_00526	NM_017436
A4GNT	16959623	NM_016161 // A4GNT // alpha-1,4-N-acetylglucosaminyltransferase // 3p14.3 // 51146 ///	NM_016161
AA06	16843288	NR_037584 // AA06 // uncharacterized LOC100506677 // 17q12 // 100506677 /// ENST0000057	NR_037584
AAAS	16765284	NM_001173466 // AAAS // achalasia, adrenocortical insufficiency, alacrimia // 12q13 //	NM_001173466
AACS	16758885	NM_023928 // AACS // acetoacetyl-CoA synthetase // 12q24.31 // 65985 /// XM_005253609 /	NM_023928
AACSP1	17003602	NR_024035 // AACSP1 // acetoacetyl-CoA synthetase pseudogene 1 // 5q35.3 // 729522 ///	NR_024035
AADAC	16947045	NM_001086 // AADAC // arylacetamide deacetylase // 3q25.1 // 13 /// XM_005247104 // AAD	NM_001086
AADACL2	16947026	NM_207365 // AADACL2 // arylacetamide deacetylase-like 2 // 3q25.1 // 344752 /// XM_011	NM_207365
AADACL2-AS1	16960605	NR_110202 // AADACL2-AS1 // AADACL2 antisense RNA 1 // --- // 101928142 /// NR_110203 /	NR_110202
AADACL3	16659349	NM_001103170 // AADACL3 // arylacetamide deacetylase-like 3 // 1p36.21 // 126767 /// NR	NM_001103170
AADACL4	16659343	NM_001013630 // AADACL4 // arylacetamide deacetylase-like 4 // 1p36.21 // 343066 /// XM	NM_001013630
AADACP1	16947034	NR_026915 // AADACP1 // arylacetamide deacetylase pseudogene 1 // 3q25.1 // 201651 ///	NR_026915
AADAT	16981444	NM_001286682 // AADAT // aminoadipate aminotransferase // 4q33 // 51166 /// NM_00128668	NM_001286682
AAED1	17096242	NM_153698 // AAED1 // AhpC/TSA antioxidant enzyme domain containing 1 // 9q22.32 // 195	NM_153698
AAGAB	16811020	NM_001271885 // AAGAB // alpha- and gamma-adaptin binding protein // 15q23 // 79719 ///	NM_001271885
AAK1	16898617	NM_014911 // AAK1 // AP2 associated kinase 1 // 2p14 // 22848 /// ENST00000406297 // AA	NM_014911
AAMDC	16729444	NM_024684 // AAMDC // adipogenesis associated, Mth938 domain containing // 11q14.1 // 2	NM_024684
AAMP	16908316	NM_001087 // AAMP // angio-associated migratory cell protein // 2q35 // 14 /// NM_00130	NM_001087
AANAT	16838073	NM_001088 // AANAT // aralkylamine N-acetyltransferase // 17q25.1 // 15 /// NM_00116657	NM_001088
AAR2	16913305	NM_001271874 // AAR2 // AAR2 splicing factor homolog // 20pter-q12 // 25980 /// NM_0155	NM_001271874
AARD	17072052	NM_001025357 // AARD // alanine and arginine rich domain containing protein // 8q24.11	NM_001025357
AARS	16827764	NM_001605 // AARS // alanyl-tRNA synthetase // 16q22 // 16 /// XR_933220 // AARS // ala	NM_001605
AARS2	17019582	NM_020745 // AARS2 // alanyl-tRNA synthetase 2, mitochondrial // 6p21.1 // 57505 /// XM	NM_020745
AASDH	16976133	NM_001286668 // AASDH // aminoadipate-semialdehyde dehydrogenase // 4q12 // 132949 ///	NM_001286668
AASDHPPT	16730742	NM_015423 // AASDHPPT // aminoadipate-semialdehyde dehydrogenase-phosphopantetheinyl tr	NM_015423
AASS	17062280	NM_005763 // AASS // aminoadipate-semialdehyde synthase // 7q31.3 // 10157 /// XM_01151	NM_005763
AATBC	16926260	NR_026961 // AATBC // apoptosis associated transcript in bladder cancer // 21q22.3 // 2	NR_026961
AATF	16833518	NM_012138 // AATF // apoptosis antagonizing transcription factor // 17q12 // 26574 ///	NM_012138
AATK	16849720	NM_001080395 // AATK // apoptosis-associated tyrosine kinase // 17q25.3 // 9625 /// NM_	NM_001080395
AATK-AS1	16838776	NR_027255 // AATK-AS1 // AATK antisense RNA 1 // 17q25.3 // 388428 /// ENST00000414089	NR_027255
ABAT	16815735	NM_000663 // ABAT // 4-aminobutyrate aminotransferase // 16p13.2 // 18 /// NM_001127448	NM_000663
ABCA1	17096728	NM_005502 // ABCA1 // ATP binding cassette subfamily A member 1 // 9q31.1 // 19 /// XM_	NM_005502
ABCA10	16848264	NM_080282 // ABCA10 // ATP binding cassette subfamily A member 10 // 17q24 // 10349 ///	NM_080282
ABCA12	16907979	NM_015657 // ABCA12 // ATP binding cassette subfamily A member 12 // 2q34 // 26154 ///	NM_015657
ABCA13	17045938	NM_152701 // ABCA13 // ATP binding cassette subfamily A member 13 // 7p12.3 // 154664 /	NM_152701
ABCA17P	16815072	NR_003574 // ABCA17P // ATP binding cassette subfamily A member 17, pseudogene // 16p13	NR_003574
ABCA2	17100211	NM_001606 // ABCA2 // ATP binding cassette subfamily A member 2 // 9q34 // 20 /// NM_21	NM_001606
ABCA3	16823109	NM_001089 // ABCA3 // ATP binding cassette subfamily A member 3 // 16p13.3 // 21 /// EN	NM_001089
ABCA4	16689764	NM_000350 // ABCA4 // ATP binding cassette subfamily A member 4 // 1p22 // 24 /// ENST0	NM_000350
ABCA5	16848318	NM_018672 // ABCA5 // ATP binding cassette subfamily A member 5 // 17q24.3 // 23461 ///	NM_018672
ABCA6	16848219	NM_080284 // ABCA6 // ATP binding cassette subfamily A member 6 // 17q24.3 // 23460 ///	NM_080284
ABCA7	16856361	NM_019112 // ABCA7 // ATP binding cassette subfamily A member 7 // 19p13.3 // 10347 ///	NM_019112
ABCA8	16848123	NM_001288985 // ABCA8 // ATP binding cassette subfamily A member 8 // 17q24 // 10351 //	NM_001288985
ABCA9	16848173	NM_080283 // ABCA9 // ATP binding cassette subfamily A member 9 // 17q24.2 // 10350 ///	NM_080283
ABCA9-AS1	16837344	NR_126414 // ABCA9-AS1 // ABCA9 antisense RNA 1 // 17q24.2 // 104355297 /// ENST0000045	NR_126414
ABCB1	17059491	NM_000927 // ABCB1 // ATP binding cassette subfamily B member 1 // 7q21.12 // 5243 ///	NM_000927
ABCB10	16700324	NM_012089 // ABCB10 // ATP binding cassette subfamily B member 10 // 1q42.13 // 23456 /	NM_012089
ABCB11	16904793	NM_003742 // ABCB11 // ATP binding cassette subfamily B member 11 // 2q24 // 8647 /// X	NM_003742
ABCB4	17059451	NM_000443 // ABCB4 // ATP binding cassette subfamily B member 4 // 7q21.1 // 5244 /// N	NM_000443
ABCB5	17044009	NM_001163941 // ABCB5 // ATP binding cassette subfamily B member 5 // 7p21.1 // 340273	NM_001163941
ABCB6	16908618	NM_005689 // ABCB6 // ATP binding cassette subfamily B member 6 (Langereis blood group)	NM_005689
ABCB7	17112213	NM_001271696 // ABCB7 // ATP binding cassette subfamily B member 7 // Xq13.3 // 22 ///	NM_001271696
ABCB8	17053498	NM_001282291 // ABCB8 // ATP binding cassette subfamily B member 8 // 7q36 // 11194 ///	NM_001282291
ABCB9	16771816	NM_001243013 // ABCB9 // ATP binding cassette subfamily B member 9 // 12q24 // 23457 //	NM_001243013
ABCC1	16816214	NM_004996 // ABCC1 // ATP binding cassette subfamily C member 1 // 16p13.1 // 4363 ///	NM_004996
ABCC10	17008971	NM_001198934 // ABCC10 // ATP binding cassette subfamily C member 10 // 6p21.1 // 89845	NM_001198934
ABCC11	16826320	NM_032583 // ABCC11 // ATP binding cassette subfamily C member 11 // 16q12.1 // 85320 /	NM_032583
ABCC12	16826278	NM_033226 // ABCC12 // ATP binding cassette subfamily C member 12 // 16q12.1 // 94160 /	NM_033226
ABCC13	16921537	NR_003087 // ABCC13 // ATP binding cassette subfamily C member 13, pseudogene // 21q11.	NR_003087
ABCC2	16708192	NM_000392 // ABCC2 // ATP binding cassette subfamily C member 2 // 10q24 // 1244 /// XM	NM_000392
ABCC3	16836021	NM_001144070 // ABCC3 // ATP binding cassette subfamily C member 3 // 17q22 // 8714 ///	NM_001144070
ABCC4	16780271	NM_001105515 // ABCC4 // ATP binding cassette subfamily C member 4 // 13q32 // 10257 //	NM_001105515
ABCC5	16962129	NM_001023587 // ABCC5 // ATP binding cassette subfamily C member 5 // 3q27 // 10057 ///	NM_001023587
ABCC5-AS1	16948628	NR_046570 // ABCC5-AS1 // ABCC5 antisense RNA 1 // --- // 100873982 /// ENST00000422946	NR_046570
ABCC6	16824309	NM_001171 // ABCC6 // ATP binding cassette subfamily C member 6 // 16p13.1 // 368 /// X	NM_001171
ABCC6P1	16816373	NR_003569 // ABCC6P1 // ATP binding cassette subfamily C member 6 pseudogene 1 (functio	NR_003569
ABCC6P2	16824120	NR_023387 // ABCC6P2 // ATP binding cassette subfamily C member 6 pseudogene 2 // 16p13	NR_023387
ABCC8	16736278	NM_000352 // ABCC8 // ATP binding cassette subfamily C member 8 // 11p15.1 // 6833 ///	NM_000352
ABCC9	16762154	NM_005691 // ABCC9 // ATP binding cassette subfamily C member 9 // 12p12.1 // 10060 ///	NM_005691
ABCD1	17108096	NM_000033 // ABCD1 // ATP binding cassette subfamily D member 1 // Xq28 // 215 /// XR_9	NM_000033
ABCD2	16763182	NM_005164 // ABCD2 // ATP binding cassette subfamily D member 2 // 12q12 // 225 /// XM_	NM_005164
ABCD3	16667303	NM_001122674 // ABCD3 // ATP binding cassette subfamily D member 3 // 1p21.3 // 5825 //	NM_001122674
ABCD4	16794656	NM_005050 // ABCD4 // ATP binding cassette subfamily D member 4 // 14q24.3 // 5826 ///	NM_005050
ABCE1	16971139	NM_001040876 // ABCE1 // ATP binding cassette subfamily E member 1 // 4q31 // 6059 ///	NM_001040876
ABCF1	17006288	NM_001025091 // ABCF1 // ATP binding cassette subfamily F member 1 // 6p21.33 // 23 ///	NM_001025091
ABCF2	17064459	NM_005692 // ABCF2 // ATP binding cassette subfamily F member 2 // 7q36 // 10061 /// NM	NM_005692
ABCF3	16948773	NM_018358 // ABCF3 // ATP binding cassette subfamily F member 3 // 3q27.1 // 55324 ///	NM_018358
ABCG1	16923145	NM_004915 // ABCG1 // ATP binding cassette subfamily G member 1 // 21q22.3 // 9619 ///	NM_004915
ABCG2	16977868	NM_001257386 // ABCG2 // ATP binding cassette subfamily G member 2 (Junior blood group)	NM_001257386
ABCG4	16732224	NM_001142505 // ABCG4 // ATP binding cassette subfamily G member 4 // 11q23.3 // 64137	NM_001142505
ABCG5	16897037	NM_022436 // ABCG5 // ATP binding cassette subfamily G member 5 // 2p21 // 64240 /// XM	NM_022436
ABCG8	16879564	NM_022437 // ABCG8 // ATP binding cassette subfamily G member 8 // 2p21 // 64241 /// XM	NM_022437
ABHD1	16878098	NM_032604 // ABHD1 // abhydrolase domain containing 1 // 2p23.3 // 84696 /// XM_0115331	NM_032604
ABHD10	16943868	NM_001272069 // ABHD10 // abhydrolase domain containing 10 // 3q13.2 // 55347 /// NM_01	NM_001272069
ABHD11	17058582	NM_001145364 // ABHD11 // abhydrolase domain containing 11 // 7q11.23 // 83451 /// NM_0	NM_001145364
ABHD11-AS1	17046974	NR_026690 // ABHD11-AS1 // ABHD11 antisense RNA 1 (tail to tail) // 7q11.23 // 171022	NR_026690
ABHD12	16918077	NM_001042472 // ABHD12 // abhydrolase domain containing 12 // 20p11.21 // 26090 /// NM_	NM_001042472
ABHD12B	16784041	NM_001206673 // ABHD12B // abhydrolase domain containing 12B // 14q22.1 // 145447 /// N	NM_001206673
ABHD13	16776335	NM_032859 // ABHD13 // abhydrolase domain containing 13 // 13q33.3 // 84945 /// XM_0115	NM_032859
ABHD14B	16954669	NM_001146314 // ABHD14B // abhydrolase domain containing 14B // 3p21.2 // 84836 /// NM_	NM_001146314
ABHD15	16842995	NM_198147 // ABHD15 // abhydrolase domain containing 15 // 17q11.2 // 116236 /// ENST00	NM_198147
ABHD16A	17017316	NM_001177515 // ABHD16A // abhydrolase domain containing 16A // 6p21.3 // 7920 /// NM_0	NM_001177515
ABHD16B	16916126	NM_080622 // ABHD16B // abhydrolase domain containing 16B // 20q13.33 // 140701 /// ENS	NM_080622
ABHD17A	16866821	NM_001130111 // ABHD17A // abhydrolase domain containing 17A // 19p13.3 // 81926 /// NM	NM_001130111
ABHD17B	17094855	NM_001025780 // ABHD17B // abhydrolase domain containing 17B // 9q21.13 // 51104 /// NM	NM_001025780
ABHD17C	16803743	NM_021214 // ABHD17C // abhydrolase domain containing 17C // 15q25.1 // 58489 /// ENST0	NM_021214
ABHD18	16970592	NM_001039717 // ABHD18 // abhydrolase domain containing 18 // 4q28.2 // 80167 /// XM_00	NM_001039717
ABHD2	16804539	NM_007011 // ABHD2 // abhydrolase domain containing 2 // 15q26.1 // 11057 /// NM_152924	NM_007011
ABHD3	16854202	NM_001308256 // ABHD3 // abhydrolase domain containing 3 // 18q11.2 // 171586 /// NM_00	NM_001308256
ABHD4	16782132	NM_022060 // ABHD4 // abhydrolase domain containing 4 // 14q11.2 // 63874 /// XM_005267	NM_022060
ABHD5	16939815	NM_016006 // ABHD5 // abhydrolase domain containing 5 // 3p21 // 51099 /// XM_011533779	NM_016006
ABHD6	16942167	NM_020676 // ABHD6 // abhydrolase domain containing 6 // 3p14.3 // 57406 /// XM_0052653	NM_020676
ABHD8	16870165	NM_024527 // ABHD8 // abhydrolase domain containing 8 // 19p13.11 // 79575 /// ENST0000	NM_024527
ABI1	16712627	NM_001012750 // ABI1 // abl-interactor 1 // 10p11.2 // 10006 /// NM_001012751 // ABI1 /	NM_001012750
ABI2	16889779	NM_001282925 // ABI2 // abl-interactor 2 // 2q33 // 10152 /// NM_001282926 // ABI2 // a	NM_001282925
ABI3	16835556	NM_001135186 // ABI3 // ABI family, member 3 // 17q21.3 // 51225 /// NM_016428 // ABI3	NM_001135186
ABI3BP	16956792	NM_015429 // ABI3BP // ABI family, member 3 (NESH) binding protein // 3q12 // 25890 ///	NM_015429
ABL1	17090373	NM_005157 // ABL1 // ABL proto-oncogene 1, non-receptor tyrosine kinase // 9q34.1 // 25	NM_005157
ABL2	16696824	NM_001136000 // ABL2 // ABL proto-oncogene 2, non-receptor tyrosine kinase // 1q25.2 //	NM_001136000
ABLIM1	16718666	XM_011539805 // ABLIM1 // actin binding LIM protein 1 // 10q25 // 3983	XM_011539805
ABLIM2	16974146	NM_001130083 // ABLIM2 // actin binding LIM protein family, member 2 // 4p16.1 // 84448	NM_001130083
ABLIM3	16990862	NM_001301015 // ABLIM3 // actin binding LIM protein family, member 3 // 5q32 // 22885 /	NM_001301015
ABO	17099466	ENST00000453660 // ABO // ABO blood group (transferase A, alpha 1-3-N-acetylgalactosami	ENST00000453660
ABR	16839294	NM_001092 // ABR // active BCR-related // 17p13.3 // 29 /// NM_001159746 // ABR // acti	NM_001092
ABRA	17080077	NM_139166 // ABRA // actin binding Rho activating protein // 8q23.1 // 137735 /// ENST0	NM_139166
ABRACL	17013065	NM_021243 // ABRACL // ABRA C-terminal like // 6q24.1 // 58527 /// ENST00000367660 // A	NM_021243
ABT1	17005751	NM_013375 // ABT1 // activator of basal transcription 1 // 6p22.2 // 29777 /// ENST0000	NM_013375
ABTB1	16945137	NM_032548 // ABTB1 // ankyrin repeat and BTB (POZ) domain containing 1 // 3q21 // 80325	NM_032548
ABTB2	16737260	NM_145804 // ABTB2 // ankyrin repeat and BTB (POZ) domain containing 2 // 11p13 // 2584	NM_145804
ACAA1	16952244	NM_001130410 // ACAA1 // acetyl-CoA acyltransferase 1 // 3p22.2 // 30 /// NM_001607 //	NM_001130410
ACAA2	16855184	NM_006111 // ACAA2 // acetyl-CoA acyltransferase 2 // 18q21.1 // 10449 /// ENST00000285	NM_006111
ACACA	16843728	NM_198834 // ACACA // acetyl-CoA carboxylase alpha // 17q21 // 31 /// NM_198836 // ACAC	NM_198834
ACACB	16756649	NM_001093 // ACACB // acetyl-CoA carboxylase beta // 12q24.11 // 32 /// XM_005253876 //	NM_001093
ACAD10	16757112	NM_001136538 // ACAD10 // acyl-CoA dehydrogenase family, member 10 // 12q24.12 // 80724	NM_001136538
ACAD11	16959241	NM_032169 // ACAD11 // acyl-CoA dehydrogenase family, member 11 // 3q22.1 // 84129 ///	NM_032169
ACAD8	16733660	NM_014384 // ACAD8 // acyl-CoA dehydrogenase family, member 8 // 11q25 // 27034 /// XM_	NM_014384
ACAD9	16945254	NM_014049 // ACAD9 // acyl-CoA dehydrogenase family, member 9 // 3q21.3 // 28976 /// NR	NM_014049
ACADL	16907812	NM_001608 // ACADL // acyl-CoA dehydrogenase, long chain // 2q34 // 33 /// XM_005246517	NM_001608
ACADM	16666266	ENST00000528016 // ACADM // acyl-CoA dehydrogenase, C-4 to C-12 straight chain // 1p31	ENST00000528016
ACADS	16757990	NM_000017 // ACADS // acyl-CoA dehydrogenase, C-2 to C-3 short chain // 12q24.31 // 35	NM_000017
ACADSB	16710245	NM_001609 // ACADSB // acyl-CoA dehydrogenase, short/branched chain // 10q26.13 // 36 /	NM_001609
ACADVL	16830302	NM_000018 // ACADVL // acyl-CoA dehydrogenase, very long chain // 17p13.1 // 37 /// NM_	NM_000018
ACAN	16804506	NM_001135 // ACAN // aggrecan // 15q26.1 // 176 /// NM_013227 // ACAN // aggrecan // 15	NM_001135
ACAP1	16830374	NM_014716 // ACAP1 // ArfGAP with coiled-coil, ankyrin repeat and PH domains 1 // 17p13	NM_014716
ACAP2	16963055	NM_012287 // ACAP2 // ArfGAP with coiled-coil, ankyrin repeat and PH domains 2 // 3q29	NM_012287
ACAP3	16680148	NM_030649 // ACAP3 // ArfGAP with coiled-coil, ankyrin repeat and PH domains 3 // --- /	NM_030649
ACAT1	16730819	NM_000019 // ACAT1 // acetyl-CoA acetyltransferase 1 // 11q22.3 // 38 /// XM_006718834	NM_000019
ACAT2	17014309	NM_001303253 // ACAT2 // acetyl-CoA acetyltransferase 2 // 6q25.3 // 39 /// NM_005891 /	NM_001303253
ACBD3	16700023	NM_022735 // ACBD3 // acyl-CoA binding domain containing 3 // 1q42.12 // 64746 /// ENST	NM_022735
ACBD4	16834900	NM_001135704 // ACBD4 // acyl-CoA binding domain containing 4 // 17q21.31 // 79777 ///	NM_001135704
ACBD5	16712734	NM_001042473 // ACBD5 // acyl-CoA binding domain containing 5 // 10p12.1 // 91452 /// N	NM_001042473
ACBD6	16696903	NM_032360 // ACBD6 // acyl-CoA binding domain containing 6 // 1q25.3 // 84320 /// XR_92	NM_032360
ACBD7	16712035	NM_001039844 // ACBD7 // acyl-CoA binding domain containing 7 // 10p13 // 414149 /// EN	NM_001039844
ACCS	16723998	NM_001127219 // ACCS // 1-aminocyclopropane-1-carboxylate synthase homolog (inactive) /	NM_001127219
ACCSL	16723981	NM_001031854 // ACCSL // 1-aminocyclopropane-1-carboxylate synthase (inactive)-like //	NM_001031854
ACD	16827394	NM_001082486 // ACD // adrenocortical dysplasia homolog (mouse) // 16q22.1 // 65057 ///	NM_001082486
ACE	16836896	NM_000789 // ACE // angiotensin I converting enzyme // 17q23.3 // 1636 /// NM_001178057	NM_000789
ACE2	17109301	NM_021804 // ACE2 // angiotensin I converting enzyme 2 // Xp22 // 59272 /// XM_01154554	NM_021804
ACER1	16867648	NM_133492 // ACER1 // alkaline ceramidase 1 // 19p13.3 // 125981 /// XM_011527673 // AC	NM_133492
ACER2	17083900	NM_001010887 // ACER2 // alkaline ceramidase 2 // 9p22.1 // 340485 /// XM_005251447 //	NM_001010887
ACER3	16729298	NM_001300953 // ACER3 // alkaline ceramidase 3 // 11q13.5 // 55331 /// NM_001300954 //	NM_001300953
ACHE	17060791	NM_000665 // ACHE // acetylcholinesterase (Yt blood group) // 7q22 // 43 /// NM_0012824	NM_000665
ACIN1	16790693	NM_001164814 // ACIN1 // apoptotic chromatin condensation inducer 1 // 14q11.2 // 22985	NM_001164814
ACKR1	16672428	NM_001122951 // ACKR1 // atypical chemokine receptor 1 (Duffy blood group) // 1q21-q22	NM_001122951
ACKR2	16939739	NM_001296 // ACKR2 // atypical chemokine receptor 2 // 3p21.3 // 1238 /// ENST000002731	NM_001296
ACKR3	16892826	NM_020311 // ACKR3 // atypical chemokine receptor 3 // 2q37.3 // 57007 /// XM_005246097	NM_020311
ACKR4	16945768	NM_016557 // ACKR4 // atypical chemokine receptor 4 // 3q22 // 51554 /// NM_178445 // A	NM_016557
ACLY	16844936	NM_001096 // ACLY // ATP citrate lyase // 17q21.2 // 47 /// NM_001303274 // ACLY // ATP	NM_001096
ACMSD	16885897	NM_001307983 // ACMSD // aminocarboxymuconate semialdehyde decarboxylase // 2q21.3 // 1	NM_001307983
ACO1	17084184	NM_001278352 // ACO1 // aconitase 1, soluble // 9p21.1 // 48 /// NM_002197 // ACO1 // a	NM_001278352
ACO2	16930635	NM_001098 // ACO2 // aconitase 2, mitochondrial // 22q13.2 // 50 /// ENST00000216254 //	NM_001098
ACOT1	16786248	NM_001037161 // ACOT1 // acyl-CoA thioesterase 1 // 14q24.3 // 641371 /// XM_011537075	NM_001037161
ACOT11	16664978	NM_015547 // ACOT11 // acyl-CoA thioesterase 11 // 1p32.3 // 26027 /// NM_147161 // ACO	NM_015547
ACOT12	16997702	NM_130767 // ACOT12 // acyl-CoA thioesterase 12 // 5q14.1 // 134526 /// XM_006714531 //	NM_130767
ACOT13	17005385	NM_001160094 // ACOT13 // acyl-CoA thioesterase 13 // 6p22.3 // 55856 /// NM_018473 //	NM_001160094
ACOT2	16786255	NM_006821 // ACOT2 // acyl-CoA thioesterase 2 // 14q24.3 // 10965 /// NR_046028 // ACOT	NM_006821
ACOT4	16786264	NM_152331 // ACOT4 // acyl-CoA thioesterase 4 // 14q24.3 // 122970 /// ENST00000326303	NM_152331
ACOT6	16786271	NM_001037162 // ACOT6 // acyl-CoA thioesterase 6 // 14q24.3 // 641372 /// XM_011537076	NM_001037162
ACOT7	16681103	NM_007274 // ACOT7 // acyl-CoA thioesterase 7 // 1p36 // 11332 /// NM_181864 // ACOT7 /	NM_007274
ACOT8	16919673	NM_005469 // ACOT8 // acyl-CoA thioesterase 8 // 20q13.12 // 10005 /// XM_005260239 //	NM_005469
ACOT9	17109780	NM_001033583 // ACOT9 // acyl-CoA thioesterase 9 // Xp22.11 // 23597 /// NM_001037171 /	NM_001033583
ACOX1	16849026	NM_001185039 // ACOX1 // acyl-CoA oxidase 1, palmitoyl // 17q25.1 // 51 /// NM_004035 /	NM_001185039
ACOX2	16955535	NM_003500 // ACOX2 // acyl-CoA oxidase 2, branched chain // 3p14.3 // 8309 /// XM_00526	NM_003500
ACOX3	16974182	NM_001101667 // ACOX3 // acyl-CoA oxidase 3, pristanoyl // 4p15.3 // 8310 /// NM_003501	NM_001101667
ACOXL	16884304	NM_001142807 // ACOXL // acyl-CoA oxidase-like // 2q13 // 55289 /// XM_011511404 // ACO	NM_001142807
ACP1	16876440	NM_001040649 // ACP1 // acid phosphatase 1, soluble // 2p25 // 52 /// NM_004300 // ACP1	NM_001040649
ACP2	16737946	NM_001302489 // ACP2 // acid phosphatase 2, lysosomal // 11p11.2|11p12-p11 // 53 /// NM	NM_001302489
ACP5	16869023	NM_001111034 // ACP5 // acid phosphatase 5, tartrate resistant // 19p13.2 // 54 /// NM_	NM_001111034
ACP6	16692341	NM_016361 // ACP6 // acid phosphatase 6, lysophosphatidic // 1q21 // 51205 /// XM_01150	NM_016361
ACPP	16945682	NM_001099 // ACPP // acid phosphatase, prostate // 3q22.1 // 55 /// NM_001134194 // ACP	NM_001099
ACPT	16864586	NM_033068 // ACPT // acid phosphatase, testicular // 19q13.4 // 93650 /// ENST000002705	NM_033068
ACR	16931838	NM_001097 // ACR // acrosin // 22q13.33 // 49 /// ENST00000216139 // ACR // acrosin //	NM_001097
ACRBP	16760523	NM_032489 // ACRBP // acrosin binding protein // 12p13.31 // 84519 /// ENST00000229243	NM_032489
ACRC	17104800	NM_052957 // ACRC // acidic repeat containing // Xq13.1 // 93953 /// XM_006724716 // AC	NM_052957
ACRV1	16745830	NM_001612 // ACRV1 // acrosomal vesicle protein 1 // 11q24.2 // 56 /// NM_020069 // ACR	NM_001612
ACSBG1	16812105	NM_001199377 // ACSBG1 // acyl-CoA synthetase bubblegum family member 1 // 15q23-q24 //	NM_001199377
ACSBG2	16857411	NM_001289177 // ACSBG2 // acyl-CoA synthetase bubblegum family member 2 // 19p13.3 // 8	NM_001289177
ACSF2	16835816	NM_001288968 // ACSF2 // acyl-CoA synthetase family member 2 // 17q21.33 // 80221 /// N	NM_001288968
ACSF3	16821894	NM_001127214 // ACSF3 // acyl-CoA synthetase family member 3 // 16q24.3 // 197322 /// N	NM_001127214
ACSL1	16982047	NM_001286708 // ACSL1 // acyl-CoA synthetase long-chain family member 1 // 4q35.1 // 21	NM_001286708
ACSL3	16891575	NM_004457 // ACSL3 // acyl-CoA synthetase long-chain family member 3 // 2q34-q35 // 218	NM_004457
ACSL4	17113293	NM_004458 // ACSL4 // acyl-CoA synthetase long-chain family member 4 // Xq22.3-q23 // 2	NM_004458
ACSL5	16709268	NM_016234 // ACSL5 // acyl-CoA synthetase long-chain family member 5 // 10q25.2 // 5170	NM_016234
ACSL6	16999654	NM_001009185 // ACSL6 // acyl-CoA synthetase long-chain family member 6 // 5q31.1 // 23	NM_001009185
ACSM1	16824655	NM_052956 // ACSM1 // acyl-CoA synthetase medium-chain family member 1 // 16p12.3 // 11	NM_052956
ACSM2A	16816579	NM_001308169 // ACSM2A // acyl-CoA synthetase medium-chain family member 2A // 16p12.3	NM_001308169
ACSM2B	16824639	NM_001105069 // ACSM2B // acyl-CoA synthetase medium-chain family member 2B // 16p12.3	NM_001105069
ACSM3	16816604	NM_005622 // ACSM3 // acyl-CoA synthetase medium-chain family member 3 // 16p13.11 // 6	NM_005622
ACSM4	16747802	NM_001080454 // ACSM4 // acyl-CoA synthetase medium-chain family member 4 // 12p13.31 /	NM_001080454
ACSM5	16816563	NM_017888 // ACSM5 // acyl-CoA synthetase medium-chain family member 5 // 16p12.3 // 54	NM_017888
ACSM6	16707773	NM_207321 // ACSM6 // acyl-CoA synthetase medium-chain family member 6 // 10q23.33 // 1	NM_207321
ACSS1	16918023	NM_001252675 // ACSS1 // acyl-CoA synthetase short-chain family member 1 // 20p11.21 //	NM_001252675
ACSS2	16912975	NM_001076552 // ACSS2 // acyl-CoA synthetase short-chain family member 2 // 20q11.22 //	NM_001076552
ACSS3	16754729	NM_024560 // ACSS3 // acyl-CoA synthetase short-chain family member 3 // 12q21.31 // 79	NM_024560
ACTA1	16700274	NM_001100 // ACTA1 // actin, alpha 1, skeletal muscle // 1q42.13 // 58 /// ENST00000366	NM_001100
ACTA2	16716350	NM_001141945 // ACTA2 // actin, alpha 2, smooth muscle, aorta // 10q23.3 // 59 /// NM_0	NM_001141945
ACTA2-AS1	16707143	NR_125373 // ACTA2-AS1 // ACTA2 antisense RNA 1 // 10q23.31 // 100132116	NR_125373
ACTB	17054823	NM_001101 // ACTB // actin, beta // 7p22 // 60 /// XM_006715764 // ACTB // actin, beta	NM_001101
ACTBL2	16996415	NM_001017992 // ACTBL2 // actin, beta-like 2 // 5q11.2 // 345651 /// ENST00000423391 //	NM_001017992
ACTC1	16807014	NM_005159 // ACTC1 // actin, alpha, cardiac muscle 1 // 15q14 // 70 /// ENST00000290378	NM_005159
ACTG1	16849849	NM_001199954 // ACTG1 // actin gamma 1 // 17q25 // 71 /// NM_001614 // ACTG1 // actin g	NM_001199954
ACTG1P17	16812666	NR_036446 // ACTG1P17 // actin gamma 1 pseudogene 17 // 15q25.2 // 283693 /// ENST00000	NR_036446
ACTG1P20	16661396	NR_033926 // ACTG1P20 // actin gamma 1 pseudogene 20 // 1p36.11 // 644961 /// BX648289	NR_033926
ACTG2	16881594	NM_001199893 // ACTG2 // actin, gamma 2, smooth muscle, enteric // 2p13.1 // 72 /// NM_	NM_001199893
ACTL10	16912846	NM_001024675 // ACTL10 // actin-like 10 // 20q11.22 // 170487 /// ENST00000330271 // AC	NM_001024675
ACTL6A	16948278	NM_004301 // ACTL6A // actin-like 6A // 3q26.33 // 86 /// NM_177989 // ACTL6A // actin-	NM_004301
ACTL6B	17060710	NM_016188 // ACTL6B // actin-like 6B // 7q22 // 51412 /// XR_927476 // ACTL6B // actin-	NM_016188
ACTL7A	17087989	NM_006687 // ACTL7A // actin-like 7A // 9q31 // 10881 /// ENST00000333999 // ACTL7A //	NM_006687
ACTL7B	17096855	NM_006686 // ACTL7B // actin-like 7B // 9q31 // 10880 /// ENST00000374667 // ACTL7B //	NM_006686
ACTL8	16660151	NM_030812 // ACTL8 // actin-like 8 // 1p36.13 // 81569 /// XM_011542207 // ACTL8 // act	NM_030812
ACTL9	16868251	NM_178525 // ACTL9 // actin-like 9 // 19p13.2 // 284382 /// ENST00000324436 // ACTL9 //	NM_178525
ACTN1	16794177	NM_001102 // ACTN1 // actinin, alpha 1 // 14q24|14q22-q24 // 87 /// NM_001130004 // ACT	NM_001102
ACTN1-AS1	16785762	NR_073422 // ACTN1-AS1 // ACTN1 antisense RNA 1 // 14q24.1 // 161159 /// ENST0000055394	NR_073422
ACTN2	16679064	NM_001103 // ACTN2 // actinin, alpha 2 // 1q42-q43 // 88 /// NM_001278343 // ACTN2 // a	NM_001103
ACTN3	16727502	NM_001104 // ACTN3 // actinin, alpha 3 (gene/pseudogene) // 11q13.1 // 89 /// NM_001258	NM_001104
ACTN4	16861852	NM_004924 // ACTN4 // actinin, alpha 4 // 19q13 // 81 /// XM_005259281 // ACTN4 // acti	NM_004924
ACTR10	16784617	NM_018477 // ACTR10 // actin-related protein 10 homolog (S. cerevisiae) // 14q23.1 // 5	NM_018477
ACTR1A	16717943	NM_005736 // ACTR1A // ARP1 actin-related protein 1 homolog A, centractin alpha (yeast)	NM_005736
ACTR1B	16900783	NM_005735 // ACTR1B // ARP1 actin-related protein 1 homolog B, centractin beta (yeast)	NM_005735
ACTR2	16880758	NM_001005386 // ACTR2 // ARP2 actin-related protein 2 homolog (yeast) // 2p14 // 10097	NM_001005386
ACTR3	16884797	NM_001277140 // ACTR3 // ARP3 actin-related protein 3 homolog (yeast) // 2q14.1 // 1009	NM_001277140
ACTR3B	17053775	NM_001040135 // ACTR3B // ARP3 actin-related protein 3 homolog B (yeast) // 7q36.1 // 5	NM_001040135
ACTR3BP2	16882819	NR_027714 // ACTR3BP2 // ACTR3B pseudogene 2 // 2p11.1 // 440888 /// uc010yuc.2 // ACTR	NR_027714
ACTR3BP5	16704094	NR_045000 // ACTR3BP5 // ACTR3B pseudogene 5 // 10p11.1 // 399746 /// uc021ppf.1 // ACT	NR_045000
ACTR3C	17064235	NM_001164458 // ACTR3C // ARP3 actin-related protein 3 homolog C (yeast) // 7q36.1 // 6	NM_001164458
ACTR5	16913664	XM_011529047 // ACTR5 // ARP5 actin-related protein 5 homolog (yeast) // 20q11.23 // 79	XM_011529047
ACTR6	16755602	NM_022496 // ACTR6 // ARP6 actin-related protein 6 homolog (yeast) // 12q23.1 // 64431	NM_022496
ACTR8	16955133	NM_022899 // ACTR8 // ARP8 actin-related protein 8 homolog (yeast) // --- // 93973 ///	NM_022899
ACTRT1	17113969	NM_138289 // ACTRT1 // actin-related protein T1 // Xq25 // 139741 /// ENST00000371124 /	NM_138289
ACTRT2	16658129	NM_080431 // ACTRT2 // actin-related protein T2 // 1p36.32 // 140625 /// ENST0000037840	NM_080431
ACTRT3	16961374	NM_032487 // ACTRT3 // actin-related protein T3 // 3q26.2 // 84517 /// ENST00000330368	NM_032487
ACVR1	16903969	NM_001105 // ACVR1 // activin A receptor type I // 2q23-q24 // 90 /// NM_001111067 // A	NM_001105
ACVR1B	16751401	NM_004302 // ACVR1B // activin A receptor type IB // 12q13 // 91 /// NM_020327 // ACVR1	NM_004302
ACVR1C	16903953	NM_001111031 // ACVR1C // activin A receptor type IC // 2q24.1 // 130399 /// NM_0011110	NM_001111031
ACVR2A	16886308	NM_001278579 // ACVR2A // activin A receptor type IIA // 2q22.3 // 92 /// NM_001278580	NM_001278579
ACVR2B	16939231	NM_001106 // ACVR2B // activin A receptor type IIB // 3p22 // 93 /// XM_005265583 // AC	NM_001106
ACVR2B-AS1	16952275	NR_028389 // ACVR2B-AS1 // ACVR2B antisense RNA 1 // 3p22.2 // 100128640 /// ENST000004	NR_028389
ACVRL1	16751381	NM_000020 // ACVRL1 // activin A receptor type IL // 12q13.13 // 94 /// NM_001077401 //	NM_000020
ACY1	16941300	NM_000666 // ACY1 // aminoacylase 1 // 3p21.1 // 95 /// NM_001198895 // ACY1 // aminoac	NM_000666
ACY3	16741130	NM_080658 // ACY3 // aminoacylase 3 // 11q13.2 // 91703 /// XM_011545349 // ACY3 // ami	NM_080658
ACYP1	16794888	NM_001107 // ACYP1 // acylphosphatase 1, erythrocyte (common) type // 14q24.3 // 97 ///	NM_001107
ACYP2	16880087	NM_138448 // ACYP2 // acylphosphatase 2, muscle type // 2p16.2 // 98 /// ENST0000030353	NM_138448
ADA	16919466	NM_000022 // ADA // adenosine deaminase // 20q13.12 // 100 /// XM_005260236 // ADA // a	NM_000022
ADAD1	16970363	NM_001159285 // ADAD1 // adenosine deaminase domain containing 1 // 4q27 // 132612 ///	NM_001159285
ADAD2	16821454	NM_001145400 // ADAD2 // adenosine deaminase domain containing 2 // 16q24.1 // 161931 /	NM_001145400
ADAL	16800191	NM_001012969 // ADAL // adenosine deaminase-like // 15q15.3 // 161823 /// NM_001159280	NM_001012969
ADAM10	16809880	NM_001110 // ADAM10 // ADAM metallopeptidase domain 10 // 15q22 // 102 /// XM_005254117	NM_001110
ADAM11	16834840	NM_002390 // ADAM11 // ADAM metallopeptidase domain 11 // 17q21.3 // 4185 /// XM_005257	NM_002390
ADAM12	16719417	NM_001288973 // ADAM12 // ADAM metallopeptidase domain 12 // 10q26 // 8038 /// NM_00128	NM_001288973
ADAM15	16671579	NM_001261464 // ADAM15 // ADAM metallopeptidase domain 15 // 1q21.3 // 8751 /// NM_0012	NM_001261464
ADAM17	16894335	NM_003183 // ADAM17 // ADAM metallopeptidase domain 17 // 2p25 // 6868 /// XM_011510375	NM_003183
ADAM18	17068266	NM_001190956 // ADAM18 // ADAM metallopeptidase domain 18 // 8p11.22 // 8749 /// NM_014	NM_001190956
ADAM19	17002194	NM_033274 // ADAM19 // ADAM metallopeptidase domain 19 // 5q33.3 // 8728 /// XM_0052660	NM_033274
ADAM1A	16757209	NR_036636 // ADAM1A // ADAM metallopeptidase domain 1A (pseudogene) // 12q24.13 // 8759	NR_036636
ADAM2	17076538	NM_001278113 // ADAM2 // ADAM metallopeptidase domain 2 // 8p11.2 // 2515 /// NM_001278	NM_001278113
ADAM20	16794321	NM_003814 // ADAM20 // ADAM metallopeptidase domain 20 // 14q24.1 // 8748 /// XM_005268	NM_003814
ADAM20P1	16794318	NR_037933 // ADAM20P1 // ADAM metallopeptidase domain 20 pseudogene 1 // 14q24.2 // 317	NR_037933
ADAM21	16785932	NM_003813 // ADAM21 // ADAM metallopeptidase domain 21 // 14q24.1 // 8747 /// ENST00000	NM_003813
ADAM21P1	16794295	NR_003951 // ADAM21P1 // ADAM metallopeptidase domain 21 pseudogene 1 // 14q24.2 // 145	NR_003951
ADAM22	17047985	NM_004194 // ADAM22 // ADAM metallopeptidase domain 22 // 7q21 // 53616 /// NM_016351 /	NM_004194
ADAM23	16889966	NM_003812 // ADAM23 // ADAM metallopeptidase domain 23 // 2q33 // 8745 /// XM_005246932	NM_003812
ADAM28	17066921	NM_001304351 // ADAM28 // ADAM metallopeptidase domain 28 // 8p21.2 // 10863 /// NM_014	NM_001304351
ADAM29	16972516	NM_001130703 // ADAM29 // ADAM metallopeptidase domain 29 // 4q34 // 11086 /// NM_00113	NM_001130703
ADAM30	16691662	NM_021794 // ADAM30 // ADAM metallopeptidase domain 30 // 1p12 // 11085 /// ENST0000036	NM_021794
ADAM32	17068202	NM_001313994 // ADAM32 // ADAM metallopeptidase domain 32 // 8p11.22 // 203102 /// NM_1	NM_001313994
ADAM33	16916763	NM_001282447 // ADAM33 // ADAM metallopeptidase domain 33 // 20p13 // 80332 /// NM_0252	NM_001282447
ADAM3A	17076515	NR_001569 // ADAM3A // ADAM metallopeptidase domain 3A (pseudogene) // 8p11.23 // 1587	NR_001569
ADAM5	17068238	NR_001448 // ADAM5 // ADAM metallopeptidase domain 5 (pseudogene) // 8p11.22 // 255926	NR_001448
ADAM6	16797437	NR_002224 // ADAM6 // ADAM metallopeptidase domain 6 (pseudogene) // 14q32.33 // 8755 /	NR_002224
ADAM7	17066980	NM_003817 // ADAM7 // ADAM metallopeptidase domain 7 // 8p21.2 // 8756 /// XM_005273668	NM_003817
ADAM8	16719802	NM_001109 // ADAM8 // ADAM metallopeptidase domain 8 // 10q26.3 // 101 /// NM_001164489	NM_001109
ADAM9	17068170	NM_003816 // ADAM9 // ADAM metallopeptidase domain 9 // 8p11.22 // 8754 /// NR_027638 /	NM_003816
ADAMDEC1	17066961	NM_001145271 // ADAMDEC1 // ADAM-like, decysin 1 // 8p21.2 // 27299 /// NM_001145272 //	NM_001145271
ADAMTS1	16924602	NM_006988 // ADAMTS1 // ADAM metallopeptidase with thrombospondin type 1 motif 1 // 21q	NM_006988
ADAMTS10	16868219	NM_001282352 // ADAMTS10 // ADAM metallopeptidase with thrombospondin type 1 motif 10 /	NM_001282352
ADAMTS12	16995047	NM_030955 // ADAMTS12 // ADAM metallopeptidase with thrombospondin type 1 motif 12 // 5	NM_030955
ADAMTS13	17090786	NM_139025 // ADAMTS13 // ADAM metallopeptidase with thrombospondin type 1 motif 13 // 9	NM_139025
ADAMTS14	16705754	NM_080722 // ADAMTS14 // ADAM metallopeptidase with thrombospondin type 1 motif 14 // 1	NM_080722
ADAMTS15	16733516	NM_139055 // ADAMTS15 // ADAM metallopeptidase with thrombospondin type 1 motif 15 // 1	NM_139055
ADAMTS16	16982870	NM_139056 // ADAMTS16 // ADAM metallopeptidase with thrombospondin type 1 motif 16 // 5	NM_139056
ADAMTS17	16813757	NM_139057 // ADAMTS17 // ADAM metallopeptidase with thrombospondin type 1 motif 17 // 1	NM_139057
ADAMTS18	16828550	NM_199355 // ADAMTS18 // ADAM metallopeptidase with thrombospondin type 1 motif 18 // 1	NM_199355
ADAMTS19	16988874	NM_133638 // ADAMTS19 // ADAM metallopeptidase with thrombospondin type 1 motif 19 // 5	NM_133638
ADAMTS19-AS1	16999561	NR_125748 // ADAMTS19-AS1 // ADAMTS19 antisense RNA 1 // 5q23.3 // 103689846 /// ENST00	NR_125748
ADAMTS2	17003640	NM_014244 // ADAMTS2 // ADAM metallopeptidase with thrombospondin type 1 motif 2 // 5qt	NM_014244
ADAMTS20	16763328	NM_025003 // ADAMTS20 // ADAM metallopeptidase with thrombospondin type 1 motif 20 // 1	NM_025003
ADAMTS3	16976706	NM_014243 // ADAMTS3 // ADAM metallopeptidase with thrombospondin type 1 motif 3 // 4q1	NM_014243
ADAMTS4	16695627	NM_005099 // ADAMTS4 // ADAM metallopeptidase with thrombospondin type 1 motif 4 // 1q2	NM_005099
ADAMTS5	16924620	NM_007038 // ADAMTS5 // ADAM metallopeptidase with thrombospondin type 1 motif 5 // 21q	NM_007038
ADAMTS6	16996684	NM_197941 // ADAMTS6 // ADAM metallopeptidase with thrombospondin type 1 motif 6 // 5q1	NM_197941
ADAMTS7	16812215	NM_014272 // ADAMTS7 // ADAM metallopeptidase with thrombospondin type 1 motif 7 // 15q	NM_014272
ADAMTS7P1	16803901	NR_045529 // ADAMTS7P1 // ADAMTS7 pseudogene 1 // 15q25.2 // 390660 /// AK131095 // ADA	NR_045529
ADAMTS8	16746203	NM_007037 // ADAMTS8 // ADAM metallopeptidase with thrombospondin type 1 motif 8 // 11q	NM_007037
ADAMTS9	16955822	NM_182920 // ADAMTS9 // ADAM metallopeptidase with thrombospondin type 1 motif 9 // 3p1	NM_182920
ADAMTS9-AS1	16942450	NR_110150 // ADAMTS9-AS1 // ADAMTS9 antisense RNA 1 // 3p14.1 // 101929335 /// NR_11015	NR_110150
ADAMTS9-AS2	16942458	NR_038264 // ADAMTS9-AS2 // ADAMTS9 antisense RNA 2 // --- // 100507098 /// AK057923 //	NR_038264
ADAMTSL1	17083793	NM_001040272 // ADAMTSL1 // ADAMTS like 1 // 9p21.3 // 92949 /// NM_052866 // ADAMTSL1	NM_001040272
ADAMTSL2	17100623	AK293498 // ADAMTSL2 // ADAMTS like 2 // 9q34.2 // 9719 /// uc004con.1 // ADAMTSL2 // A	AK293498
ADAMTSL3	16804106	NM_001301110 // ADAMTSL3 // ADAMTS like 3 // 15q25.2 // 57188 /// NM_207517 // ADAMTSL3	NM_001301110
ADAMTSL4	16670599	NM_001288607 // ADAMTSL4 // ADAMTS like 4 // 1q21.3 // 54507 /// NM_001288608 // ADAMTS	NM_001288607
ADAMTSL4-AS1	16692772	NR_104133 // ADAMTSL4-AS1 // ADAMTSL4 antisense RNA 1 // 1q21.2 // 574406 /// ENST00000	NR_104133
ADAMTSL5	16866686	NM_213604 // ADAMTSL5 // ADAMTS like 5 // 19p13.3 // 339366 /// XM_005259549 // ADAMTSL	NM_213604
ADAP1	17054276	NM_001284308 // ADAP1 // ArfGAP with dual PH domains 1 // 7p22.3 // 11033 /// NM_001284	NM_001284308
ADAP2	16832880	NM_018404 // ADAP2 // ArfGAP with dual PH domains 2 // 17q11.2 // 55803 /// XM_00525800	NM_018404
ADAR	16693813	NM_001025107 // ADAR // adenosine deaminase, RNA-specific // 1q21.3 // 103 /// NM_00111	NM_001025107
ADARB1	16923705	NM_001112 // ADARB1 // adenosine deaminase, RNA-specific, B1 // 21q22.3 // 104 /// NM_0	NM_001112
ADARB2	16711143	NM_018702 // ADARB2 // adenosine deaminase, RNA-specific, B2 (inactive) // 10p15.3 // 1	NM_018702
ADARB2-AS1	16701808	NR_033387 // ADARB2-AS1 // ADARB2 antisense RNA 1 // 10p15.3 // 642394 /// ENST00000381	NR_033387
ADAT1	16828499	NM_012091 // ADAT1 // adenosine deaminase, tRNA-specific 1 // 16q23.1 // 23536 /// NR_0	NM_012091
ADAT2	17024362	NM_001286259 // ADAT2 // adenosine deaminase, tRNA-specific 2 // 6q24.2 // 134637 /// N	NM_001286259
ADAT3	16856655	ENST00000454697 // ADAT3 // adenosine deaminase, tRNA-specific 3 // 19p13.3 // 113179 /	ENST00000454697
ADCK1	16786990	NM_001142545 // ADCK1 // aarF domain containing kinase 1 // 14q24.3 // 57143 /// NM_020	NM_001142545
ADCK2	17052306	NM_052853 // ADCK2 // aarF domain containing kinase 2 // 7q34 // 90956 /// XM_006716170	NM_052853
ADCK3	16678191	NM_020247 // ADCK3 // aarF domain containing kinase 3 // 1q42.13 // 56997 /// XM_005273	NM_020247
ADCK4	16872472	NM_001142555 // ADCK4 // aarF domain containing kinase 4 // 19q13.2 // 79934 /// NM_024	NM_001142555
ADCK5	17073801	NM_174922 // ADCK5 // aarF domain containing kinase 5 // 8q24.3 // 203054 /// XM_006716	NM_174922
ADCY1	17045806	NM_001281768 // ADCY1 // adenylate cyclase 1 (brain) // 7p12.3 // 107 /// NM_021116 //	NM_001281768
ADCY10	16696022	NM_001167749 // ADCY10 // adenylate cyclase 10 (soluble) // 1q24 // 55811 /// NM_001297	NM_001167749
ADCY10P1	17008428	NR_026938 // ADCY10P1 // adenylate cyclase 10 (soluble) pseudogene 1 // 6p21.1 // 22144	NR_026938
ADCY2	16983026	NM_020546 // ADCY2 // adenylate cyclase 2 (brain) // 5p15.3 // 108 /// XM_011513942 //	NM_020546
ADCY3	16895278	NM_004036 // ADCY3 // adenylate cyclase 3 // 2p23.3 // 109 /// XM_005264104 // ADCY3 //	NM_004036
ADCY4	16791319	NM_001198568 // ADCY4 // adenylate cyclase 4 // 14q12 // 196883 /// NM_001198592 // ADC	NM_001198568
ADCY5	16958201	NM_001199642 // ADCY5 // adenylate cyclase 5 // 3q21.1 // 111 /// NM_183357 // ADCY5 //	NM_001199642
ADCY6	16763984	NM_015270 // ADCY6 // adenylate cyclase 6 // 12q13.12 // 112 /// NR_039850 // MIR4701 /	NM_015270
ADCY7	16818773	NM_001114 // ADCY7 // adenylate cyclase 7 // 16q12.1 // 113 /// NM_001286057 // ADCY7 /	NM_001114
ADCY8	17081224	NM_001115 // ADCY8 // adenylate cyclase 8 (brain) // 8q24 // 114 /// XM_005250769 // AD	NM_001115
ADCY9	16823477	NM_001116 // ADCY9 // adenylate cyclase 9 // 16p13.3 // 115 /// XM_005255079 // ADCY9 /	NM_001116
ADCYAP1	16850487	NM_001099733 // ADCYAP1 // adenylate cyclase activating polypeptide 1 (pituitary) // 18	NM_001099733
ADCYAP1R1	17044905	NM_001118 // ADCYAP1R1 // adenylate cyclase activating polypeptide 1 (pituitary) recept	NM_001118
ADD1	16964232	NM_001119 // ADD1 // adducin 1 (alpha) // 4p16.3 // 118 /// NM_001286645 // ADD1 // add	NM_001119
ADD2	16898804	NM_001185054 // ADD2 // adducin 2 (beta) // 2p13.3 // 119 /// NM_001185055 // ADD2 // a	NM_001185054
ADD3	16709072	NM_001121 // ADD3 // adducin 3 (gamma) // 10q25.2 // 120 /// NM_016824 // ADD3 // adduc	NM_001121
ADD3-AS1	16718359	NR_038943 // ADD3-AS1 // ADD3 antisense RNA 1 // --- // 100505933 /// BX537640 // ADD3-	NR_038943
ADGB	17013410	NM_024694 // ADGB // androglobin // 6q24.3 // 79747 /// XM_006715566 // ADGB // androgl	NM_024694
ADGRA1	16710827	NM_001083909 // ADGRA1 // adhesion G protein-coupled receptor A1 // 10q26 // 84435 ///	NM_001083909
ADGRA1-AS1	16719794	NR_111905 // ADGRA1-AS1 // adhesion G protein-coupled receptor A1 antisense RNA 1 // 10	NR_111905
ADGRA2	17067941	NM_032777 // ADGRA2 // adhesion G protein-coupled receptor A2 // 8p11.23 // 25960 /// X	NM_032777
ADGRA3	16974779	NM_145290 // ADGRA3 // adhesion G protein-coupled receptor A3 // 4p15.2 // 166647 /// X	NM_145290
ADGRB1	17073172	NM_001702 // ADGRB1 // adhesion G protein-coupled receptor B1 // 8q24.3 // 575 /// XM_0	NM_001702
ADGRB2	16684535	NM_001294335 // ADGRB2 // adhesion G protein-coupled receptor B2 // 1p35 // 576 /// NM_	NM_001294335
ADGRB3	17010005	NM_001704 // ADGRB3 // adhesion G protein-coupled receptor B3 // 6q12 // 577 /// XM_005	NM_001704
ADGRD1	16759218	NM_198827 // ADGRD1 // adhesion G protein-coupled receptor D1 // 12q24.33 // 283383 ///	NM_198827
ADGRD2	17088959	XM_006717348 // ADGRD2 // adhesion G protein-coupled receptor D2 // 9q33.3 // 347088 //	XM_006717348
ADGRE1	16857519	NM_001256252 // ADGRE1 // adhesion G protein-coupled receptor E1 // 19p13.3 // 2015 ///	NM_001256252
ADGRE2	16869684	NM_001271052 // ADGRE2 // adhesion G protein-coupled receptor E2 // 19p13.1 // 30817 //	NM_001271052
ADGRE3	16869666	NM_001289158 // ADGRE3 // adhesion G protein-coupled receptor E3 // 19p13.1 // 84658 //	NM_001289158
ADGRE4P	16867882	NR_024075 // ADGRE4P // adhesion G protein-coupled receptor E4, pseudogene // 19p13.3 /	NR_024075
ADGRE5	16858970	NM_001025160 // ADGRE5 // adhesion G protein-coupled receptor E5 // 19p13.12 // 976 ///	NM_001025160
ADGRF1	17019778	NM_025048 // ADGRF1 // adhesion G protein-coupled receptor F1 // 6p12.3 // 266977 /// N	NM_025048
ADGRF2	17009426	NM_153839 // ADGRF2 // adhesion G protein-coupled receptor F2 // 6p12.3 // 222611 /// E	NM_153839
ADGRF3	16895498	NM_001145168 // ADGRF3 // adhesion G protein-coupled receptor F3 // 2p23.3 // 165082 //	NM_001145168
ADGRF4	17009446	NM_153838 // ADGRF4 // adhesion G protein-coupled receptor F4 // 6p12.3 // 221393 /// E	NM_153838
ADGRF5	17019749	NM_001098518 // ADGRF5 // adhesion G protein-coupled receptor F5 // 6p12.3 // 221395 //	NM_001098518
ADGRG1	16819539	NM_001145770 // ADGRG1 // adhesion G protein-coupled receptor G1 // 16q21 // 9289 /// N	NM_001145770
ADGRG2	17109545	NM_001079858 // ADGRG2 // adhesion G protein-coupled receptor G2 // Xp22.13 // 10149 //	NM_001079858
ADGRG3	16819563	NM_001308360 // ADGRG3 // adhesion G protein-coupled receptor G3 // 16q21 // 222487 ///	NM_001308360
ADGRG4	17107257	NM_153834 // ADGRG4 // adhesion G protein-coupled receptor G4 // Xq26.3 // 139378 /// X	NM_153834
ADGRG5	16819521	NM_001304376 // ADGRG5 // adhesion G protein-coupled receptor G5 // 16q21 // 221188 ///	NM_001304376
ADGRG6	17013126	NM_001032394 // ADGRG6 // adhesion G protein-coupled receptor G6 // 6q24.1 // 57211 ///	NM_001032394
ADGRG7	16943350	NM_001308362 // ADGRG7 // adhesion G protein-coupled receptor G7 // 3q12.2 // 84873 ///	NM_001308362
ADGRL1	16869596	NM_001008701 // ADGRL1 // adhesion G protein-coupled receptor L1 // 19p13.2 // 22859 //	NM_001008701
ADGRL2	16666545	NM_001297704 // ADGRL2 // adhesion G protein-coupled receptor L2 // 1p31.1 // 23266 ///	NM_001297704
ADGRL3	16967202	NM_015236 // ADGRL3 // adhesion G protein-coupled receptor L3 // 4q13.1 // 23284 /// XM	NM_015236
ADGRL3-AS1	16976275	NR_110595 // ADGRL3-AS1 // adhesion G protein-coupled receptor L3 antisense RNA 1 // --	NR_110595
ADGRL4	16688799	NM_022159 // ADGRL4 // adhesion G protein-coupled receptor L4 // 1p33-p32 // 64123 ///	NM_022159
ADGRV1	16987140	NM_032119 // ADGRV1 // adhesion G protein-coupled receptor V1 // 5q13 // 84059 /// NR_0	NM_032119
ADH1A	16978221	NM_000667 // ADH1A // alcohol dehydrogenase 1A (class I), alpha polypeptide // 4q23 //	NM_000667
ADH1B	16978236	NM_000668 // ADH1B // alcohol dehydrogenase 1B (class I), beta polypeptide // 4q23 // 1	NM_000668
ADH1C	16978251	NM_000669 // ADH1C // alcohol dehydrogenase 1C (class I), gamma polypeptide // 4q23 //	NM_000669
ADH4	16978184	NM_000670 // ADH4 // alcohol dehydrogenase 4 (class II), pi polypeptide // 4q22 // 127	NM_000670
ADH5	16978164	NM_000671 // ADH5 // alcohol dehydrogenase 5 (class III), chi polypeptide // 4q23 // 12	NM_000671
ADH6	16978203	NM_000672 // ADH6 // alcohol dehydrogenase 6 (class V) // 4q23 // 130 /// NM_001102470	NM_000672
ADH7	16978261	NM_000673 // ADH7 // alcohol dehydrogenase 7 (class IV), mu or sigma polypeptide // 4q2	NM_000673
ADHFE1	17069550	NM_144650 // ADHFE1 // alcohol dehydrogenase, iron containing 1 // 8q13.1 // 137872 ///	NM_144650
ADI1	16893992	NM_001306077 // ADI1 // acireductone dioxygenase 1 // 2p25.3 // 55256 /// NM_018269 //	NM_001306077
ADIG	16913619	NM_001018082 // ADIG // adipogenin // 20q11.23 // 149685 /// NR_130907 // ADIG // adipo	NM_001018082
ADIPOQ	16949397	NM_001177800 // ADIPOQ // adiponectin, C1Q and collagen domain containing // 3q27 // 93	NM_001177800
ADIPOQ-AS1	16962519	NR_046662 // ADIPOQ-AS1 // ADIPOQ antisense RNA 1 // --- // 100874095 /// ENST000004227	NR_046662
ADIPOR1	16698122	NM_001290553 // ADIPOR1 // adiponectin receptor 1 // 1q32.1 // 51094 /// NM_001290557 /	NM_001290553
ADIPOR2	16746696	NM_024551 // ADIPOR2 // adiponectin receptor 2 // 12p13.31 // 79602 /// XM_005253789 //	NM_024551
ADIRF	16706906	NM_006829 // ADIRF // adipogenesis regulatory factor // 10q23.2 // 10974 /// ENST000003	NM_006829
ADK	16706238	NM_001123 // ADK // adenosine kinase // 10q22|10q11-q24 // 132 /// NM_001202449 // ADK	NM_001123
ADM	16721905	NM_001124 // ADM // adrenomedullin // 11p15.4 // 133 /// ENST00000278175 // ADM // adre	NM_001124
ADM2	16931709	NM_001253845 // ADM2 // adrenomedullin 2 // 22q13.33 // 79924 /// XM_011530705 // MIOX	NM_001253845
ADM5	16864273	NM_001101340 // ADM5 // adrenomedullin 5 (putative) // 19q13.33 // 199800 /// XM_011526	NM_001101340
ADNP	16920277	NM_001282531 // ADNP // activity-dependent neuroprotector homeobox // 20q13.13 // 23394	NM_001282531
ADNP-AS1	16914885	NR_110007 // ADNP-AS1 // ADNP antisense RNA 1 // --- // 101927631 /// NR_110008 // ADNP	NR_110007
ADNP2	16853345	NM_014913 // ADNP2 // ADNP homeobox 2 // 18q23 // 22850 /// XM_005266656 // ADNP2 // AD	NM_014913
ADO	16705241	NM_032804 // ADO // 2-aminoethanethiol (cysteamine) dioxygenase // 10q21.3 // 84890 ///	NM_032804
ADORA1	16676130	NM_000674 // ADORA1 // adenosine A1 receptor // 1q32.1 // 134 /// NM_001048230 // ADORA	NM_000674
ADORA2A	16928239	NM_000675 // ADORA2A // adenosine A2a receptor // 22q11.23 // 135 /// NM_001278497 // A	NM_000675
ADORA2A-AS1	16933158	NR_028483 // ADORA2A-AS1 // ADORA2A antisense RNA 1 // 22q11.23 // 646023 /// NR_028484	NR_028483
ADORA2B	16831383	NM_000676 // ADORA2B // adenosine A2b receptor // 17p12 // 136 /// XM_011523659 // ADOR	NM_000676
ADORA3	16690861	NM_000677 // ADORA3 // adenosine A3 receptor // 1p13.2 // 140 /// NM_001081976 // TMIGD	NM_000677
ADPGK	16811469	NM_031284 // ADPGK // ADP-dependent glucokinase // 15q24.1 // 83440 /// NR_023318 // AD	NM_031284
ADPGK-AS1	16802791	NR_040107 // ADPGK-AS1 // ADPGK antisense RNA 1 // 15q24.1 // 100287559 /// ENST0000056	NR_040107
ADPRH	16944399	NM_001125 // ADPRH // ADP-ribosylarginine hydrolase // 3q13.31-q13.33 // 141 /// NM_001	NM_001125
ADPRHL1	16781235	NM_138430 // ADPRHL1 // ADP-ribosylhydrolase like 1 // 13q34 // 113622 /// NM_199162 //	NM_138430
ADPRHL2	16662525	NM_017825 // ADPRHL2 // ADP-ribosylhydrolase like 2 // 1p34.3 // 54936 /// XM_011541636	NM_017825
ADPRM	16831102	NM_020233 // ADPRM // ADP-ribose/CDP-alcohol diphosphatase, manganese-dependent // 17p1	NM_020233
ADRA1A	17075662	NM_000680 // ADRA1A // adrenoceptor alpha 1A // 8p21.2 // 148 /// NM_033302 // ADRA1A /	NM_000680
ADRA1B	16991705	NM_000679 // ADRA1B // adrenoceptor alpha 1B // 5q33.3 // 147 /// XM_005265818 // ADRA1	NM_000679
ADRA1D	16916877	NM_000678 // ADRA1D // adrenoceptor alpha 1D // 20p13 // 146 /// ENST00000379453 // ADR	NM_000678
ADRA2A	16709245	NM_000681 // ADRA2A // adrenoceptor alpha 2A // 10q25.2 // 150 /// ENST00000280155 // A	NM_000681
ADRA2B	16900425	NM_000682 // ADRA2B // adrenoceptor alpha 2B // 2q11.1 // 151 /// ENST00000620793 // AD	NM_000682
ADRA2C	16964516	NM_000683 // ADRA2C // adrenoceptor alpha 2C // 4p16 // 152 /// ENST00000330055 // ADRA	NM_000683
ADRB1	16709453	NM_000684 // ADRB1 // adrenoceptor beta 1 // 10q25.3 // 153 /// ENST00000369295 // ADRB	NM_000684
ADRB2	16990848	NM_000024 // ADRB2 // adrenoceptor beta 2, surface // 5q31-q32 // 154 /// ENST000003059	NM_000024
ADRB3	17076314	NM_000025 // ADRB3 // adrenoceptor beta 3 // 8p11.23 // 155 /// ENST00000345060 // ADRB	NM_000025
ADRBK1	16727702	NM_001619 // ADRBK1 // adrenergic, beta, receptor kinase 1 // 11q13.1 // 156 /// XM_011	NM_001619
ADRBK2	16928428	NM_005160 // ADRBK2 // adrenergic, beta, receptor kinase 2 // 22q12.1 // 157 /// XM_006	NM_005160
ADRM1	16915656	NM_001281437 // ADRM1 // adhesion regulating molecule 1 // 20q13.33 // 11047 /// NM_001	NM_001281437
ADSL	16930418	NM_000026 // ADSL // adenylosuccinate lyase // 22q13.2 // 158 /// NM_001123378 // ADSL	NM_000026
ADSS	16701287	NM_001126 // ADSS // adenylosuccinate synthase // 1q44 // 159 /// XM_011544108 // ADSS	NM_001126
ADSSL1	16789484	NM_152328 // ADSSL1 // adenylosuccinate synthase like 1 // 14q32.33 // 122622 /// NM_19	NM_152328
ADTRP	17015681	NM_001143948 // ADTRP // androgen-dependent TFPI-regulating protein // 6p24.1 // 84830	NM_001143948
AEBP1	17045622	NM_001129 // AEBP1 // AE binding protein 1 // 7p13 // 165 /// NR_039792 // MIR4649 // m	NM_001129
AEBP2	16748939	NM_001114176 // AEBP2 // AE binding protein 2 // 12p12.3 // 121536 /// NM_001267043 //	NM_001114176
AEN	16804478	NM_022767 // AEN // apoptosis enhancing nuclease // 15q26.1 // 64782 /// XM_005254966 /	NM_022767
AES	16867047	NM_001130 // AES // amino-terminal enhancer of split // 19p13.3 // 166 /// NM_198969 //	NM_001130
AFAP1	16974121	NM_001134647 // AFAP1 // actin filament associated protein 1 // 4p16 // 60312 /// NM_19	NM_001134647
AFAP1-AS1	16964835	NR_026892 // AFAP1-AS1 // AFAP1 antisense RNA 1 // 4p16.1 // 84740 /// ENST00000608442	NR_026892
AFAP1L1	16990897	NM_001146337 // AFAP1L1 // actin filament associated protein 1-like 1 // 5q32 // 134265	NM_001146337
AFAP1L2	16718592	NM_001001936 // AFAP1L2 // actin filament associated protein 1-like 2 // 10q25.3 // 846	NM_001001936
AFF1	16968583	NM_001166693 // AFF1 // AF4/FMR2 family, member 1 // 4q21 // 4299 /// NM_001313959 // A	NM_001166693
AFF2	17107559	NM_001169122 // AFF2 // AF4/FMR2 family, member 2 // Xq28 // 2334 /// NM_001169123 // A	NM_001169122
AFF3	16901068	NM_001025108 // AFF3 // AF4/FMR2 family, member 3 // 2q11.2-q12 // 3899 /// NM_002285 /	NM_001025108
AFF4	16999897	NM_014423 // AFF4 // AF4/FMR2 family, member 4 // 5q31 // 27125 /// XM_005271963 // AFF	NM_014423
AFG3L1P	16822208	NR_003226 // AFG3L1P // AFG3-like AAA ATPase 1, pseudogene // 16q24.3 // 172 /// NR_003	NR_003226
AFG3L2	16853996	NM_006796 // AFG3L2 // AFG3-like AAA ATPase 2 // 18p11 // 10939 /// XM_011525601 // AFG	NM_006796
AFM	16967743	NM_001133 // AFM // afamin // 4q13.3 // 173 /// ENST00000226355 // AFM // afamin // 4q1	NM_001133
AFMID	16838336	NM_001010982 // AFMID // arylformamidase // 17q25.3 // 125061 /// NM_001145526 // AFMID	NM_001010982
AFP	16967720	NM_001134 // AFP // alpha-fetoprotein // 4q13.3 // 174 /// XM_011531704 // AFP // alpha	NM_001134
AFTPH	16880682	NM_001002243 // AFTPH // aftiphilin // 2p14 // 54812 /// NM_017657 // AFTPH // aftiphil	NM_001002243
AGA	16981760	NM_000027 // AGA // aspartylglucosaminidase // 4q34.3 // 175 /// NM_001171988 // AGA //	NM_000027
AGAP1	16892781	NM_001037131 // AGAP1 // ArfGAP with GTPase domain, ankyrin repeat and PH domain 1 // 2	NM_001037131
AGAP1-IT1	16892812	NR_131900 // AGAP1-IT1 // AGAP1 intronic transcript 1 // 2q37.2 // 100506749 /// XR_108	NR_131900
AGAP11	16706912	NM_133447 // AGAP11 // ankyrin repeat and GTPase domain Arf GTPase activating protein 1	NM_133447
AGAP2	16766658	NM_001122772 // AGAP2 // ArfGAP with GTPase domain, ankyrin repeat and PH domain 2 // 1	NM_001122772
AGAP2-AS1	16753158	NR_027032 // AGAP2-AS1 // AGAP2 antisense RNA 1 // 12q14.1 // 100130776 /// ENST0000054	NR_027032
AGAP3	17053596	NM_001042535 // AGAP3 // ArfGAP with GTPase domain, ankyrin repeat and PH domain 3 // 7	NM_001042535
AGAP4	16713655	NM_001276343 // AGAP4 // ArfGAP with GTPase domain, ankyrin repeat and PH domain 4 // 1	NM_001276343
AGAP5	16715597	NM_001144000 // AGAP5 // ArfGAP with GTPase domain, ankyrin repeat and PH domain 5 // 1	NM_001144000
AGAP6	16704909	NM_001077665 // AGAP6 // ArfGAP with GTPase domain, ankyrin repeat and PH domain 6 // 1	NM_001077665
AGAP7P	16714259	NR_126580 // AGAP7P // ArfGAP with GTPase domain, ankyrin repeat and PH domain 7, pseud	NR_126580
AGAP9	16704588	NM_001190810 // AGAP9 // ArfGAP with GTPase domain, ankyrin repeat and PH domain 9 // 1	NM_001190810
AGBL1	16804417	NM_152336 // AGBL1 // ATP/GTP binding protein-like 1 // 15q25.3 // 123624 /// XM_011521	NM_152336
AGBL2	16738137	NM_024783 // AGBL2 // ATP/GTP binding protein-like 2 // 11p11.2 // 79841 /// XM_0052531	NM_024783
AGBL3	17051914	NM_178563 // AGBL3 // ATP/GTP binding protein-like 3 // 7q33 // 340351 /// XM_011516119	NM_178563
AGBL4	16686887	NM_032785 // AGBL4 // ATP/GTP binding protein-like 4 // 1p33 // 84871 /// XM_006710986	NM_032785
AGBL4-IT1	16686922	NR_046839 // AGBL4-IT1 // AGBL4 intronic transcript 1 // 1p33 // 100874313 /// ENST0000	NR_046839
AGBL5	16878036	NM_001035507 // AGBL5 // ATP/GTP binding protein-like 5 // 2p23.3 // 60509 /// NM_02183	NM_001035507
AGBL5-AS1	16895619	NR_046730 // AGBL5-AS1 // AGBL5 antisense RNA 1 // 2p23.3 // 100874031 /// ENST00000444	NR_046730
AGER	17017763	NM_001136 // AGER // advanced glycosylation end product-specific receptor // 6p21.3 //	NM_001136
AGFG1	16891752	NM_001135187 // AGFG1 // ArfGAP with FG repeats 1 // 2q36.3 // 3267 /// NM_001135188 //	NM_001135187
AGFG2	17049366	NM_006076 // AGFG2 // ArfGAP with FG repeats 2 // 7q22.1 // 3268 /// XM_005250306 // AG	NM_006076
AGGF1	16986450	NM_018046 // AGGF1 // angiogenic factor with G-patch and FHA domains 1 // 5q13.3 // 551	NM_018046
AGK	17052353	NM_018238 // AGK // acylglycerol kinase // 7q34 // 55750 /// XM_005250023 // AGK // acy	NM_018238
AGL	16667546	NM_000028 // AGL // amylo-alpha-1, 6-glucosidase, 4-alpha-glucanotransferase // 1p21 //	NM_000028
AGMAT	16682016	NM_024758 // AGMAT // agmatinase // 1p36.21 // 79814 /// ENST00000375826 // AGMAT // ag	NM_024758
AGMO	17055426	NM_001004320 // AGMO // alkylglycerol monooxygenase // 7p21.2 // 392636 /// XM_00671573	NM_001004320
AGO1	16662453	NM_012199 // AGO1 // argonaute RISC catalytic component 1 // 1p34.3 // 26523 /// XM_011	NM_012199
AGO2	17081708	NM_001164623 // AGO2 // argonaute RISC catalytic component 2 // 8q24 // 27161 /// NM_01	NM_001164623
AGO3	16662475	NM_024852 // AGO3 // argonaute RISC catalytic component 3 // 1p34 // 192669 /// NM_1774	NM_024852
AGO4	16662430	NM_017629 // AGO4 // argonaute RISC catalytic component 4 // 1p34 // 192670 /// XM_0052	NM_017629
AGPAT1	17017748	NM_006411 // AGPAT1 // 1-acylglycerol-3-phosphate O-acyltransferase 1 // 6p21.3 // 1055	NM_006411
AGPAT2	17100087	NM_001012727 // AGPAT2 // 1-acylglycerol-3-phosphate O-acyltransferase 2 // 9q34.3 // 1	NM_001012727
AGPAT3	16923448	XM_006724029 // AGPAT3 // 1-acylglycerol-3-phosphate O-acyltransferase 3 // 21q22.3 //	XM_006724029
AGPAT4	17025417	NM_020133 // AGPAT4 // 1-acylglycerol-3-phosphate O-acyltransferase 4 // 6q26 // 56895	NM_020133
AGPAT4-IT1	17025438	NR_024277 // AGPAT4-IT1 // AGPAT4 intronic transcript 1 // 6q26 // 79992 /// AK026765 /	NR_024277
AGPAT5	17065313	NM_018361 // AGPAT5 // 1-acylglycerol-3-phosphate O-acyltransferase 5 // 8p23.1 // 5532	NM_018361
AGPS	16888047	NM_003659 // AGPS // alkylglycerone phosphate synthase // 2q31.2 // 8540 /// XM_0115120	NM_003659
AGR2	17055501	NM_006408 // AGR2 // anterior gradient 2, protein disulphide isomerase family member //	NM_006408
AGR3	17055519	NM_176813 // AGR3 // anterior gradient 3, protein disulphide isomerase family member //	NM_176813
AGRN	16657598	NM_001305275 // AGRN // agrin // 1p36.33 // 375790 /// NM_198576 // AGRN // agrin // 1p	NM_001305275
AGRP	16827381	NM_001138 // AGRP // agouti related neuropeptide // 16q22 // 181 /// XM_011522927 // AG	NM_001138
AGT	16700385	NM_000029 // AGT // angiotensinogen (serpin peptidase inhibitor, clade A, member 8) //	NM_000029
AGTPBP1	17095375	NM_001286715 // AGTPBP1 // ATP/GTP binding protein 1 // 9q21.33 // 23287 /// NM_0012867	NM_001286715
AGTR1	16946707	NM_000685 // AGTR1 // angiotensin II receptor, type 1 // 3q24 // 185 /// NM_004835 // A	NM_000685
AGTR2	17106392	NM_000686 // AGTR2 // angiotensin II receptor, type 2 // Xq22-q23 // 186 /// XM_0115375	NM_000686
AGTRAP	16659054	NM_001040194 // AGTRAP // angiotensin II receptor-associated protein // 1p36.22 // 5708	NM_001040194
AGVR6190	17117657	AY358245 // AGVR6190 // uncharacterized LOC643797 // 15q26.1 // 643797	AY358245
AGXT	16893287	NM_000030 // AGXT // alanine-glyoxylate aminotransferase // 2q37.3 // 189 /// ENST00000	NM_000030
AGXT2	16995155	NM_001306173 // AGXT2 // alanine--glyoxylate aminotransferase 2 // 5p13 // 64902 /// NM	NM_001306173
AHCTF1	16701440	NM_015446 // AHCTF1 // AT hook containing transcription factor 1 // 1q44 // 25909 /// X	NM_015446
AHCY	16918496	NM_000687 // AHCY // adenosylhomocysteinase // 20q11.22 // 191 /// NM_001161766 // AHCY	NM_000687
AHCYL1	16668439	NM_001242673 // AHCYL1 // adenosylhomocysteinase like 1 // 1p13.2 // 10768 /// NM_00124	NM_001242673
AHCYL2	17051409	NM_001130720 // AHCYL2 // adenosylhomocysteinase-like 2 // 7q32.1 // 23382 /// NM_00113	NM_001130720
AHDC1	16684036	NM_001029882 // AHDC1 // AT hook, DNA binding motif, containing 1 // 1p36.13 // 27245 /	NM_001029882
AHI1	17023927	NM_001134830 // AHI1 // Abelson helper integration site 1 // 6q23.3 // 54806 /// NM_001	NM_001134830
AHNAK	16739259	NM_001620 // AHNAK // AHNAK nucleoprotein // 11q12.2 // 79026 /// NM_024060 // AHNAK //	NM_001620
AHNAK2	16797196	NM_138420 // AHNAK2 // AHNAK nucleoprotein 2 // 14q32.33 // 113146 /// XM_005267299 //	NM_138420
AHR	17043856	NM_001621 // AHR // aryl hydrocarbon receptor // 7p15 // 196 /// ENST00000242057 // AHR	NM_001621
AHRR	16982546	NM_001242412 // AHRR // aryl-hydrocarbon receptor repressor // 5p15.3 // 57491 /// NM_0	NM_001242412
AHSA1	16786941	NM_012111 // AHSA1 // AHA1, activator of heat shock 90kDa protein ATPase homolog 1 (yea	NM_012111
AHSA2	16880488	NM_152392 // AHSA2 // AHA1, activator of heat shock 90kDa protein ATPase homolog 2 (yea	NM_152392
AHSG	16949311	NM_001622 // AHSG // alpha-2-HS-glycoprotein // 3q27 // 197 /// ENST00000273784 // AHSG	NM_001622
AHSP	16818394	NM_016633 // AHSP // alpha hemoglobin stabilizing protein // 16p11.2 // 51327 /// XM_00	NM_016633
AICDA	16760944	NM_020661 // AICDA // activation-induced cytidine deaminase // 12p13 // 57379 /// XM_01	NM_020661
AIDA	16699611	NM_022831 // AIDA // axin interactor, dorsalization associated // 1q41 // 64853 /// XR_	NM_022831
AIF1	17006683	NM_001623 // AIF1 // allograft inflammatory factor 1 // 6p21.3 // 199 /// NM_004847 //	NM_001623
AIF1L	17090427	NM_001185095 // AIF1L // allograft inflammatory factor 1-like // 9q34.13-q34.3 // 83543	NM_001185095
AIFM1	17114051	NM_001130846 // AIFM1 // apoptosis-inducing factor, mitochondrion-associated, 1 // Xq26	NM_001130846
AIFM2	16715088	NM_001198696 // AIFM2 // apoptosis-inducing factor, mitochondrion-associated, 2 // 10q2	NM_001198696
AIFM3	16927412	NM_001018060 // AIFM3 // apoptosis-inducing factor, mitochondrion-associated, 3 // 22q1	NM_001018060
AIG1	17013174	NM_001286587 // AIG1 // androgen-induced 1 // 6q24.2 // 51390 /// NM_001286588 // AIG1	NM_001286587
AIM1	17011302	NM_001624 // AIM1 // absent in melanoma 1 // 6q21 // 202 /// XM_005266839 // AIM1 // ab	NM_001624
AIM1L	16683817	NM_001039775 // AIM1L // absent in melanoma 1-like // 1p36.11 // 55057 /// XM_005245918	NM_001039775
AIM2	16695121	NM_004833 // AIM2 // absent in melanoma 2 // 1q22 // 9447 /// XM_005245616 // AIM2 // a	NM_004833
AIMP1	16969528	NM_001142415 // AIMP1 // aminoacyl tRNA synthetase complex-interacting multifunctional	NM_001142415
AIMP2	17043355	NM_006303 // AIMP2 // aminoacyl tRNA synthetase complex-interacting multifunctional pro	NM_006303
AIP	16727908	NM_001302959 // AIP // aryl hydrocarbon receptor interacting protein // 11q13.3 // 9049	NM_001302959
AIPL1	16840352	NM_001033054 // AIPL1 // aryl hydrocarbon receptor interacting protein-like 1 // 17p13.	NM_001033054
AIRE	16923555	NM_000383 // AIRE // autoimmune regulator // 21q22.3 // 326 /// XM_011529551 // AIRE //	NM_000383
AJAP1	16658289	NM_001042478 // AJAP1 // adherens junctions associated protein 1 // 1p36.32 // 55966 //	NM_001042478
AJUBA	16790614	NM_001289097 // AJUBA // ajuba LIM protein // 14q11.2 // 84962 /// NM_032876 // AJUBA /	NM_001289097
AK1	17098626	NM_000476 // AK1 // adenylate kinase 1 // 9q34.1 // 203 /// XM_005251786 // AK1 // aden	NM_000476
AK2	16684826	NM_001199199 // AK2 // adenylate kinase 2 // 1p34 // 204 /// NM_001625 // AK2 // adenyl	NM_001199199
AK3	17092153	NM_001199852 // AK3 // adenylate kinase 3 // 9p24.1 // 50808 /// NM_001199853 // AK3 //	NM_001199852
AK4	16665674	NM_001005353 // AK4 // adenylate kinase 4 // 1p31.3 // 205 /// NM_013410 // AK4 // aden	NM_001005353
AK5	16666357	NM_012093 // AK5 // adenylate kinase 5 // 1p31 // 26289 /// NM_174858 // AK5 // adenyla	NM_012093
AK6	16996917	NM_001015891 // AK6 // adenylate kinase 6 // 5q13.2 // 102157402 /// NM_001015892 // TA	NM_001015891
AK7	16788058	NM_152327 // AK7 // adenylate kinase 7 // 14q32.2 // 122481 /// XM_006720021 // AK7 //	NM_152327
AK8	17099338	NM_152572 // AK8 // adenylate kinase 8 // 9q34.13 // 158067 /// XM_005272169 // AK8 //	NM_152572
AK9	17022476	NM_001145128 // AK9 // adenylate kinase 9 // 6q21 // 221264 /// NM_145025 // AK9 // ade	NM_001145128
AKAP1	16836351	NM_001242902 // AKAP1 // A kinase (PRKA) anchor protein 1 // 17q22 // 8165 /// NM_00124	NM_001242902
AKAP10	16842382	NM_007202 // AKAP10 // A kinase (PRKA) anchor protein 10 // 17p11.1 // 11216 /// XM_006	NM_007202
AKAP11	16774362	NM_016248 // AKAP11 // A kinase (PRKA) anchor protein 11 // 13q14.11 // 11215 /// XM_00	NM_016248
AKAP12	17013773	NM_005100 // AKAP12 // A kinase (PRKA) anchor protein 12 // 6q24-q25 // 9590 /// NM_144	NM_005100
AKAP13	16804333	NM_001270546 // AKAP13 // A kinase (PRKA) anchor protein 13 // 15q24-q25 // 11214 /// N	NM_001270546
AKAP14	17106609	NM_001008534 // AKAP14 // A kinase (PRKA) anchor protein 14 // Xq24 // 158798 /// NM_00	NM_001008534
AKAP2	17088006	NM_001004065 // AKAP2 // A kinase (PRKA) anchor protein 2 // 9q31.3 // 11217 /// NM_001	NM_001004065
AKAP3	16760185	NM_001278309 // AKAP3 // A kinase (PRKA) anchor protein 3 // 12p13.3 // 10566 /// NM_00	NM_001278309
AKAP4	17110934	NM_003886 // AKAP4 // A kinase (PRKA) anchor protein 4 // Xp11.2 // 8852 /// NM_139289	NM_003886
AKAP5	16785361	NM_004857 // AKAP5 // A kinase (PRKA) anchor protein 5 // 14q23.3 // 9495 /// ENST00000	NM_004857
AKAP6	16783230	NM_004274 // AKAP6 // A kinase (PRKA) anchor protein 6 // 14q12 // 9472 /// XM_00526821	NM_004274
AKAP7	17012559	NM_004842 // AKAP7 // A kinase (PRKA) anchor protein 7 // 6q23 // 9465 /// NM_016377 //	NM_004842
AKAP8	16869841	NM_005858 // AKAP8 // A kinase (PRKA) anchor protein 8 // 19p13.1 // 10270 /// XM_01152	NM_005858
AKAP8L	16869860	NM_001291478 // AKAP8L // A kinase (PRKA) anchor protein 8-like // 19p13.12 // 26993 //	NM_001291478
AKAP9	17048246	NM_005751 // AKAP9 // A kinase (PRKA) anchor protein 9 // 7q21-q22 // 10142 /// NM_1471	NM_005751
AKIP1	16721746	NM_001206646 // AKIP1 // A kinase (PRKA) interacting protein 1 // 11p15.3 // 56672 ///	NM_001206646
AKIRIN1	16662737	NM_001136275 // AKIRIN1 // akirin 1 // 1p34.3 // 79647 /// NM_024595 // AKIRIN1 // akir	NM_001136275
AKIRIN2	17021478	NM_018064 // AKIRIN2 // akirin 2 // 6q15 // 55122 /// ENST00000257787 // AKIRIN2 // aki	NM_018064
AKNA	17097600	XM_005252244 // AKNA // AT-hook transcription factor // 9q32 // 80709 /// XM_011519059	XM_005252244
AKNAD1	16690444	NM_152763 // AKNAD1 // AKNA domain containing 1 // 1p13.3 // 254268 /// NR_049760 // AK	NM_152763
AKR1A1	16664100	NM_001202413 // AKR1A1 // aldo-keto reductase family 1, member A1 (aldehyde reductase)	NM_001202413
AKR1B1	17063100	NM_001628 // AKR1B1 // aldo-keto reductase family 1, member B1 (aldose reductase) // 7q	NM_001628
AKR1B10	17051827	NM_020299 // AKR1B10 // aldo-keto reductase family 1, member B10 (aldose reductase) //	NM_020299
AKR1B15	17051844	NM_001080538 // AKR1B15 // aldo-keto reductase family 1, member B15 // 7q33 // 441282 /	NM_001080538
AKR1B1P6	16850795	OTTHUMT00000444078 // AKR1B1P6 // aldo-keto reductase family 1, member B1 pseudogene 6	OTTHUMT00000444078
AKR1C1	16701975	ENST00000380859 // AKR1C1 // aldo-keto reductase family 1, member C1 // 10p15-p14 // 16	ENST00000380859
AKR1C2	16711343	NM_001135241 // AKR1C2 // aldo-keto reductase family 1, member C2 // 10p15-p14 // 1646	NM_001135241
AKR1C3	16702007	NM_001253908 // AKR1C3 // aldo-keto reductase family 1, member C3 // 10p15-p14 // 8644	NM_001253908
AKR1C4	16702026	NM_001818 // AKR1C4 // aldo-keto reductase family 1, member C4 // 10p15.1 // 1109 /// X	NM_001818
AKR1C6P	16711326	NR_026743 // AKR1C6P // aldo-keto reductase family 1, member C6, pseudogene // 10p15.1	NR_026743
AKR1C8P	16711364	NR_027916 // AKR1C8P // aldo-keto reductase family 1, member C8, pseudogene // 10p15.1	NR_027916
AKR1D1	17052083	NM_001190906 // AKR1D1 // aldo-keto reductase family 1, member D1 // 7q32-q33 // 6718 /	NM_001190906
AKR1E2	16701957	NM_001040177 // AKR1E2 // aldo-keto reductase family 1, member E2 // 10p15.1 // 83592 /	NM_001040177
AKR7A2	16682691	NM_003689 // AKR7A2 // aldo-keto reductase family 7, member A2 // 1p36.13 // 8574 /// X	NM_003689
AKR7A2P1	16668878	NR_002796 // AKR7A2P1 // aldo-keto reductase family 7, member A2 pseudogene 1 // 1p12 /	NR_002796
AKR7A3	16682679	NM_012067 // AKR7A3 // aldo-keto reductase family 7, member A3 (aflatoxin aldehyde redu	NM_012067
AKR7L	16682671	NR_040288 // AKR7L // aldo-keto reductase family 7-like (gene/pseudogene) // 1p36.13|1p	NR_040288
AKT1	16797157	NM_001014431 // AKT1 // v-akt murine thymoma viral oncogene homolog 1 // 14q32.32 // 20	NM_001014431
AKT1S1	16874419	NM_001098632 // AKT1S1 // AKT1 substrate 1 (proline rich) // 19q13.33 // 84335 /// NM_0	NM_001098632
AKT2	16872352	NM_001243027 // AKT2 // v-akt murine thymoma viral oncogene homolog 2 // 19q13.1-q13.2	NM_001243027
AKT3	16701238	NM_001206729 // AKT3 // v-akt murine thymoma viral oncogene homolog 3 // 1q44 // 10000	NM_001206729
AKTIP	16826539	NM_001012398 // AKTIP // AKT interacting protein // 16q12.2 // 64400 /// NM_001308325 /	NM_001012398
ALAD	17097472	NM_000031 // ALAD // aminolevulinate dehydratase // 9q33.1 // 210 /// XM_005251799 // A	NM_000031
ALAS1	16941344	NM_000688 // ALAS1 // 5-aminolevulinate synthase 1 // 3p21.1 // 211 /// NM_001304443 //	NM_000688
ALAS2	17111520	NM_000032 // ALAS2 // 5-aminolevulinate synthase 2 // Xp11.21 // 212 /// NM_001037967 /	NM_000032
ALB	16967692	NM_000477 // ALB // albumin // 4q13.3 // 213 /// ENST00000295897 // ALB // albumin // 4	NM_000477
ALCAM	16943548	NM_001243280 // ALCAM // activated leukocyte cell adhesion molecule // 3q13.1 // 214 //	NM_001243280
ALDH16A1	16864109	NM_001145396 // ALDH16A1 // aldehyde dehydrogenase 16 family, member A1 // 19q13.33 //	NM_001145396
ALDH18A1	16716846	NM_001017423 // ALDH18A1 // aldehyde dehydrogenase 18 family, member A1 // 10q24.3 // 5	NM_001017423
ALDH1A1	17094893	NM_000689 // ALDH1A1 // aldehyde dehydrogenase 1 family, member A1 // 9q21.13 // 216 //	NM_000689
ALDH1A2	16809827	NM_001206897 // ALDH1A2 // aldehyde dehydrogenase 1 family, member A2 // 15q21.3 // 885	NM_001206897
ALDH1A3	16805684	NM_000693 // ALDH1A3 // aldehyde dehydrogenase 1 family, member A3 // 15q26.3 // 220 //	NM_000693
ALDH1B1	17085082	NM_000692 // ALDH1B1 // aldehyde dehydrogenase 1 family, member B1 // 9p11.1 // 219 ///	NM_000692
ALDH1L1	16958573	NM_001270364 // ALDH1L1 // aldehyde dehydrogenase 1 family, member L1 // 3q21.3 // 1084	NM_001270364
ALDH1L1-AS1	16944964	NR_046602 // ALDH1L1-AS1 // ALDH1L1 antisense RNA 1 // --- // 100874204 /// ENST0000051	NR_046602
ALDH1L1-AS2	16944969	NR_046383 // ALDH1L1-AS2 // ALDH1L1 antisense RNA 2 // 3q21.3 // 100862662 /// ENST0000	NR_046383
ALDH1L2	16769481	NM_001034173 // ALDH1L2 // aldehyde dehydrogenase 1 family, member L2 // 12q23.3 // 160	NM_001034173
ALDH2	16757178	ENST00000261733 // ALDH2 // aldehyde dehydrogenase 2 family (mitochondrial) // 12q24.2	ENST00000261733
ALDH3A1	16842326	NM_000691 // ALDH3A1 // aldehyde dehydrogenase 3 family, member A1 // 17p11.2 // 218 //	NM_000691
ALDH3A2	16832147	NM_000382 // ALDH3A2 // aldehyde dehydrogenase 3 family, member A2 // 17p11.2 // 224 //	NM_000382
ALDH3B1	16727976	NM_000694 // ALDH3B1 // aldehyde dehydrogenase 3 family, member B1 // 11q13 // 221 ///	NM_000694
ALDH3B2	16741142	NM_000695 // ALDH3B2 // aldehyde dehydrogenase 3 family, member B2 // 11q13 // 222 ///	NM_000695
ALDH4A1	16682460	NM_001161504 // ALDH4A1 // aldehyde dehydrogenase 4 family, member A1 // 1p36 // 8659 /	NM_001161504
ALDH5A1	17005368	NM_001080 // ALDH5A1 // aldehyde dehydrogenase 5 family, member A1 // 6p22 // 7915 ///	NM_001080
ALDH6A1	16794632	NM_001278593 // ALDH6A1 // aldehyde dehydrogenase 6 family, member A1 // 14q24.3 // 432	NM_001278593
ALDH7A1	16999379	NM_001182 // ALDH7A1 // aldehyde dehydrogenase 7 family, member A1 // 5q31 // 501 /// N	NM_001182
ALDH8A1	17023874	NM_001193480 // ALDH8A1 // aldehyde dehydrogenase 8 family, member A1 // 6q23.2 // 6457	NM_001193480
ALDH9A1	16695888	NM_000696 // ALDH9A1 // aldehyde dehydrogenase 9 family, member A1 // 1q23.1 // 223 ///	NM_000696
ALDOA	16817790	NM_000034 // ALDOA // aldolase A, fructose-bisphosphate // 16p11.2 // 226 /// NM_001127	NM_000034
ALDOB	17096640	NM_000035 // ALDOB // aldolase B, fructose-bisphosphate // 9q21.3-q22.2 // 229 /// ENST	NM_000035
ALDOC	16842659	NM_005165 // ALDOC // aldolase C, fructose-bisphosphate // 17cen-q12 // 230 /// XM_0052	NM_005165
ALG1	16815652	NM_019109 // ALG1 // ALG1, chitobiosyldiphosphodolichol beta-mannosyltransferase // 16p	NM_019109
ALG10	16749875	NM_032834 // ALG10 // ALG10, alpha-1,2-glucosyltransferase // 12p11.1 // 84920 /// ENST	NM_032834
ALG10B	16749895	NM_001013620 // ALG10B // ALG10B, alpha-1,2-glucosyltransferase // 12q12 // 144245 ///	NM_001013620
ALG11	16774999	NM_001004127 // ALG11 // ALG11, alpha-1,2-mannosyltransferase // 13q14.2 // 440138 ///	NM_001004127
ALG12	16936255	NM_024105 // ALG12 // ALG12, alpha-1,6-mannosyltransferase // 22q13.33 // 79087 /// XM_	NM_024105
ALG13	17106246	NM_001039210 // ALG13 // ALG13, UDP-N-acetylglucosaminyltransferase subunit // Xq23 //	NM_001039210
ALG14	16689923	NM_001305242 // ALG14 // ALG14, UDP-N-acetylglucosaminyltransferase subunit // 1p21.3 /	NM_001305242
ALG1L	16958532	NM_001015050 // ALG1L // ALG1, chitobiosyldiphosphodolichol beta-mannosyltransferase-li	NM_001015050
ALG1L2	16945456	NM_001136152 // ALG1L2 // ALG1, chitobiosyldiphosphodolichol beta-mannosyltransferase-l	NM_001136152
ALG1L9P	16741549	NR_073386 // ALG1L9P // asparagine-linked glycosylation 1-like 9, pseudogene // 11q13.4	NR_073386
ALG2	17096546	NM_033087 // ALG2 // ALG2, alpha-1,3/1,6-mannosyltransferase // 9q22.33 // 85365 /// NR	NM_033087
ALG3	16962185	NM_001006941 // ALG3 // ALG3, alpha-1,3- mannosyltransferase // 3q27.1 // 10195 /// NM_	NM_001006941
ALG5	16778166	NM_001142364 // ALG5 // ALG5, dolichyl-phosphate beta-glucosyltransferase // 13q13.3 //	NM_001142364
ALG6	16665512	NM_013339 // ALG6 // ALG6, alpha-1,3-glucosyltransferase // 1p31.3 // 29929 /// ENST000	NM_013339
ALG8	16742610	NM_001007027 // ALG8 // ALG8, alpha-1,3-glucosyltransferase // 11q14.1 // 79053 /// NM_	NM_001007027
ALG9	16744322	NM_001077690 // ALG9 // ALG9, alpha-1,2-mannosyltransferase // 11q23 // 79796 /// NM_00	NM_001077690
ALK	16896049	NM_004304 // ALK // anaplastic lymphoma receptor tyrosine kinase // 2p23 // 238 /// ENS	NM_004304
ALKBH1	16795215	NM_006020 // ALKBH1 // alkB homolog 1, histone H2A dioxygenase // 14q24.3 // 8846 /// X	NM_006020
ALKBH2	16769868	NM_001001655 // ALKBH2 // alkB homolog 2, alpha-ketoglutarate-dependent dioxygenase //	NM_001001655
ALKBH3	16723944	NM_139178 // ALKBH3 // alkB homolog 3, alpha-ketoglutarate-dependent dioxygenase // 11p	NM_139178
ALKBH3-AS1	16737503	NR_038907 // ALKBH3-AS1 // ALKBH3 antisense RNA 1 // --- // 100507300 /// ENST000004991	NR_038907
ALKBH4	17060976	NM_017621 // ALKBH4 // alkB homolog 4, lysine demthylase // 7q22.1 // 54784 /// XM_0052	NM_017621
ALKBH5	16831789	NM_017758 // ALKBH5 // alkB homolog 5, RNA demethylase // 17p11.2|17p11.2 // 54890 ///	NM_017758
ALKBH6	16871567	NM_001297701 // ALKBH6 // alkB homolog 6 // 19q13.12 // 84964 /// NM_032878 // ALKBH6 /	NM_001297701
ALKBH7	16857438	NM_032306 // ALKBH7 // alkB homolog 7 // 19p13.3 // 84266 /// XM_005259658 // ALKBH7 //	NM_032306
ALKBH8	16744020	NM_001301010 // ALKBH8 // alkB homolog 8, tRNA methyltransferase // 11q22.3 // 91801 //	NM_001301010
ALLC	16876686	NM_018436 // ALLC // allantoicase // 2q35 // 55821 /// XM_005263851 // ALLC // allantoi	NM_018436
ALMS1	16881514	NM_015120 // ALMS1 // Alstrom syndrome protein 1 // 2p13 // 7840 /// ENST00000423048 //	NM_015120
ALMS1-IT1	16881546	NR_046762 // ALMS1-IT1 // ALMS1 intronic transcript 1 // 2p13.1 // 100874291 /// BC0414	NR_046762
ALMS1P	16881549	NR_003683 // ALMS1P // Alstrom syndrome 1 pseudogene // 2p13.1 // 200420 /// ENST000004	NR_003683
ALOX12	16830238	NM_000697 // ALOX12 // arachidonate 12-lipoxygenase // 17p13.1 // 239 /// XM_011523780	NM_000697
ALOX12-AS1	16840448	NR_040089 // ALOX12-AS1 // ALOX12 antisense RNA 1 // --- // 100506713 /// ENST000003995	NR_040089
ALOX12B	16840799	NM_001139 // ALOX12B // arachidonate 12-lipoxygenase, 12R type // 17p13.1 // 242 /// EN	NM_001139
ALOX12P2	16830235	ENST00000574183 // ALOX12P2 // arachidonate 12-lipoxygenase pseudogene 2 // 17p13 // 24	ENST00000574183
ALOX15	16840066	NM_001140 // ALOX15 // arachidonate 15-lipoxygenase // 17p13.3 // 246 /// ENST000002937	NM_001140
ALOX15B	16830883	NM_001039130 // ALOX15B // arachidonate 15-lipoxygenase, type B // 17p13.1 // 247 /// N	NM_001039130
ALOX15P1	16830195	NR_045985 // ALOX15P1 // arachidonate 15-lipoxygenase pseudogene 1 // --- // 100652883	NR_045985
ALOX5	16704375	NM_000698 // ALOX5 // arachidonate 5-lipoxygenase // 10q11.2 // 240 /// NM_001256153 //	NM_000698
ALOX5AP	16773662	NM_001204406 // ALOX5AP // arachidonate 5-lipoxygenase-activating protein // 13q12 // 2	NM_001204406
ALOXE3	16840817	NM_001165960 // ALOXE3 // arachidonate lipoxygenase 3 // 17p13.1 // 59344 /// NM_021628	NM_001165960
ALPI	16892260	NM_001631 // ALPI // alkaline phosphatase, intestinal // 2q37.1 // 248 /// ENST00000295	NM_001631
ALPK1	16969839	NM_001102406 // ALPK1 // alpha kinase 1 // 4q25 // 80216 /// NM_001253884 // ALPK1 // a	NM_001102406
ALPK2	16855545	NM_052947 // ALPK2 // alpha kinase 2 // 18q21.31 // 115701 /// XM_005266646 // ALPK2 //	NM_052947
ALPK3	16804251	NM_020778 // ALPK3 // alpha kinase 3 // 15q25.2 // 57538 /// ENST00000258888 // ALPK3 /	NM_020778
ALPL	16660436	NM_000478 // ALPL // alkaline phosphatase, liver/bone/kidney // 1p36.12 // 249 /// NM_0	NM_000478
ALPP	16892231	NM_001632 // ALPP // alkaline phosphatase, placental // 2q37 // 250 /// ENST00000392027	NM_001632
ALPPL2	16892246	NM_031313 // ALPPL2 // alkaline phosphatase, placental like 2 // 2q37 // 251 /// ENST00	NM_031313
ALS2	16907353	NM_001135745 // ALS2 // ALS2, alsin Rho guanine nucleotide exchange factor // 2q33.1 //	NM_001135745
ALS2CL	16952925	NM_001190707 // ALS2CL // ALS2 C-terminal like // 3p21.31 // 259173 /// NM_147129 // AL	NM_001190707
ALS2CR11	16907281	NM_001168216 // ALS2CR11 // amyotrophic lateral sclerosis 2 chromosome region candidate	NM_001168216
ALS2CR12	16907234	NM_001127391 // ALS2CR12 // amyotrophic lateral sclerosis 2 chromosome region candidate	NM_001127391
ALX1	16754880	NM_006982 // ALX1 // ALX homeobox 1 // 12q21.31 // 8092 /// XM_005269165 // ALX1 // ALX	NM_006982
ALX3	16690682	NM_006492 // ALX3 // ALX homeobox 3 // 1p13.3 // 257 /// ENST00000369792 // ALX3 // ALX	NM_006492
ALX4	16737515	NM_021926 // ALX4 // ALX homeobox 4 // 11p11.2 // 60529 /// XM_011520264 // ALX4 // ALX	NM_021926
ALYREF	16849982	NM_005782 // ALYREF // Aly/REF export factor // 17q25.3 // 10189 /// XR_933919 // ALYRE	NM_005782
AMACR	16995097	NM_001167595 // AMACR // alpha-methylacyl-CoA racemase // 5p13 // 23600 /// NM_014324 /	NM_001167595
AMBN	16967523	NM_016519 // AMBN // ameloblastin // 4q21 // 258 /// ENST00000322937 // AMBN // amelobl	NM_016519
AMBP	17097512	NM_001633 // AMBP // alpha-1-microglobulin/bikunin precursor // 9q32-q33 // 259 /// ENS	NM_001633
AMBRA1	16737717	NM_001267782 // AMBRA1 // autophagy/beclin-1 regulator 1 // 11p11.2 // 55626 /// NM_001	NM_001267782
AMD1	17011671	NM_001287214 // AMD1 // adenosylmethionine decarboxylase 1 // 6q21 // 262 /// NM_001287	NM_001287214
AMDHD1	16755312	NM_152435 // AMDHD1 // amidohydrolase domain containing 1 // 12q23.1 // 144193 /// ENST	NM_152435
AMDHD2	16815143	NM_001145815 // AMDHD2 // amidohydrolase domain containing 2 // 16p13.3 // 51005 /// NM	NM_001145815
AMELX	17101457	NM_001142 // AMELX // amelogenin, X-linked // Xp22.31-p22.1 // 265 /// NM_182680 // AME	NM_001142
AMELY	17116810	NM_001143 // AMELY // amelogenin, Y-linked // Yp11.2 // 266 /// XM_011531472 // AMELY /	NM_001143
AMER1	17111641	NM_152424 // AMER1 // APC membrane recruitment protein 1 // Xq11.2 // 139285 /// XM_011	NM_152424
AMER2	16777536	NM_152704 // AMER2 // APC membrane recruitment protein 2 // 13q12.13 // 219287 /// NM_1	NM_152704
AMER3	16885633	NM_001105193 // AMER3 // APC membrane recruitment protein 3 // 2q21.1 // 205147 /// NM_	NM_001105193
AMFR	16826692	NM_001144 // AMFR // autocrine motility factor receptor, E3 ubiquitin protein ligase //	NM_001144
AMH	16856749	NM_000479 // AMH // anti-Mullerian hormone // 19p13.3 // 268 /// NR_036207 // MIR4321 /	NM_000479
AMHR2	16751795	NM_001164690 // AMHR2 // anti-Mullerian hormone receptor, type II // 12q13 // 269 /// N	NM_001164690
AMICA1	16744967	NM_001098526 // AMICA1 // adhesion molecule, interacts with CXADR antigen 1 // 11q23.3	NM_001098526
AMIGO1	16690612	NM_020703 // AMIGO1 // adhesion molecule with Ig-like domain 1 // 1p13.3 // 57463 /// X	NM_020703
AMIGO2	16763600	NM_001143668 // AMIGO2 // adhesion molecule with Ig-like domain 2 // 12q13.11 // 347902	NM_001143668
AMIGO3	16954154	NM_198722 // AMIGO3 // adhesion molecule with Ig-like domain 3 // 3p21 // 386724 /// EN	NM_198722
AMMECR1	17113320	NM_001025580 // AMMECR1 // Alport syndrome, mental retardation, midface hypoplasia and	NM_001025580
AMMECR1L	16902611	NM_001199140 // AMMECR1L // AMMECR1 like // 2q21 // 83607 /// NM_031445 // AMMECR1L //	NM_001199140
AMN	16789103	NM_030943 // AMN // amnion associated transmembrane protein // 14q32.3 // 81693 /// XM_	NM_030943
AMN1	16762978	NM_001113402 // AMN1 // antagonist of mitotic exit network 1 homolog // 12p11.21 // 196	NM_001113402
AMOT	17113418	NM_001113490 // AMOT // angiomotin // Xq23 // 154796 /// NM_133265 // AMOT // angiomoti	NM_001113490
AMOTL1	16730268	NM_001301007 // AMOTL1 // angiomotin like 1 // 11q14.3 // 154810 /// NM_130847 // AMOTL	NM_001301007
AMOTL2	16959441	NM_001278683 // AMOTL2 // angiomotin like 2 // 3q21-q22 // 51421 /// NM_001278685 // AM	NM_001278683
AMPD1	16691245	NM_000036 // AMPD1 // adenosine monophosphate deaminase 1 // 1p13 // 270 /// NM_0011726	NM_000036
AMPD2	16668288	NM_001257360 // AMPD2 // adenosine monophosphate deaminase 2 // 1p13.3 // 271 /// NM_00	NM_001257360
AMPD3	16721916	NM_000480 // AMPD3 // adenosine monophosphate deaminase 3 // 11p15 // 272 /// NM_001025	NM_000480
AMPH	17056861	NM_001635 // AMPH // amphiphysin // 7p14-p13 // 273 /// NM_139316 // AMPH // amphiphysi	NM_001635
AMT	16954068	NM_000481 // AMT // aminomethyltransferase // 3p21.31 // 275 /// NM_001164710 // AMT //	NM_000481
AMTN	16967513	NM_001286731 // AMTN // amelotin // 4q13.3 // 401138 /// NM_212557 // AMTN // amelotin	NM_001286731
AMY1B	16690294	NM_001008218 // AMY1B // amylase, alpha 1B (salivary) // 1p21 // 277 /// NM_001008219 /	NM_001008218
AMY2A	16667850	NM_000699 // AMY2A // amylase, alpha 2A (pancreatic) // 1p21 // 279 /// ENST00000414303	NM_000699
AMY2B	16667830	NM_020978 // AMY2B // amylase, alpha 2B (pancreatic) // 1p21 // 280 /// ENST00000361355	NM_020978
AMZ1	17043072	NM_001284355 // AMZ1 // archaelysin family metallopeptidase 1 // 7p22.3 // 155185 /// N	NM_001284355
AMZ2	16837298	NM_001033569 // AMZ2 // archaelysin family metallopeptidase 2 // 17q24.2 // 51321 /// N	NM_001033569
AMZ2P1	16847914	NR_026903 // AMZ2P1 // archaelysin family metallopeptidase 2 pseudogene 1 // 17q24.1 //	NR_026903
ANAPC1	16901830	NM_022662 // ANAPC1 // anaphase promoting complex subunit 1 // 2q12.1 // 64682 /// XM_0	NM_022662
ANAPC10	16980291	NM_001256706 // ANAPC10 // anaphase promoting complex subunit 10 // 4q31 // 10393 /// N	NM_001256706
ANAPC11	16838917	NM_001002244 // ANAPC11 // anaphase promoting complex subunit 11 // 17q25.3 // 51529 //	NM_001002244
ANAPC13	16959465	NM_001242374 // ANAPC13 // anaphase promoting complex subunit 13 // 3q22.2 // 25847 ///	NM_001242374
ANAPC15	16741659	NM_001278485 // ANAPC15 // anaphase promoting complex subunit 15 // 11q13.4 // 25906 //	NM_001278485
ANAPC16	16705942	NM_001242546 // ANAPC16 // anaphase promoting complex subunit 16 // 10q22.1 // 119504 /	NM_001242546
ANAPC1P1	16882493	NR_037931 // ANAPC1P1 // anaphase promoting complex subunit 1 pseudogene 1 // 2p11.2 //	NR_037931
ANAPC2	17100361	NM_013366 // ANAPC2 // anaphase promoting complex subunit 2 // 9q34.3 // 29882 /// XR_9	NM_013366
ANAPC4	16965559	NM_001286756 // ANAPC4 // anaphase promoting complex subunit 4 // 4p15.2 // 29945 /// N	NM_001286756
ANAPC5	16771463	NM_001137559 // ANAPC5 // anaphase promoting complex subunit 5 // 12q24.31 // 51433 ///	NM_001137559
ANAPC7	16770040	NM_001137664 // ANAPC7 // anaphase promoting complex subunit 7 // 12q24.11 // 51434 ///	NM_001137664
ANG	16781573	NM_001097577 // ANG // angiogenin, ribonuclease, RNase A family, 5 // 14q11.1-q11.2 //	NM_001097577
ANGEL1	16795021	NM_015305 // ANGEL1 // angel homolog 1 (Drosophila) // 14q24.3 // 23357 /// XM_01153659	NM_015305
ANGEL2	16699138	NM_001300753 // ANGEL2 // angel homolog 2 (Drosophila) // 1q32.3 // 90806 /// NM_001300	NM_001300753
ANGPT1	17080082	NM_001146 // ANGPT1 // angiopoietin 1 // 8q23.1 // 284 /// NM_001199859 // ANGPT1 // an	NM_001146
ANGPT2	17074259	NM_001118887 // ANGPT2 // angiopoietin 2 // 8p23.1 // 285 /// NM_001118888 // ANGPT2 //	NM_001118887
ANGPT4	16916377	NM_015985 // ANGPT4 // angiopoietin 4 // 20p13 // 51378 /// XM_005260720 // ANGPT4 // a	NM_015985
ANGPTL1	16696811	NM_004673 // ANGPTL1 // angiopoietin like 1 // 1q25.2 // 9068 /// XM_005245577 // ANGPT	NM_004673
ANGPTL2	17098477	NM_012098 // ANGPTL2 // angiopoietin like 2 // 9q34 // 23452 /// XM_006717030 // ANGPTL	NM_012098
ANGPTL3	16665461	NM_014495 // ANGPTL3 // angiopoietin like 3 // 1p31.3 // 27329 /// ENST00000371129 // A	NM_014495
ANGPTL4	16857886	NM_001039667 // ANGPTL4 // angiopoietin like 4 // 19p13.3 // 51129 /// NM_139314 // ANG	NM_001039667
ANGPTL5	16743614	NM_178127 // ANGPTL5 // angiopoietin like 5 // 11q22.1 // 253935 /// XM_011542735 // AN	NM_178127
ANGPTL6	16868556	NM_031917 // ANGPTL6 // angiopoietin like 6 // 19p13.2 // 83854 /// XM_005260091 // ANG	NM_031917
ANGPTL7	16658962	NM_021146 // ANGPTL7 // angiopoietin like 7 // 1p36 // 10218 /// ENST00000376819 // ANG	NM_021146
ANGPTL8	16858417	NM_018687 // ANGPTL8 // angiopoietin like 8 // 19p13.2 // 55908 /// ENST00000252453 //	NM_018687
ANHX	16772838	NM_001191054 // ANHX // anomalous homeobox // 12q24.33 // 647589 /// XM_006719743 // AN	NM_001191054
ANK1	17076634	NM_000037 // ANK1 // ankyrin 1, erythrocytic // 8p11.1 // 286 /// NM_001142445 // ANK1	NM_000037
ANK2	16969911	NM_001127493 // ANK2 // ankyrin 2, neuronal // 4q25-q27 // 287 /// NM_001148 // ANK2 //	NM_001127493
ANK3	16714618	NM_001149 // ANK3 // ankyrin 3, node of Ranvier (ankyrin G) // 10q21 // 288 /// NM_0012	NM_001149
ANKAR	16888718	NM_144708 // ANKAR // ankyrin and armadillo repeat containing // 2q32.2 // 150709 /// X	NM_144708
ANKDD1A	16802064	NM_182703 // ANKDD1A // ankyrin repeat and death domain containing 1A // 15q22.31 // 34	NM_182703
ANKDD1B	16986317	NM_001276713 // ANKDD1B // ankyrin repeat and death domain containing 1B // 5q13.3 // 7	NM_001276713
ANKEF1	16911394	NM_001303472 // ANKEF1 // ankyrin repeat and EF-hand domain containing 1 // 20p12.2 //	NM_001303472
ANKFN1	16836292	NM_153228 // ANKFN1 // ankyrin-repeat and fibronectin type III domain containing 1 // 1	NM_153228
ANKFY1	16839976	NM_001257999 // ANKFY1 // ankyrin repeat and FYVE domain containing 1 // 17p13.3 // 514	NM_001257999
ANKH	16994521	NM_054027 // ANKH // ANKH inorganic pyrophosphate transport regulator // 5p15.1 // 5617	NM_054027
ANKHD1	16990016	NM_001197030 // ANKHD1 // ankyrin repeat and KH domain containing 1 // 5q31.3 // 54882	NM_001197030
ANKIB1	17048321	NM_019004 // ANKIB1 // ankyrin repeat and IBR domain containing 1 // 7q21.2 // 54467 //	NM_019004
ANKK1	16731384	NM_178510 // ANKK1 // ankyrin repeat and kinase domain containing 1 // 11q23.2 // 25523	NM_178510
ANKLE1	16859466	NM_001278443 // ANKLE1 // ankyrin repeat and LEM domain containing 1 // 19p13.11 // 126	NM_001278443
ANKLE2	16772704	NM_015114 // ANKLE2 // ankyrin repeat and LEM domain containing 2 // 12q24.33 // 23141	NM_015114
ANKMY1	16910164	NM_001282771 // ANKMY1 // ankyrin repeat and MYND domain containing 1 // 2q37.3 // 5128	NM_001282771
ANKMY2	17055480	NM_020319 // ANKMY2 // ankyrin repeat and MYND domain containing 2 // 7p21 // 57037 ///	NM_020319
ANKRA2	16997155	NM_023039 // ANKRA2 // ankyrin repeat, family A (RFXANK-like), 2 // 5q12-q13 // 57763 /	NM_023039
ANKRD1	16716478	NM_014391 // ANKRD1 // ankyrin repeat domain 1 (cardiac muscle) // 10q23.31 // 27063 //	NM_014391
ANKRD10	17117613	NR_104586 // ANKRD10 // ankyrin repeat domain 10 // 13q34 // 55608 /// ENST00000465753	NR_104586
ANKRD11	16829302	NM_001256182 // ANKRD11 // ankyrin repeat domain 11 // 16q24.3 // 29123 /// NM_00125618	NM_001256182
ANKRD12	16850865	NM_001083625 // ANKRD12 // ankyrin repeat domain 12 // 18p11.22 // 23253 /// NM_0012040	NM_001083625
ANKRD13A	16756865	NM_033121 // ANKRD13A // ankyrin repeat domain 13A // 12q24.11 // 88455 /// XM_00525398	NM_033121
ANKRD13B	16832695	NM_152345 // ANKRD13B // ankyrin repeat domain 13B // 17q11.2 // 124930 /// XM_00525792	NM_152345
ANKRD13C	16688441	NM_030816 // ANKRD13C // ankyrin repeat domain 13C // 1p31.1 // 81573 /// XM_005271234	NM_030816
ANKRD13D	16727737	NM_207354 // ANKRD13D // ankyrin repeat domain 13 family, member D // 11q13.2 // 338692	NM_207354
ANKRD16	16711464	NM_001009941 // ANKRD16 // ankyrin repeat domain 16 // 10p15.1 // 54522 /// NM_00100994	NM_001009941
ANKRD17	16976746	NM_001286771 // ANKRD17 // ankyrin repeat domain 17 // 4q13.3 // 26057 /// NM_032217 //	NM_001286771
ANKRD18A	17094088	NM_147195 // ANKRD18A // ankyrin repeat domain 18A // 9p13.1 // 253650 /// NR_047651 //	NM_147195
ANKRD18B	17084321	NM_001244752 // ANKRD18B // ankyrin repeat domain 18B // 9p13.3 // 441459 /// ENST00000	NM_001244752
ANKRD18CP	17096335	AK098764 // ANKRD18CP // ankyrin repeat domain 18C, pseudogene // 9q22.33 // 100287922	AK098764
ANKRD18DP	16963634	NR_003291 // ANKRD18DP // ankyrin repeat domain 18D, pseudogene // 3q29 // 348840 /// E	NR_003291
ANKRD19P	17086805	NR_026868 // ANKRD19P // ankyrin repeat domain 19, pseudogene // 9q22.31 // 138649 ///	NR_026868
ANKRD2	16708007	NM_001129981 // ANKRD2 // ankyrin repeat domain 2 (stretch responsive muscle) // 10q23	NM_001129981
ANKRD20A1	17085465	OTTHUMT00000477691 // ANKRD20A1 // ankyrin repeat domain 20 family, member A1 // 9q13 /	OTTHUMT00000477691
ANKRD20A11P	16924183	NR_027270 // ANKRD20A11P // ankyrin repeat domain 20 family, member A11, pseudogene //	NR_027270
ANKRD20A12P	16691766	AK090412 // ANKRD20A12P // ankyrin repeat domain 20 family, member A12, pseudogene // -	AK090412
ANKRD20A19P	16777441	NR_073430 // ANKRD20A19P // ankyrin repeat domain 20 family, member A19, pseudogene //	NR_073430
ANKRD20A2	17085196	NM_001012421 // ANKRD20A2 // ankyrin repeat domain 20 family, member A2 // 9p12 // 4414	NM_001012421
ANKRD20A3	17094252	NM_001012419 // ANKRD20A3 // ankyrin repeat domain 20 family, member A3 // 9p12 // 4414	NM_001012419
ANKRD20A4	17085523	NM_001098805 // ANKRD20A4 // ankyrin repeat domain 20 family, member A4 // 9q21.11 // 7	NM_001098805
ANKRD20A5P	16851249	OTTHUMT00000442839 // ANKRD20A5P // ankyrin repeat domain 20 family, member A5, pseudog	OTTHUMT00000442839
ANKRD20A7P	17094315	OTTHUMT00000143108 // ANKRD20A7P // ankyrin repeat domain 20 family, member A7, pseudog	OTTHUMT00000143108
ANKRD20A8P	16900201	NR_003366 // ANKRD20A8P // ankyrin repeat domain 20 family, member A8, pseudogene // 2q	NR_003366
ANKRD20A9P	16777065	NR_027995 // ANKRD20A9P // ankyrin repeat domain 20 family, member A9, pseudogene // 13	NR_027995
ANKRD22	16716341	NM_144590 // ANKRD22 // ankyrin repeat domain 22 // 10q23.31 // 118932 /// ENST00000371	NM_144590
ANKRD23	16900608	NM_144994 // ANKRD23 // ankyrin repeat domain 23 // 2q11.2 // 200539 /// ENST0000031835	NM_144994
ANKRD24	16857110	NM_133475 // ANKRD24 // ankyrin repeat domain 24 // 19p13.3 // 170961 /// XM_011527756	NM_133475
ANKRD26	16712658	NM_001256053 // ANKRD26 // ankyrin repeat domain 26 // 10p12.1 // 22852 /// NM_014915 /	NM_001256053
ANKRD26P1	16826140	NR_026556 // ANKRD26P1 // ankyrin repeat domain 26 pseudogene 1 // 16q11.2 // 124149 //	NR_026556
ANKRD26P3	16777089	NR_027248 // ANKRD26P3 // ankyrin repeat domain 26 pseudogene 3 // 13q12.11 // 10010193	NR_027248
ANKRD27	16871124	NM_032139 // ANKRD27 // ankyrin repeat domain 27 (VPS9 domain) // 19q13.11 // 84079 ///	NM_032139
ANKRD28	16951247	NM_001195098 // ANKRD28 // ankyrin repeat domain 28 // 3p25.1 // 23243 /// NM_001195099	NM_001195098
ANKRD29	16854301	NM_001308238 // ANKRD29 // ankyrin repeat domain 29 // 18q11.2 // 147463 /// NM_173505	NM_001308238
ANKRD30A	16703934	NM_052997 // ANKRD30A // ankyrin repeat domain 30A // 10p11.21 // 91074 /// XM_01151975	NM_052997
ANKRD30B	16851259	NM_001145029 // ANKRD30B // ankyrin repeat domain 30B // 18p11.21 // 374860 /// XM_0067	NM_001145029
ANKRD30BL	16902908	NR_027019 // ANKRD30BL // ankyrin repeat domain 30B-like // 2q21.2 // 554226 /// NR_027	NR_027019
ANKRD30BP2	16921478	NR_026916 // ANKRD30BP2 // ankyrin repeat domain 30B pseudogene 2 // 21q11.2 // 149992	NR_026916
ANKRD30BP3	16704364	NR_033891 // ANKRD30BP3 // ankyrin repeat domain 30B pseudogene 3 // 10q11.21 // 338579	NR_033891
ANKRD31	16997283	NM_001164443 // ANKRD31 // ankyrin repeat domain 31 // 5q13.3 // 256006 /// XM_01154329	NM_001164443
ANKRD33	16751363	NM_001130015 // ANKRD33 // ankyrin repeat domain 33 // 12q13.13 // 341405 /// NM_001304	NM_001130015
ANKRD33B	16983254	NM_001164440 // ANKRD33B // ankyrin repeat domain 33B // 5p15.2 // 651746 /// XM_005248	NM_001164440
ANKRD34A	16669814	NM_001039888 // ANKRD34A // ankyrin repeat domain 34A // 1q21.1 // 284615 /// XM_005277	NM_001039888
ANKRD34B	16997650	NM_001004441 // ANKRD34B // ankyrin repeat domain 34B // 5q14.1 // 340120 /// XM_006714	NM_001004441
ANKRD34C	16803623	NM_001146341 // ANKRD34C // ankyrin repeat domain 34C // 15q25.1 // 390616 /// XM_01152	NM_001146341
ANKRD34C-AS1	16812314	NR_038997 // ANKRD34C-AS1 // ANKRD34C antisense RNA 1 // 15q25.1 // 729911	NR_038997
ANKRD35	16669888	NM_001280799 // ANKRD35 // ankyrin repeat domain 35 // 1q21.1 // 148741 /// NM_144698 /	NM_001280799
ANKRD36	16883107	NM_001164315 // ANKRD36 // ankyrin repeat domain 36 // 2q11.2 // 375248 /// XM_00671251	NM_001164315
ANKRD36B	16900737	NM_025190 // ANKRD36B // ankyrin repeat domain 36B // 2q11.2 // 57730 /// XM_005263995	NM_025190
ANKRD36BP1	16696094	NR_026844 // ANKRD36BP1 // ankyrin repeat domain 36B pseudogene 1 // 1q24.2 // 84832 //	NR_026844
ANKRD36BP2	16882671	ENST00000393515 // ANKRD36BP2 // ankyrin repeat domain 36B pseudogene 2 // 2p11.2 // 64	ENST00000393515
ANKRD36C	16900293	NM_001310154 // ANKRD36C // ankyrin repeat domain 36C // 2q11.1 // 400986 /// XM_011512	NM_001310154
ANKRD37	16972950	NM_181726 // ANKRD37 // ankyrin repeat domain 37 // 4q35.1 // 353322 /// XM_005262981 /	NM_181726
ANKRD39	16900628	NM_016466 // ANKRD39 // ankyrin repeat domain 39 // 2q11.2 // 51239 /// ENST00000393537	NM_016466
ANKRD40	16846714	NM_052855 // ANKRD40 // ankyrin repeat domain 40 // 17q21.33 // 91369 /// ENST000002852	NM_052855
ANKRD42	16729611	NM_001300972 // ANKRD42 // ankyrin repeat domain 42 // 11q14.1 // 338699 /// NM_0013009	NM_001300972
ANKRD44	16906872	NM_001195144 // ANKRD44 // ankyrin repeat domain 44 // 2q33.1 // 91526 /// NM_153697 //	NM_001195144
ANKRD44-IT1	16906915	NR_046837 // ANKRD44-IT1 // ANKRD44 intronic transcript 1 // 2q33.1 // 101927547 /// EN	NR_046837
ANKRD45	16696478	NM_198493 // ANKRD45 // ankyrin repeat domain 45 // 1q25.1 // 339416 /// XM_011509464 /	NM_198493
ANKRD46	17079633	NM_001270377 // ANKRD46 // ankyrin repeat domain 46 // 8q22.2 // 157567 /// NM_00127037	NM_001270377
ANKRD49	16730197	NM_017704 // ANKRD49 // ankyrin repeat domain 49 // 11q21 // 54851 /// ENST00000302755	NM_017704
ANKRD50	16979638	NM_001167882 // ANKRD50 // ankyrin repeat domain 50 // 4q28.1 // 57182 /// NM_020337 //	NM_001167882
ANKRD52	16765963	NM_173595 // ANKRD52 // ankyrin repeat domain 52 // 12q13.3 // 283373 /// XM_011538197	NM_173595
ANKRD53	16881226	NM_001115116 // ANKRD53 // ankyrin repeat domain 53 // 2p13.3 // 79998 /// NM_024933 //	NM_001115116
ANKRD54	16934854	NM_138797 // ANKRD54 // ankyrin repeat domain 54 // 22q13.1 // 129138 /// NR_030395 //	NM_138797
ANKRD55	16996324	NM_024669 // ANKRD55 // ankyrin repeat domain 55 // 5q11.2 // 79722 /// XM_006714691 //	NM_024669
ANKRD6	17010950	NM_001242809 // ANKRD6 // ankyrin repeat domain 6 // 6q15 // 22881 /// NM_001242811 //	NM_001242809
ANKRD60	16920693	NM_001304369 // ANKRD60 // ankyrin repeat domain 60 // 20q13.32 // 140731 /// XM_011528	NM_001304369
ANKRD61	17043367	NM_001271700 // ANKRD61 // ankyrin repeat domain 61 // 7p22 // 100310846 /// ENST000004	NM_001271700
ANKRD62	16851042	NM_001277333 // ANKRD62 // ankyrin repeat domain 62 // 18p11.21 // 342850 /// XM_003959	NM_001277333
ANKRD62P1-PARP4P3	16931892	NR_040115 // ANKRD62P1-PARP4P3 // ANKRD62P1-PARP4P3 readthrough, transcribed pseudogene	NR_040115
ANKRD63	16807394	NM_001190479 // ANKRD63 // ankyrin repeat domain 63 // 15q15.1 // 100131244 /// XM_0115	NM_001190479
ANKRD65	16680323	NM_001145210 // ANKRD65 // ankyrin repeat domain 65 // 1p36.33 // 441869 /// NM_0012435	NM_001145210
ANKRD66	17009366	NM_001162435 // ANKRD66 // ankyrin repeat domain 66 // 6p12.3 // 100287718 /// ENST0000	NM_001162435
ANKRD7	17050746	NM_019644 // ANKRD7 // ankyrin repeat domain 7 // 7q31 // 56311 /// ENST00000265224 //	NM_019644
ANKRD9	16796919	NM_152326 // ANKRD9 // ankyrin repeat domain 9 // 14q32.31 // 122416 /// XM_005267310 /	NM_152326
ANKS1A	17007701	NM_015245 // ANKS1A // ankyrin repeat and sterile alpha motif domain containing 1A // 6	NM_015245
ANKS1B	16768948	NM_001204065 // ANKS1B // ankyrin repeat and sterile alpha motif domain containing 1B /	NM_001204065
ANKS3	16823588	NM_001242929 // ANKS3 // ankyrin repeat and sterile alpha motif domain containing 3 //	NM_001242929
ANKS4B	16816670	NM_145865 // ANKS4B // ankyrin repeat and sterile alpha motif domain containing 4B // 1	NM_145865
ANKS6	17096516	NM_173551 // ANKS6 // ankyrin repeat and sterile alpha motif domain containing 6 // 9q2	NM_173551
ANKUB1	16960438	ENST00000481585 // ANKUB1 // ankyrin repeat and ubiquitin domain containing 1 // 3q25.1	ENST00000481585
ANKZF1	16891176	NM_001042410 // ANKZF1 // ankyrin repeat and zinc finger domain containing 1 // 2q35 //	NM_001042410
ANLN	17045198	NM_001284301 // ANLN // anillin actin binding protein // 7p15-p14 // 54443 /// NM_00128	NM_001284301
ANO1	16728287	NM_018043 // ANO1 // anoctamin 1, calcium activated chloride channel // 11q13.3 // 5510	NM_018043
ANO1-AS2	16741418	NR_103835 // ANO1-AS2 // ANO1 antisense RNA 2 (head to head) // 11q13.3 // 100009613 //	NR_103835
ANO10	16952672	NM_001204831 // ANO10 // anoctamin 10 // 3p22.1 // 55129 /// NM_001204832 // ANO10 // a	NM_001204831
ANO2	16760216	NM_001278596 // ANO2 // anoctamin 2, calcium activated chloride channel // 12p13.3 // 5	NM_001278596
ANO3	16723020	NM_001313726 // ANO3 // anoctamin 3 // 11p14.2 // 63982 /// NM_001313727 // ANO3 // ano	NM_001313726
ANO4	16755712	NM_001286615 // ANO4 // anoctamin 4 // 12q23.1 // 121601 /// NM_001286616 // ANO4 // an	NM_001286615
ANO5	16722890	NM_001142649 // ANO5 // anoctamin 5 // 11p14.3 // 203859 /// NM_213599 // ANO5 // anoct	NM_001142649
ANO6	16750325	NM_001025356 // ANO6 // anoctamin 6 // 12q12 // 196527 /// NM_001142678 // ANO6 // anoc	NM_001025356
ANO7	16893414	NM_001001666 // ANO7 // anoctamin 7 // 2q37.3 // 50636 /// NM_001001891 // ANO7 // anoc	NM_001001666
ANO7P1	16682144	XR_933823 // ANO7P1 // anoctamin 7 pseudogene 1 // 1p36.13 // 101927546 /// XR_933877 /	XR_933823
ANO8	16870174	NM_020959 // ANO8 // anoctamin 8 // 19p13.11 // 57719 /// XR_936199 // ANO8 // anoctami	NM_020959
ANO9	16733883	NM_001012302 // ANO9 // anoctamin 9 // 11p15.5 // 338440 /// XM_011520046 // ANO9 // an	NM_001012302
ANOS1	17108959	NM_000216 // ANOS1 // anosmin 1 // Xp22.32 // 3730 /// XM_005274501 // ANOS1 // anosmin	NM_000216
ANOS2P	17116289	OTTHUMT00000088533 // ANOS2P // anosmin 2, pseudogene // Yq11 // 3734 /// OTTHUMT000003	OTTHUMT00000088533
ANP32A	16811129	NM_006305 // ANP32A // acidic nuclear phosphoprotein 32 family member A // 15q23 // 812	NM_006305
ANP32A-IT1	16811151	NR_026808 // ANP32A-IT1 // ANP32A intronic transcript 1 // 15q23 // 80035	NR_026808
ANP32AP1	16799144	NR_003144 // ANP32AP1 // acidic nuclear phosphoprotein 32 family member A pseudogene 1	NR_003144
ANP32B	17087380	NM_006401 // ANP32B // acidic nuclear phosphoprotein 32 family member B // 9q22.32 // 1	NM_006401
ANP32C	16981146	NM_012403 // ANP32C // acidic nuclear phosphoprotein 32 family member C // 4q32.3 // 23	NM_012403
ANP32D	16750595	NM_012404 // ANP32D // acidic nuclear phosphoprotein 32 family member D // 12q13.11 //	NM_012404
ANP32E	16692724	NM_001136478 // ANP32E // acidic nuclear phosphoprotein 32 family member E // 1q21.2 //	NM_001136478
ANPEP	16813206	NM_001150 // ANPEP // alanyl (membrane) aminopeptidase // 15q25-q26 // 290 /// XM_00525	NM_001150
ANTXR1	16881031	NM_018153 // ANTXR1 // anthrax toxin receptor 1 // 2p13.1 // 84168 /// NM_032208 // ANT	NM_018153
ANTXR2	16977251	NM_001145794 // ANTXR2 // anthrax toxin receptor 2 // 4q21.21 // 118429 /// NM_00128678	NM_001145794
ANTXRL	16704489	NM_001278688 // ANTXRL // anthrax toxin receptor-like // 10q11.22 // 195977 /// XM_0067	NM_001278688
ANTXRLP1	16713826	NR_103827 // ANTXRLP1 // anthrax toxin receptor-like pseudogene 1 // 10q11.22 // 100996	NR_103827
ANXA1	17085901	NM_000700 // ANXA1 // annexin A1 // 9q21.13 // 301 /// XM_011518608 // ANXA1 // annexin	NM_000700
ANXA10	16972229	NM_007193 // ANXA10 // annexin A10 // 4q33 // 11199 /// XM_011531571 // ANXA10 // annex	NM_007193
ANXA11	16716027	NM_001157 // ANXA11 // annexin A11 // 10q23 // 311 /// NM_001278407 // ANXA11 // annexi	NM_001157
ANXA13	17080814	NM_001003954 // ANXA13 // annexin A13 // 8q24.13 // 312 /// NM_004306 // ANXA13 // anne	NM_001003954
ANXA2	16810065	XM_011521475 // ANXA2 // annexin A2 // 15q22.2 // 302 /// XM_011521476 // ANXA2 // anne	XM_011521475
ANXA2P1	16980742	NR_001562 // ANXA2P1 // annexin A2 pseudogene 1 // 4q31.3 // 303 /// M62896 // ANXA2P1	NR_001562
ANXA2P2	17084363	NR_003573 // ANXA2P2 // annexin A2 pseudogene 2 // 9p13 // 304 /// M62898 // ANXA2P2 //	NR_003573
ANXA2P3	16705277	NR_001446 // ANXA2P3 // annexin A2 pseudogene 3 // 10q21.3 // 305 /// M62895 // ANXA2P3	NR_001446
ANXA2R	16995883	NM_001014279 // ANXA2R // annexin A2 receptor // 5p12 // 389289 /// ENST00000314890 //	NM_001014279
ANXA3	16968213	NM_005139 // ANXA3 // annexin A3 // 4q21.21 // 306 /// XM_011531906 // ANXA3 // annexin	NM_005139
ANXA4	16881069	NM_001153 // ANXA4 // annexin A4 // 2p13 // 307 /// XM_011532805 // ANXA4 // annexin A4	NM_001153
ANXA5	16979482	NM_001154 // ANXA5 // annexin A5 // 4q27 // 308 /// ENST00000296511 // ANXA5 // annexin	NM_001154
ANXA6	17001800	NM_001155 // ANXA6 // annexin A6 // 5q33.1 // 309 /// NM_001193544 // ANXA6 // annexin	NM_001155
ANXA7	16715476	NM_001156 // ANXA7 // annexin A7 // 10q22.2 // 310 /// NM_004034 // ANXA7 // annexin A7	NM_001156
ANXA8	16713762	AK296976 // ANXA8 // annexin A8 // 10q11.22 // 653145 /// OTTHUMT00000047846 // ANXA8L1	AK296976
ANXA8L1	16713752	OTTHUMT00000047846 // ANXA8L1 // annexin A8-like 1 // 10q11.22 // 728113	OTTHUMT00000047846
ANXA9	16670681	NM_003568 // ANXA9 // annexin A9 // 1q21 // 8416 /// XM_005245539 // ANXA9 // annexin A	NM_003568
AOAH	17056701	NM_001177506 // AOAH // acyloxyacyl hydrolase (neutrophil) // 7p14.2 // 313 /// NM_0011	NM_001177506
AOAH-IT1	17056734	NR_046764 // AOAH-IT1 // AOAH intronic transcript 1 // --- // 100874264 /// ENST0000044	NR_046764
AOC1	17053436	NM_001091 // AOC1 // amine oxidase, copper containing 1 // 7q36.1 // 26 /// NM_00127207	NM_001091
AOC2	16834508	NM_001158 // AOC2 // amine oxidase, copper containing 2 (retina-specific) // 17q21 // 3	NM_001158
AOC3	16834516	NM_001277731 // AOC3 // amine oxidase, copper containing 3 // 17q21 // 8639 /// NM_0012	NM_001277731
AOC4P	16834523	NR_002773 // AOC4P // amine oxidase, copper containing 4, pseudogene // 17q21.31 // 905	NR_002773
AOX1	16889268	NM_001159 // AOX1 // aldehyde oxidase 1 // 2q33 // 316 /// XM_011511062 // AOX1 // alde	NM_001159
AOX2P	16889312	NR_001557 // AOX2P // aldehyde oxidase 2 pseudogene // 2q33.1 // 344454 /// JX431286 //	NR_001557
AP1AR	16969821	NM_001128426 // AP1AR // adaptor-related protein complex 1 associated regulatory protei	NM_001128426
AP1B1	16933591	NM_001127 // AP1B1 // adaptor-related protein complex 1, beta 1 subunit // 22q12.2 // 1	NM_001127
AP1B1P1	16929388	NR_040114 // AP1B1P1 // adaptor-related protein complex 1, beta 1 subunit pseudogene 1	NR_040114
AP1G1	16828074	NM_001030007 // AP1G1 // adaptor-related protein complex 1, gamma 1 subunit // 16q23 //	NM_001030007
AP1G2	16790943	NM_001282474 // AP1G2 // adaptor-related protein complex 1, gamma 2 subunit // 14q11.2	NM_001282474
AP1M1	16859300	NM_001130524 // AP1M1 // adaptor-related protein complex 1, mu 1 subunit // 19p13.12 //	NM_001130524
AP1M2	16868797	NM_001300887 // AP1M2 // adaptor-related protein complex 1, mu 2 subunit // 19p13.2 //	NM_001300887
AP1S1	17049692	NM_001283 // AP1S1 // adaptor-related protein complex 1 sigma 1 subunit // 7q22.1 // 11	NM_001283
AP1S2	17109342	NM_001272071 // AP1S2 // adaptor-related protein complex 1 sigma 2 subunit // Xp22.2 //	NM_001272071
AP1S3	16908985	NM_001039569 // AP1S3 // adaptor-related protein complex 1 sigma 3 subunit // 2q36.1 //	NM_001039569
AP2A1	16864304	NM_014203 // AP2A1 // adaptor-related protein complex 2, alpha 1 subunit // 19q13.33 //	NM_014203
AP2A2	16720440	NM_001242837 // AP2A2 // adaptor-related protein complex 2, alpha 2 subunit // 11p15.5	NM_001242837
AP2B1	16833345	NM_001030006 // AP2B1 // adaptor-related protein complex 2, beta 1 subunit // 17q12 //	NM_001030006
AP2M1	16948738	NM_001025205 // AP2M1 // adaptor-related protein complex 2, mu 1 subunit // 3q28 // 117	NM_001025205
AP2S1	16873647	NM_001301076 // AP2S1 // adaptor-related protein complex 2 sigma 1 subunit // 19q13.32	NM_001301076
AP3B1	16997457	NM_001271769 // AP3B1 // adaptor-related protein complex 3, beta 1 subunit // 5q14.1 //	NM_001271769
AP3B2	16812617	NM_001278511 // AP3B2 // adaptor-related protein complex 3, beta 2 subunit // 15q // 81	NM_001278511
AP3D1	16866874	NM_001261826 // AP3D1 // adaptor-related protein complex 3, delta 1 subunit // 19p13.3	NM_001261826
AP3M1	16715710	NM_012095 // AP3M1 // adaptor-related protein complex 3, mu 1 subunit // 10q22.2 // 269	NM_012095
AP3M2	17068435	NM_001134296 // AP3M2 // adaptor-related protein complex 3, mu 2 subunit // 8p11.2 // 1	NM_001134296
AP3S1	16988174	NM_001284 // AP3S1 // adaptor-related protein complex 3, sigma 1 subunit // 5q22 // 117	NM_001284
AP4B1	16691129	NM_001253852 // AP4B1 // adaptor-related protein complex 4, beta 1 subunit // 1p13.2 //	NM_001253852
AP4B1-AS1	16668954	NR_037864 // AP4B1-AS1 // AP4B1 antisense RNA 1 // 1p13.2 // 100287722 /// NR_125965 //	NR_037864
AP4E1	16801035	NM_001252127 // AP4E1 // adaptor-related protein complex 4, epsilon 1 subunit // 15q21.	NM_001252127
AP4M1	17049120	NM_004722 // AP4M1 // adaptor-related protein complex 4, mu 1 subunit // 7q22.1 // 9179	NM_004722
AP4S1	16783144	NM_001128126 // AP4S1 // adaptor-related protein complex 4, sigma 1 subunit // 14q12 //	NM_001128126
AP5B1	16740539	NM_138368 // AP5B1 // adaptor-related protein complex 5, beta 1 subunit // 11q13.1 // 9	NM_138368
AP5M1	16784582	NM_018229 // AP5M1 // adaptor-related protein complex 5, mu 1 subunit // 14q22.3 // 557	NM_018229
AP5S1	16911070	NM_001204446 // AP5S1 // adaptor-related protein complex 5, sigma 1 subunit // 20p13 //	NM_001204446
AP5Z1	17043179	NM_014855 // AP5Z1 // adaptor-related protein complex 5, zeta 1 subunit // 7p22.2 // 99	NM_014855
APAF1	16755542	NM_001160 // APAF1 // apoptotic peptidase activating factor 1 // 12q23 // 317 /// NM_01	NM_001160
APBA1	17094700	NM_001163 // APBA1 // amyloid beta (A4) precursor protein-binding, family A, member 1 /	NM_001163
APBA2	16798624	NM_001130414 // APBA2 // amyloid beta (A4) precursor protein-binding, family A, member	NM_001130414
APBA3	16867135	NM_004886 // APBA3 // amyloid beta (A4) precursor protein-binding, family A, member 3 /	NM_004886
APBB1	16735018	NM_001164 // APBB1 // amyloid beta (A4) precursor protein-binding, family B, member 1 (	NM_001164
APBB1IP	16703407	NM_019043 // APBB1IP // amyloid beta (A4) precursor protein-binding, family B, member 1	NM_019043
APBB2	16975419	NM_001166050 // APBB2 // amyloid beta (A4) precursor protein-binding, family B, member	NM_001166050
APBB3	17000756	NM_006051 // APBB3 // amyloid beta (A4) precursor protein-binding, family B, member 3 /	NM_006051
APC	16988021	NM_000038 // APC // adenomatous polyposis coli // 5q21-q22 // 324 /// NM_001127510 // A	NM_000038
APC2	16856587	NM_005883 // APC2 // adenomatosis polyposis coli 2 // 19p13.3 // 10297 /// XM_005259475	NM_005883
APCDD1	16850958	NM_153000 // APCDD1 // adenomatosis polyposis coli down-regulated 1 // 18p11.22 // 1474	NM_153000
APCDD1L	16920730	NM_001304787 // APCDD1L // adenomatosis polyposis coli down-regulated 1-like // 20q13.3	NM_001304787
APCDD1L-AS1	16915245	NR_034147 // APCDD1L-AS1 // APCDD1L antisense RNA 1 (head to head) // 20q13.32 // 14977	NR_034147
APCS	16672452	NM_001639 // APCS // amyloid P component, serum // 1q21-q23 // 325 /// ENST00000255040	NM_001639
APEH	16940738	NM_001640 // APEH // acylaminoacyl-peptide hydrolase // 3p21.31 // 327 /// XM_005265097	NM_001640
APELA	16972108	NM_001297550 // APELA // apelin receptor early endogenous ligand // 4q32 // 100506013 /	NM_001297550
APEX1	16781516	NM_001244249 // APEX1 // APEX nuclease (multifunctional DNA repair enzyme) 1 // 14q11.2	NM_001244249
APEX2	17104082	NM_001271748 // APEX2 // APEX nuclease (apurinic/apyrimidinic endonuclease) 2 // Xp11.2	NM_001271748
APH1A	16692741	NM_001077628 // APH1A // APH1A gamma secretase subunit // 1p36.13-q31.3 // 51107 /// NM	NM_001077628
APH1B	16801862	NM_001145646 // APH1B // APH1B gamma secretase subunit // 15q22.2 // 83464 /// NM_03130	NM_001145646
API5	16723832	NM_001142930 // API5 // apoptosis inhibitor 5 // 11p11.2 // 8539 /// NM_001142931 // AP	NM_001142930
APIP	16737298	NM_015957 // APIP // APAF1 interacting protein // 11p13 // 51074 /// XM_011520154 // AP	NM_015957
APITD1-CORT	16658889	NM_001243768 // APITD1-CORT // APITD1-CORT readthrough // 1p // 100526739 /// NM_001270	NM_001243768
APLF	16880955	NM_173545 // APLF // aprataxin and PNKP like factor // 2p13.3 // 200558 /// AK290841 //	NM_173545
APLN	17114007	NM_017413 // APLN // apelin // Xq25 // 8862 /// ENST00000429967 // APLN // apelin // Xq	NM_017413
APLNR	16738400	NM_005161 // APLNR // apelin receptor // 11q12 // 187 /// NR_027991 // APLNR // apelin	NM_005161
APLP1	16861282	NM_001024807 // APLP1 // amyloid beta (A4) precursor-like protein 1 // 19q13.1 // 333 /	NM_001024807
APLP2	16733435	NM_001142276 // APLP2 // amyloid beta (A4) precursor-like protein 2 // 11q24 // 334 ///	NM_001142276
APMAP	16918011	NM_020531 // APMAP // adipocyte plasma membrane associated protein // 20p11.2 // 57136	NM_020531
APOA1	16744723	NM_000039 // APOA1 // apolipoprotein A-I // 11q23-q24 // 335 /// XM_005271539 // APOA1	NM_000039
APOA1-AS	16731582	NR_126362 // APOA1-AS // APOA1 antisense RNA // 11q23.3 // 104326055 /// ENST0000044420	NR_126362
APOA1BP	16672097	NM_144772 // APOA1BP // apolipoprotein A-I binding protein // 1q21 // 128240 /// ENST00	NM_144772
APOA2	16695643	NM_001643 // APOA2 // apolipoprotein A-II // 1q23.3 // 336 /// ENST00000367990 // APOA2	NM_001643
APOA4	16744717	NM_000482 // APOA4 // apolipoprotein A-IV // 11q23 // 337 /// ENST00000357780 // APOA4	NM_000482
APOA5	16744708	NM_001166598 // APOA5 // apolipoprotein A-V // 11q23 // 116519 /// NM_052968 // APOA5 /	NM_001166598
APOB	16895014	NM_000384 // APOB // apolipoprotein B // 2p24-p23 // 338 /// XM_011532809 // APOB // ap	NM_000384
APOBEC1	16760814	NM_001304566 // APOBEC1 // apolipoprotein B mRNA editing enzyme, catalytic polypeptide	NM_001304566
APOBEC2	17008404	NM_006789 // APOBEC2 // apolipoprotein B mRNA editing enzyme, catalytic polypeptide-lik	NM_006789
APOBEC3A_B	16930144	NM_001193289 // APOBEC3A_B // APOBEC3A and APOBEC3B deletion hybrid // 22q13 alternate	NM_001193289
APOBEC3B-AS1	16935204	NR_104187 // APOBEC3B-AS1 // APOBEC3B antisense RNA 1 // 22q13.1 // 100874530 /// ENST0	NR_104187
APOBEC3C	16930166	NM_014508 // APOBEC3C // apolipoprotein B mRNA editing enzyme, catalytic polypeptide-li	NM_014508
APOBEC3D	16930173	NM_152426 // APOBEC3D // apolipoprotein B mRNA editing enzyme, catalytic polypeptide-li	NM_152426
APOBEC3F	16930182	NM_001006666 // APOBEC3F // apolipoprotein B mRNA editing enzyme, catalytic polypeptide	NM_001006666
APOBEC3G	16930199	NM_021822 // APOBEC3G // apolipoprotein B mRNA editing enzyme, catalytic polypeptide-li	NM_021822
APOBEC3H	16930212	NM_001166002 // APOBEC3H // apolipoprotein B mRNA editing enzyme, catalytic polypeptide	NM_001166002
APOBEC4	16697128	NM_203454 // APOBEC4 // apolipoprotein B mRNA editing enzyme, catalytic polypeptide-lik	NM_203454
APOBR	16817328	NM_018690 // APOBR // apolipoprotein B receptor // 16p11 // 55911 /// ENST00000431282 /	NM_018690
APOC1	16863124	NM_001645 // APOC1 // apolipoprotein C-I // 19q13.2 // 341 /// XM_005258855 // APOC1 //	NM_001645
APOC1P1	16863130	NR_028412 // APOC1P1 // apolipoprotein C-I pseudogene 1 // 19q13.2 // 342 /// NR_028413	NR_028412
APOC2	16863138	NM_000483 // APOC2 // apolipoprotein C-II // 19q13.2 // 344 /// NM_001646 // APOC4 // a	NM_000483
APOC3	16731575	NM_000040 // APOC3 // apolipoprotein C-III // 11q23.3 // 345 /// ENST00000227667 // APO	NM_000040
APOD	16963113	NM_001647 // APOD // apolipoprotein D // 3q29 // 347 /// ENST00000343267 // APOD // apo	NM_001647
APOE	16863115	NM_000041 // APOE // apolipoprotein E // 19q13.2 // 348 /// NM_001302688 // APOE // apo	NM_000041
APOF	16766132	NM_001638 // APOF // apolipoprotein F // 12q13.3 // 319 /// ENST00000398189 // APOF //	NM_001638
APOH	16847979	NM_000042 // APOH // apolipoprotein H (beta-2-glycoprotein I) // 17q24.2 // 350 /// ENS	NM_000042
APOL1	16929631	NM_001136540 // APOL1 // apolipoprotein L1 // 22q13.1 // 8542 /// NM_001136541 // APOL1	NM_001136540
APOL2	16934476	NM_030882 // APOL2 // apolipoprotein L, 2 // 22q12 // 23780 /// NM_145637 // APOL2 // a	NM_030882
APOL3	16934434	NM_014349 // APOL3 // apolipoprotein L, 3 // 22q13.1 // 80833 /// NM_030644 // APOL3 //	NM_014349
APOL4	16934458	NM_030643 // APOL4 // apolipoprotein L, 4 // 22q11.2-q13.2 // 80832 /// NM_145660 // AP	NM_030643
APOL5	16929625	NM_030642 // APOL5 // apolipoprotein L, 5 // 22q12.3 // 80831 /// ENST00000249044 // AP	NM_030642
APOL6	16929615	NM_030641 // APOL6 // apolipoprotein L, 6 // 22q12.3 // 80830 /// XM_011530392 // APOL6	NM_030641
APOLD1	16748500	ENST00000534843 // APOLD1 // apolipoprotein L domain containing 1 // 12p13.1 // 81575 /	ENST00000534843
APOM	17006745	NM_001256169 // APOM // apolipoprotein M // 6p21.33 // 55937 /// NM_019101 // APOM // a	NM_001256169
APOO	17109808	NM_024122 // APOO // apolipoprotein O // Xp22.11 // 79135 /// NR_026545 // APOO // apol	NM_024122
APOOL	17105143	NM_198450 // APOOL // apolipoprotein O-like // Xq21.1 // 139322 /// XM_011530859 // APO	NM_198450
APOOP5	16827014	NR_028471 // APOOP5 // apolipoprotein O pseudogene 5 // 16q21 // 644649	NR_028471
APOPT1	16789289	NM_001302652 // APOPT1 // apoptogenic 1, mitochondrial // 14q32.33 // 84334 /// NM_0013	NM_001302652
APP	16924551	NM_000484 // APP // amyloid beta (A4) precursor protein // 21q21.3 // 351 /// NM_001136	NM_000484
APPBP2	16847398	NM_001282476 // APPBP2 // amyloid beta precursor protein (cytoplasmic tail) binding pro	NM_001282476
APPL1	16942003	NM_012096 // APPL1 // adaptor protein, phosphotyrosine interaction, PH domain and leuci	NM_012096
APPL2	16769514	NM_001251904 // APPL2 // adaptor protein, phosphotyrosine interaction, PH domain and le	NM_001251904
APRT	16829235	NM_000485 // APRT // adenine phosphoribosyltransferase // 16q24 // 353 /// NM_001030018	NM_000485
APTR	17059029	NR_038361 // APTR // Alu-mediated CDKN1A/p21 transcriptional regulator (non-protein cod	NR_038361
APTX	17093147	NM_001195248 // APTX // aprataxin // 9p13.3 // 54840 /// NM_001195249 // APTX // aprata	NM_001195248
AQP1	17044862	NM_001185060 // AQP1 // aquaporin 1 (Colton blood group) // 7p14 // 358 /// NM_00118506	NM_001185060
AQP10	16671405	NM_080429 // AQP10 // aquaporin 10 // 1q21.3 // 89872 /// XM_011510104 // AQP10 // aqua	NM_080429
AQP11	16729431	NM_173039 // AQP11 // aquaporin 11 // 11q14.1 // 282679 /// XM_005273917 // AQP11 // aq	NM_173039
AQP12A	16893272	NM_198998 // AQP12A // aquaporin 12A // 2q37.3 // 375318 /// ENST00000337801 // AQP12A	NM_198998
AQP12B	16910209	NM_001102467 // AQP12B // aquaporin 12B // 2q37.3 // 653437 /// XM_011511671 // AQP12B	NM_001102467
AQP2	16750963	NM_000486 // AQP2 // aquaporin 2 (collecting duct) // 12q12-q13 // 359 /// ENST00000199	NM_000486
AQP3	17093245	NM_004925 // AQP3 // aquaporin 3 (Gill blood group) // 9p13 // 360 /// XM_011517864 //	NM_004925
AQP4	16854414	NM_001650 // AQP4 // aquaporin 4 // 18q11.2-q12.1 // 361 /// NM_004028 // AQP4 // aquap	NM_001650
AQP4-AS1	16851680	NR_026908 // AQP4-AS1 // AQP4 antisense RNA 1 // 18q11.2 // 147429 /// AK055069 // AQP4	NR_026908
AQP5	16750974	NM_001651 // AQP5 // aquaporin 5 // 12q13 // 362 /// XM_005268838 // AQP5 // aquaporin	NM_001651
AQP6	16750982	NM_001652 // AQP6 // aquaporin 6, kidney specific // 12q13 // 363 /// ENST00000315520 /	NM_001652
AQP7	17093227	NM_001170 // AQP7 // aquaporin 7 // 9p13 // 364 /// XM_005251453 // AQP7 // aquaporin 7	NM_001170
AQP7P1	17094459	NR_002817 // AQP7P1 // aquaporin 7 pseudogene 1 // 9q13 // 375719 /// uc004aen.1 // AQP	NR_002817
AQP7P3	17085275	NR_026558 // AQP7P3 // aquaporin 7 pseudogene 3 // 9p12 // 441432 /// OTTHUMT0000003706	NR_026558
AQP8	16817196	NM_001169 // AQP8 // aquaporin 8 // 16p12 // 343 /// XM_011545822 // AQP8 // aquaporin	NM_001169
AQP9	16801473	NM_020980 // AQP9 // aquaporin 9 // 15q // 366 /// ENST00000219919 // AQP9 // aquaporin	NM_020980
AQR	16807027	NM_014691 // AQR // aquarius intron-binding spliceosomal factor // 15q14 // 9716 /// EN	NM_014691
AR	17104313	NM_000044 // AR // androgen receptor // Xq12 // 367 /// NM_001011645 // AR // androgen	NM_000044
ARAF	17103160	NM_001256196 // ARAF // A-Raf proto-oncogene, serine/threonine kinase // Xp11.4-p11.2 /	NM_001256196
ARAP1	16741779	NM_001040118 // ARAP1 // ArfGAP with RhoGAP domain, ankyrin repeat and PH domain 1 // 1	NM_001040118
ARAP1-AS2	16728724	AK125753 // ARAP1-AS2 // ARAP1 antisense RNA 2 // 11q13.4 // 100506020	AK125753
ARAP2	16975084	NM_015230 // ARAP2 // ArfGAP with RhoGAP domain, ankyrin repeat and PH domain 2 // 4p14	NM_015230
ARAP3	17000928	NM_022481 // ARAP3 // ArfGAP with RhoGAP domain, ankyrin repeat and PH domain 3 // 5q31	NM_022481
ARC	17081917	NM_015193 // ARC // activity-regulated cytoskeleton-associated protein // 8q24.3 // 232	NM_015193
ARCN1	16731945	NM_001142281 // ARCN1 // archain 1 // 11q23.3 // 372 /// NM_001655 // ARCN1 // archain	NM_001142281
AREG	16967863	ENST00000511560 // AREG // amphiregulin // 4q13.3 // 374 /// AK023449 // AREG // amphir	ENST00000511560
AREL1	16794767	NM_001039479 // AREL1 // apoptosis resistant E3 ubiquitin protein ligase 1 // 14q24.3 /	NM_001039479
ARF1	16678303	NM_001024226 // ARF1 // ADP-ribosylation factor 1 // 1q42 // 375 /// NM_001024227 // AR	NM_001024226
ARF3	16764068	NM_001659 // ARF3 // ADP-ribosylation factor 3 // 12q13 // 377 /// XM_005268856 // ARF3	NM_001659
ARF4	16955442	NM_001660 // ARF4 // ADP-ribosylation factor 4 // 3p14.3 // 378 /// ENST00000303436 //	NM_001660
ARF5	17051079	NM_001662 // ARF5 // ADP-ribosylation factor 5 // 7q31.3 // 381 /// ENST00000000233 //	NM_001662
ARF6	16783974	NM_001663 // ARF6 // ADP-ribosylation factor 6 // 14q21.3 // 382 /// ENST00000298316 //	NM_001663
ARFGAP1	16915881	NM_001281482 // ARFGAP1 // ADP-ribosylation factor GTPase activating protein 1 // 20q13	NM_001281482
ARFGAP2	16737890	NM_001242832 // ARFGAP2 // ADP-ribosylation factor GTPase activating protein 2 // 11p11	NM_001242832
ARFGAP3	16935703	NM_001142293 // ARFGAP3 // ADP-ribosylation factor GTPase activating protein 3 // 22q13	NM_001142293
ARFGEF1	17077921	NM_006421 // ARFGEF1 // ADP-ribosylation factor guanine nucleotide-exchange factor 1 (b	NM_006421
ARFGEF2	16914628	NM_006420 // ARFGEF2 // ADP-ribosylation factor guanine nucleotide-exchange factor 2 (b	NM_006420
ARFGEF3	17012963	NM_020340 // ARFGEF3 // ARFGEF family member 3 // 6q23.3 // 57221 /// ENST00000251691 /	NM_020340
ARFIP1	16971505	NM_001025593 // ARFIP1 // ADP-ribosylation factor interacting protein 1 // 4q31.3 // 27	NM_001025593
ARFIP2	16735102	NM_001242854 // ARFIP2 // ADP-ribosylation factor interacting protein 2 // 11p15 // 236	NM_001242854
ARFRP1	16921338	NM_001134758 // ARFRP1 // ADP-ribosylation factor related protein 1 // 20q13.3 // 10139	NM_001134758
ARG1	17012582	NM_000045 // ARG1 // arginase 1 // 6q23 // 383 /// NM_001244438 // ARG1 // arginase 1 /	NM_000045
ARG2	16785696	NM_001172 // ARG2 // arginase 2 // 14q24.1 // 384 /// ENST00000261783 // ARG2 // argina	NM_001172
ARGFX	16944559	NM_001012659 // ARGFX // arginine-fifty homeobox // 3q13.33 // 503582 /// XM_005247505	NM_001012659
ARGFXP2	16843219	NR_002222 // ARGFXP2 // arginine-fifty homeobox pseudogene 2 // 17q11.2 // 503640 /// O	NR_002222
ARGLU1	16780867	NM_018011 // ARGLU1 // arginine and glutamate rich 1 // 13q33.3 // 55082 /// XR_243043	NM_018011
ARHGAP1	16737759	NM_004308 // ARHGAP1 // Rho GTPase activating protein 1 // 11p11.2 // 392 /// XM_011520	NM_004308
ARHGAP10	16971308	NM_024605 // ARHGAP10 // Rho GTPase activating protein 10 // 4q31.23 // 79658 /// XM_00	NM_024605
ARHGAP11A	16798919	NM_001286479 // ARHGAP11A // Rho GTPase activating protein 11A // 15q13.2 // 9824 /// N	NM_001286479
ARHGAP11B	16798812	OTTHUMT00000430733 // ARHGAP11B // Rho GTPase activating protein 11B // 15q13.2 // 8983	OTTHUMT00000430733
ARHGAP12	16713057	NM_001270695 // ARHGAP12 // Rho GTPase activating protein 12 // 10p11.22 // 94134 /// N	NM_001270695
ARHGAP15	16886232	ENST00000473426 // ARHGAP15 // Rho GTPase activating protein 15 // 2q22.2-q22.3 // 5584	ENST00000473426
ARHGAP17	16825154	NM_001006634 // ARHGAP17 // Rho GTPase activating protein 17 // 16p12.1 // 55114 /// NM	NM_001006634
ARHGAP18	17023484	NM_033515 // ARHGAP18 // Rho GTPase activating protein 18 // 6q22.33 // 93663 /// XM_00	NM_033515
ARHGAP19	16717032	NM_001204300 // ARHGAP19 // Rho GTPase activating protein 19 // 10q24.1 // 84986 /// NM	NM_001204300
ARHGAP20	16744205	NM_001258415 // ARHGAP20 // Rho GTPase activating protein 20 // 11q23.1 // 57569 /// NM	NM_001258415
ARHGAP21	16712531	NM_020824 // ARHGAP21 // Rho GTPase activating protein 21 // 10p12.1|10p12.3 // 57584 /	NM_020824
ARHGAP22	16714060	XM_011540007 // ARHGAP22 // Rho GTPase activating protein 22 // 10q11.22 // 58504 /// A	XM_011540007
ARHGAP23	16833629	NM_001199417 // ARHGAP23 // Rho GTPase activating protein 23 // 17q12 // 57636 /// XM_0	NM_001199417
ARHGAP24	16968497	NM_001025616 // ARHGAP24 // Rho GTPase activating protein 24 // 4q22.1 // 83478 /// NM_	NM_001025616
ARHGAP25	16880982	NM_001007231 // ARHGAP25 // Rho GTPase activating protein 25 // 2p13.3 // 9938 /// NM_0	NM_001007231
ARHGAP26	16990483	NM_001135608 // ARHGAP26 // Rho GTPase activating protein 26 // 5q31 // 23092 /// NM_01	NM_001135608
ARHGAP26-AS1	17001093	NR_046680 // ARHGAP26-AS1 // ARHGAP26 antisense RNA 1 // --- // 100874239 /// ENST00000	NR_046680
ARHGAP26-IT1	16990534	NR_046816 // ARHGAP26-IT1 // ARHGAP26 intronic transcript 1 // 5q31.3 // 100874372 ///	NR_046816
ARHGAP27	16845929	NM_174919 // ARHGAP27 // Rho GTPase activating protein 27 // 17q21.31 // 201176 /// XM_	NM_174919
ARHGAP28	16850724	NM_001010000 // ARHGAP28 // Rho GTPase activating protein 28 // 18p11.31 // 79822 /// X	NM_001010000
ARHGAP29	16689828	NM_004815 // ARHGAP29 // Rho GTPase activating protein 29 // 1p22.1 // 9411 /// XM_0067	NM_004815
ARHGAP30	16695535	NM_001025598 // ARHGAP30 // Rho GTPase activating protein 30 // 1q23.3 // 257106 /// NM	NM_001025598
ARHGAP31	16944344	NM_020754 // ARHGAP31 // Rho GTPase activating protein 31 // 3q13.33 // 57514 /// XM_00	NM_020754
ARHGAP31-AS1	16957766	NR_046748 // ARHGAP31-AS1 // ARHGAP31 antisense RNA 1 // 3q13.33 // 100874246 /// ENST0	NR_046748
ARHGAP32	16746057	NM_001142685 // ARHGAP32 // Rho GTPase activating protein 32 // 11q24.3 // 9743 /// NM_	NM_001142685
ARHGAP33	16861232	NM_001172630 // ARHGAP33 // Rho GTPase activating protein 33 // 19q13.12 // 115703 ///	NM_001172630
ARHGAP35	16863521	NM_004491 // ARHGAP35 // Rho GTPase activating protein 35 // 19q13.3 // 2909 /// XM_011	NM_004491
ARHGAP36	17106972	NM_001282607 // ARHGAP36 // Rho GTPase activating protein 36 // Xq26.1 // 158763 /// NM	NM_001282607
ARHGAP39	17082829	NM_001308207 // ARHGAP39 // Rho GTPase activating protein 39 // 8q24.3 // 80728 /// NM_	NM_001308207
ARHGAP4	17115312	NM_001164741 // ARHGAP4 // Rho GTPase activating protein 4 // Xq28 // 393 /// NM_001666	NM_001164741
ARHGAP40	16913627	NM_001164431 // ARHGAP40 // Rho GTPase activating protein 40 // 20q11.23 // 343578 ///	NM_001164431
ARHGAP42	16730429	NM_152432 // ARHGAP42 // Rho GTPase activating protein 42 // 11q22.1 // 143872 /// XM_0	NM_152432
ARHGAP44	16831247	NM_014859 // ARHGAP44 // Rho GTPase activating protein 44 // 17p12 // 9912 /// XM_00525	NM_014859
ARHGAP5	16783215	NM_001030055 // ARHGAP5 // Rho GTPase activating protein 5 // 14q12 // 394 /// NM_00117	NM_001030055
ARHGAP5-AS1	16791810	NR_027263 // ARHGAP5-AS1 // ARHGAP5 antisense RNA 1 (head to head) // 14q12 // 84837 //	NR_027263
ARHGAP6	17109078	NM_001287242 // ARHGAP6 // Rho GTPase activating protein 6 // Xp22.3 // 395 /// NM_0061	NM_001287242
ARHGAP8	16931125	NM_001017526 // ARHGAP8 // Rho GTPase activating protein 8 // 22q13.31 // 23779 /// NM_	NM_001017526
ARHGAP9	16766539	NM_001080156 // ARHGAP9 // Rho GTPase activating protein 9 // 12q13.3 // 64333 /// NM_0	NM_001080156
ARHGDIA	16849970	NM_001185077 // ARHGDIA // Rho GDP dissociation inhibitor (GDI) alpha // 17q25.3 // 396	NM_001185077
ARHGDIB	16761843	NM_001175 // ARHGDIB // Rho GDP dissociation inhibitor (GDI) beta // 12p12.3 // 397 ///	NM_001175
ARHGDIG	16814183	ENST00000464609 // ARHGDIG // Rho GDP dissociation inhibitor (GDI) gamma // 16p13.3 //	ENST00000464609
ARHGEF1	16862643	AL832294 // ARHGEF1 // Rho guanine nucleotide exchange factor 1 // 19q13.13 // 9138 ///	AL832294
ARHGEF10	17065173	NM_001308152 // ARHGEF10 // Rho guanine nucleotide exchange factor 10 // 8p23 // 9639 /	NM_001308152
ARHGEF10L	16660103	NM_001011722 // ARHGEF10L // Rho guanine nucleotide exchange factor 10 like // 1p36.13	NM_001011722
ARHGEF11	16694804	NM_014784 // ARHGEF11 // Rho guanine nucleotide exchange factor 11 // 1q21 // 9826 ///	NM_014784
ARHGEF12	16732428	NM_001198665 // ARHGEF12 // Rho guanine nucleotide exchange factor (GEF) 12 // 11q23.3	NM_001198665
ARHGEF15	16830957	NM_025014 // ARHGEF15 // Rho guanine nucleotide exchange factor 15 // 17p13.1 // 22899	NM_025014
ARHGEF16	16658159	NM_014448 // ARHGEF16 // Rho guanine nucleotide exchange factor 16 // 1p36.3 // 27237 /	NM_014448
ARHGEF17	16728802	NM_014786 // ARHGEF17 // Rho guanine nucleotide exchange factor 17 // 11q13.4 // 9828 /	NM_014786
ARHGEF18	16857567	NM_001130955 // ARHGEF18 // Rho/Rac guanine nucleotide exchange factor 18 // 19p13.3 //	NM_001130955
ARHGEF19	16682120	NM_153213 // ARHGEF19 // Rho guanine nucleotide exchange factor 19 // 1p36.13 // 128272	NM_153213
ARHGEF2	16694361	NM_001162383 // ARHGEF2 // Rho/Rac guanine nucleotide exchange factor 2 // 1q21-q22 //	NM_001162383
ARHGEF25	16753064	NM_001111270 // ARHGEF25 // Rho guanine nucleotide exchange factor 25 // 12q13.3 // 115	NM_001111270
ARHGEF26	16947148	NM_001251962 // ARHGEF26 // Rho guanine nucleotide exchange factor 26 // 3q25.2 // 2608	NM_001251962
ARHGEF26-AS1	16960642	NR_037901 // ARHGEF26-AS1 // ARHGEF26 antisense RNA 1 // 3q25 // 100507524 /// ENST0000	NR_037901
ARHGEF28	16986138	NM_001080479 // ARHGEF28 // Rho guanine nucleotide exchange factor 28 // 5q13.2 // 6428	NM_001080479
ARHGEF3	16955291	NM_001128615 // ARHGEF3 // Rho guanine nucleotide exchange factor 3 // 3p14.3 // 50650	NM_001128615
ARHGEF3-AS1	16941993	NR_046572 // ARHGEF3-AS1 // ARHGEF3 antisense RNA 1 // --- // 100874200 /// ENST0000047	NR_046572
ARHGEF33	16879287	NM_001145451 // ARHGEF33 // Rho guanine nucleotide exchange factor 33 // 2p22.1 // 1002	NM_001145451
ARHGEF35	17063996	NM_001003702 // ARHGEF35 // Rho guanine nucleotide exchange factor 35 // 7q35 // 445328	NM_001003702
ARHGEF37	16990966	NM_001001669 // ARHGEF37 // Rho guanine nucleotide exchange factor 37 // 5q32 // 389337	NM_001001669
ARHGEF38	16969439	NM_001242729 // ARHGEF38 // Rho guanine nucleotide exchange factor 38 // 4q24 // 54848	NM_001242729
ARHGEF38-IT1	16969469	NR_046840 // ARHGEF38-IT1 // ARHGEF38 intronic transcript 1 // --- // 100874374 /// ENS	NR_046840
ARHGEF39	17093724	NM_032818 // ARHGEF39 // Rho guanine nucleotide exchange factor 39 // 9p13.3 // 84904 /	NM_032818
ARHGEF4	16885638	NM_015320 // ARHGEF4 // Rho guanine nucleotide exchange factor 4 // 2q22 // 50649 /// N	NM_015320
ARHGEF40	16781695	NM_001278529 // ARHGEF40 // Rho guanine nucleotide exchange factor (GEF) 40 // 14q11.2	NM_001278529
ARHGEF5	17052939	NM_005435 // ARHGEF5 // Rho guanine nucleotide exchange factor 5 // 7q35 // 7984 /// AK	NM_005435
ARHGEF6	17114520	NM_001306177 // ARHGEF6 // Rac/Cdc42 guanine nucleotide exchange factor 6 // Xq26.3 //	NM_001306177
ARHGEF7	16776537	NM_001113511 // ARHGEF7 // Rho guanine nucleotide exchange factor 7 // 13q34 // 8874 //	NM_001113511
ARHGEF7-AS1	16781092	NR_046516 // ARHGEF7-AS1 // ARHGEF7 antisense RNA 1 // 13q34 // 100874226	NR_046516
ARHGEF7-AS2	16781087	NR_046667 // ARHGEF7-AS2 // ARHGEF7 antisense RNA 2 // 13q34 // 100874238 /// ENST00000	NR_046667
ARHGEF7-IT1	16776580	BC043372 // ARHGEF7-IT1 // ARHGEF7 intronic transcript 1 // 13q34 // 100874371	BC043372
ARHGEF9	17111611	NM_001173479 // ARHGEF9 // Cdc42 guanine nucleotide exchange factor 9 // Xq11.1 // 2322	NM_001173479
ARHGEF9-IT1	17111636	NR_046803 // ARHGEF9-IT1 // ARHGEF9 intronic transcript 1 // Xq11.1 // 100874355 /// EN	NR_046803
ARID1A	16661255	NM_006015 // ARID1A // AT rich interactive domain 1A (SWI-like) // 1p35.3 // 8289 /// N	NM_006015
ARID1B	17014031	NM_017519 // ARID1B // AT rich interactive domain 1B (SWI1-like) // 6q25.1 // 57492 ///	NM_017519
ARID2	16750360	NM_152641 // ARID2 // AT rich interactive domain 2 (ARID, RFX-like) // 12q12 // 196528	NM_152641
ARID3A	16856315	NM_005224 // ARID3A // AT rich interactive domain 3A (BRIGHT-like) // 19p13.3 // 1820 /	NM_005224
ARID3B	16803018	NM_001307939 // ARID3B // AT rich interactive domain 3B (BRIGHT-like) // 15q24 // 10620	NM_001307939
ARID3C	17093498	NM_001017363 // ARID3C // AT rich interactive domain 3C (BRIGHT-like) // 9p13.3 // 1387	NM_001017363
ARID4A	16784664	NM_002892 // ARID4A // AT rich interactive domain 4A (RBP1-like) // 14q23.1 // 5926 ///	NM_002892
ARID4B	16700737	NM_001206794 // ARID4B // AT rich interactive domain 4B (RBP1-like) // 1q42.3 // 51742	NM_001206794
ARID5A	16882999	NM_212481 // ARID5A // AT rich interactive domain 5A (MRF1-like) // 2q11.2 // 10865 ///	NM_212481
ARID5B	16705199	NM_001244638 // ARID5B // AT rich interactive domain 5B (MRF1-like) // 10q21.2 // 84159	NM_001244638
ARIH1	16802720	NM_005744 // ARIH1 // ariadne RBR E3 ubiquitin protein ligase 1 // 15q24 // 25820 /// X	NM_005744
ARIH2	16953771	AF099153 // ARIH2 // ariadne RBR E3 ubiquitin protein ligase 2 // 3p21 // 10425	AF099153
ARIH2OS	16953767	NM_001123040 // ARIH2OS // ariadne homolog 2 opposite strand // 3p21.31 // 646450 /// E	NM_001123040
ARL1	16769110	NM_001177 // ARL1 // ADP-ribosylation factor like GTPase 1 // 12q23.2 // 400 /// NM_001	NM_001177
ARL10	16992796	NM_173664 // ARL10 // ADP-ribosylation factor like GTPase 10 // 5q35.2 // 285598 /// XM	NM_173664
ARL11	16774831	NM_138450 // ARL11 // ADP-ribosylation factor like GTPase 11 // 13q14.2 // 115761 /// X	NM_138450
ARL13A	17105374	NM_001162491 // ARL13A // ADP-ribosylation factor like GTPase 13A // Xq22.1 // 392509 /	NM_001162491
ARL13B	16942991	NM_001174150 // ARL13B // ADP-ribosylation factor like GTPase 13B // 3q11.1 // 200894 /	NM_001174150
ARL14	16947607	NM_025047 // ARL14 // ADP-ribosylation factor like GTPase 14 // 3q25.33 // 80117 /// EN	NM_025047
ARL14EP	16723175	NM_152316 // ARL14EP // ADP-ribosylation factor like GTPase 14 effector protein // 11p1	NM_152316
ARL14EPL	16988228	NM_001195581 // ARL14EPL // ADP-ribosylation factor like GTPase 14 effector protein lik	NM_001195581
ARL15	16996119	NM_019087 // ARL15 // ADP-ribosylation factor like GTPase 15 // 5p15.2 // 54622 /// XM_	NM_019087
ARL16	16849913	NM_001040025 // ARL16 // ADP-ribosylation factor like GTPase 16 // 17q25.3 // 339231 //	NM_001040025
ARL17A	16850371	uc010wyn.1 // ARL17A // ADP-ribosylation factor like GTPase 17A // 17q21.31 // 51326	uc010wyn.1
ARL17B	16850322	NM_001103154 // ARL17B // ADP-ribosylation factor like GTPase 17B // 17q21.31 // 100506	NM_001103154
ARL2	16726600	NM_001199745 // ARL2 // ADP-ribosylation factor like GTPase 2 // 11q13 // 402 /// NM_00	NM_001199745
ARL2BP	16819469	NM_012106 // ARL2BP // ADP-ribosylation factor like GTPase 2 binding protein // 16q13 /	NM_012106
ARL3	16717962	NM_004311 // ARL3 // ADP-ribosylation factor like GTPase 3 // 10q23.3 // 403 /// ENST00	NM_004311
ARL4A	17043760	NM_001037164 // ARL4A // ADP-ribosylation factor like GTPase 4A // 7p21.3 // 10124 ///	NM_001037164
ARL4C	16909724	NM_001282431 // ARL4C // ADP-ribosylation factor like GTPase 4C // 2q37.1 // 10123 ///	NM_001282431
ARL4D	16834621	NM_001661 // ARL4D // ADP-ribosylation factor like GTPase 4D // 17q21.31 // 379 /// XM_	NM_001661
ARL5A	16903753	NM_001037174 // ARL5A // ADP-ribosylation factor like GTPase 5A // 2q23.3 // 26225 ///	NM_001037174
ARL5B	16702967	NM_178815 // ARL5B // ADP-ribosylation factor like GTPase 5B // 10p12.31 // 221079 ///	NM_178815
ARL5C	16844088	NM_001143968 // ARL5C // ADP-ribosylation factor like GTPase 5C // 17q12 // 390790 ///	NM_001143968
ARL6	16943090	NM_001278293 // ARL6 // ADP-ribosylation factor like GTPase 6 // 3q11.2 // 84100 /// NM	NM_001278293
ARL6IP1	16824470	NM_001313858 // ARL6IP1 // ADP-ribosylation factor like GTPase 6 interacting protein 1	NM_001313858
ARL6IP4	16758549	NM_001002251 // ARL6IP4 // ADP-ribosylation factor like GTPase 6 interacting protein 4	NM_001002251
ARL6IP5	16942560	NM_006407 // ARL6IP5 // ADP-ribosylation factor like GTPase 6 interacting protein 5 //	NM_006407
ARL6IP6	16886602	NM_152522 // ARL6IP6 // ADP-ribosylation factor like GTPase 6 interacting protein 6 //	NM_152522
ARL8A	16697985	NM_001256129 // ARL8A // ADP-ribosylation factor like GTPase 8A // 1q32.1 // 127829 ///	NM_001256129
ARL8B	16937035	NM_018184 // ARL8B // ADP-ribosylation factor like GTPase 8B // 3p26.1 // 55207 /// XM_	NM_018184
ARL9	16967071	NM_206919 // ARL9 // ADP-ribosylation factor like GTPase 9 // 4q12 // 132946 /// XM_005	NM_206919
ARMC1	17077760	NM_001286702 // ARMC1 // armadillo repeat containing 1 // 8q13.1 // 55156 /// NM_018120	NM_001286702
ARMC10	17049924	NM_001161009 // ARMC10 // armadillo repeat containing 10 // 7q22.1 // 83787 /// NM_0011	NM_001161009
ARMC12	17007853	NM_001286574 // ARMC12 // armadillo repeat containing 12 // 6p21.31 // 221481 /// NM_00	NM_001286574
ARMC2	17118177	ENST00000414610 // ARMC2 // armadillo repeat containing 2 // 6q21 // 84071 /// OTTHUMT0	ENST00000414610
ARMC2-AS1	17022359	NR_104137 // ARMC2-AS1 // ARMC2 antisense RNA 1 // 6q21 // 101929716	NR_104137
ARMC3	16703182	NM_001282745 // ARMC3 // armadillo repeat containing 3 // 10p12.31 // 219681 /// NM_001	NM_001282745
ARMC4	16712786	NM_001290020 // ARMC4 // armadillo repeat containing 4 // 10p12.1 // 55130 /// NM_00129	NM_001290020
ARMC5	16818339	NM_001105247 // ARMC5 // armadillo repeat containing 5 // 16p11.2 // 79798 /// NM_00128	NM_001105247
ARMC6	16859919	NM_001199196 // ARMC6 // armadillo repeat containing 6 // 19p13.11 // 93436 /// NM_0334	NM_001199196
ARMC7	16837721	NM_001304271 // ARMC7 // armadillo repeat containing 7 // 17q25.1 // 79637 /// NM_00130	NM_001304271
ARMC8	16946120	NM_001267041 // ARMC8 // armadillo repeat containing 8 // 3q22.3 // 25852 /// NM_001267	NM_001267041
ARMC9	16892116	XM_011511910 // ARMC9 // armadillo repeat containing 9 // 2q37.1 // 80210 /// XM_011511	XM_011511910
ARMCX1	17105515	NM_016608 // ARMCX1 // armadillo repeat containing, X-linked 1 // Xq22.1 // 51309 /// E	NM_016608
ARMCX2	17112799	NM_001282231 // ARMCX2 // armadillo repeat containing, X-linked 2 // Xq22.1 // 9823 ///	NM_001282231
ARMCX3	17105524	NM_016607 // ARMCX3 // armadillo repeat containing, X-linked 3 // Xq22.1 // 51566 /// N	NM_016607
ARMCX4	17105488	NM_001256155 // ARMCX4 // armadillo repeat containing, X-linked 4 // Xq22.1 // 10013175	NM_001256155
ARMCX6	17112787	NM_001009584 // ARMCX6 // armadillo repeat containing, X-linked 6 // Xq21.33-q22.3 // 5	NM_001009584
ARMS2	16710122	NM_001099667 // ARMS2 // age-related maculopathy susceptibility 2 // 10q26.13 // 387715	NM_001099667
ARMT1	17013784	NM_001286562 // ARMT1 // acidic residue methyltransferase 1 // 6q25.1 // 79624 /// NM_0	NM_001286562
ARNT	16692857	NM_001197325 // ARNT // aryl hydrocarbon receptor nuclear translocator // 1q21 // 405 /	NM_001197325
ARNT2	16803710	NM_014862 // ARNT2 // aryl-hydrocarbon receptor nuclear translocator 2 // 15q24 // 9915	NM_014862
ARNTL	16722217	NM_001030272 // ARNTL // aryl hydrocarbon receptor nuclear translocator-like // 11p15 /	NM_001030272
ARNTL2	16749423	NM_001248002 // ARNTL2 // aryl hydrocarbon receptor nuclear translocator-like 2 // 12p1	NM_001248002
ARNTL2-AS1	16762634	NR_109975 // ARNTL2-AS1 // ARNTL2 antisense RNA 1 // 12p11.23 // 101928646 /// ENST0000	NR_109975
ARPC1A	17048876	ENST00000441989 // ARPC1A // actin related protein 2/3 complex subunit 1A // 7q22.1 //	ENST00000441989
ARPC1B	17048879	NM_005720 // ARPC1B // actin related protein 2/3 complex subunit 1B // 7q22.1 // 10095	NM_005720
ARPC2	16890763	NM_005731 // ARPC2 // actin related protein 2/3 complex subunit 2 // 2q36.1 // 10109 //	NM_005731
ARPC3	16770065	NM_001278556 // ARPC3 // actin related protein 2/3 complex subunit 3 // 12q24.11 // 100	NM_001278556
ARPC4	16937351	NM_001024959 // ARPC4 // actin related protein 2/3 complex subunit 4 // 3p25.3 // 10093	NM_001024959
ARPC5	16697119	NM_001270439 // ARPC5 // actin related protein 2/3 complex subunit 5 // 1q25.3 // 10092	NM_001270439
ARPC5L	17089027	NM_030978 // ARPC5L // actin related protein 2/3 complex subunit 5-like // 9q33.3 // 81	NM_030978
ARPIN	17117665	NM_001282380 // ARPIN // actin-related protein 2/3 complex inhibitor // 15q26.1 // 3481	NM_001282380
ARPP19	16809506	NM_001306191 // ARPP19 // cAMP-regulated phosphoprotein 19kDa // 15q21.2 // 10776 /// N	NM_001306191
ARPP21	16938819	NM_001025068 // ARPP21 // cAMP-regulated phosphoprotein 21kDa // 3p22.3 // 10777 /// NM	NM_001025068
ARR3	17104450	NM_004312 // ARR3 // arrestin 3, retinal (X-arrestin) // Xcen-q21 // 407 /// XM_0115309	NM_004312
ARRB1	16742202	NM_004041 // ARRB1 // arrestin, beta 1 // 11q13 // 408 /// NM_020251 // ARRB1 // arrest	NM_004041
ARRB2	16829835	NM_001257328 // ARRB2 // arrestin, beta 2 // 17p13 // 409 /// NM_001257329 // ARRB2 //	NM_001257328
ARRDC1	17091750	NM_152285 // ARRDC1 // arrestin domain containing 1 // 9q34.3 // 92714 /// XM_005266119	NM_152285
ARRDC1-AS1	17100597	NR_122035 // ARRDC1-AS1 // ARRDC1 antisense RNA 1 // 9q34.3 // 85026 /// NR_122036 // A	NR_122035
ARRDC2	16859698	NM_001025604 // ARRDC2 // arrestin domain containing 2 // 19p13.11 // 27106 /// NM_0012	NM_001025604
ARRDC3	16998059	NM_020801 // ARRDC3 // arrestin domain containing 3 // 5q14.3 // 57561 /// XR_948281 //	NM_020801
ARRDC3-AS1	16987253	NR_027435 // ARRDC3-AS1 // ARRDC3 antisense RNA 1 // 5q14.3 // 100129716 /// ENST000006	NR_027435
ARRDC4	16805474	NM_183376 // ARRDC4 // arrestin domain containing 4 // 15q26.3 // 91947 /// ENST0000026	NM_183376
ARRDC5	16867427	NM_001080523 // ARRDC5 // arrestin domain containing 5 // 19p13.3 // 645432 /// XM_0052	NM_001080523
ARSA	16936709	NM_000487 // ARSA // arylsulfatase A // 22q13.33 // 410 /// NM_001085425 // ARSA // ary	NM_000487
ARSB	16997519	NM_000046 // ARSB // arylsulfatase B // 5q14.1 // 411 /// NM_198709 // ARSB // arylsulf	NM_000046
ARSD	17108779	NM_001669 // ARSD // arylsulfatase D // Xp22.3 // 414 /// XM_005274514 // ARSD // aryls	NM_001669
ARSE	17108799	NM_000047 // ARSE // arylsulfatase E (chondrodysplasia punctata 1) // Xp22.3 // 415 ///	NM_000047
ARSF	17101262	NM_001201538 // ARSF // arylsulfatase F // Xp22.3 // 416 /// NM_001201539 // ARSF // ar	NM_001201538
ARSG	16837308	NM_001267727 // ARSG // arylsulfatase G // 17q24.2 // 22901 /// NM_014960 // ARSG // ar	NM_001267727
ARSH	17101251	NM_001011719 // ARSH // arylsulfatase family, member H // Xp22.33 // 347527 /// ENST000	NM_001011719
ARSI	17001643	NM_001012301 // ARSI // arylsulfatase family, member I // 5q32 // 340075 /// ENST000003	NM_001012301
ARSJ	16979163	NM_024590 // ARSJ // arylsulfatase family, member J // 4q26 // 79642 /// XM_005263212 /	NM_024590
ARSK	16987361	NM_198150 // ARSK // arylsulfatase family, member K // 5q15 // 153642 /// XM_005271904	NM_198150
ART1	16721042	NM_004314 // ART1 // ADP-ribosyltransferase 1 // 11p15 // 417 /// XM_006718237 // ART1	NM_004314
ART3	16967961	NM_001130016 // ART3 // ADP-ribosyltransferase 3 // 4q21.1|4p15.1-p14 // 419 /// NM_001	NM_001130016
ART4	16761811	NM_021071 // ART4 // ADP-ribosyltransferase 4 (Dombrock blood group) // 12p13-p12 // 42	NM_021071
ART5	16734659	NM_001079536 // ART5 // ADP-ribosyltransferase 5 // 11p15.4 // 116969 /// NM_001297668	NM_001079536
ARTN	16663730	NM_001136215 // ARTN // artemin // 1p34.1 // 9048 /// NM_057090 // ARTN // artemin // 1	NM_001136215
ARV1	16678680	NM_022786 // ARV1 // ARV1 homolog, fatty acid homeostasis modulator // 1q42.2 // 64801	NM_022786
ARVCF	16932394	NM_001670 // ARVCF // armadillo repeat gene deleted in velocardiofacial syndrome // 22q	NM_001670
ARX	17109849	NM_139058 // ARX // aristaless related homeobox // Xp21.3 // 170302 /// ENST00000379044	NM_139058
ASAH1	17075082	NM_001127505 // ASAH1 // N-acylsphingosine amidohydrolase (acid ceramidase) 1 // 8p22 /	NM_001127505
ASAH2	16714294	NM_001143974 // ASAH2 // N-acylsphingosine amidohydrolase (non-lysosomal ceramidase) 2	NM_001143974
ASAH2B	16704965	ENST00000374007 // ASAH2B // N-acylsphingosine amidohydrolase (non-lysosomal ceramidase	ENST00000374007
ASAP1	17081162	NM_001247996 // ASAP1 // ArfGAP with SH3 domain, ankyrin repeat and PH domain 1 // 8q24	NM_001247996
ASAP1-IT1	17081215	NR_002765 // ASAP1-IT1 // ASAP1 intronic transcript 1 // 8q24.21 // 29065	NR_002765
ASAP1-IT2	17081213	NR_045385 // ASAP1-IT2 // ASAP1 intronic transcript 2 // --- // 100507117 /// ENST00000	NR_045385
ASAP2	16876849	NM_001135191 // ASAP2 // ArfGAP with SH3 domain, ankyrin repeat and PH domain 2 // 2p25	NM_001135191
ASAP3	16683317	NM_001143778 // ASAP3 // ArfGAP with SH3 domain, ankyrin repeat and PH domain 3 // 1p36	NM_001143778
ASB1	16893121	NM_001040445 // ASB1 // ankyrin repeat and SOCS box containing 1 // 2q37 // 51665 /// X	NM_001040445
ASB10	17064424	NM_001142459 // ASB10 // ankyrin repeat and SOCS box containing 10 // 7q36.1 // 136371	NM_001142459
ASB11	17109245	NM_001012428 // ASB11 // ankyrin repeat and SOCS box containing 11, E3 ubiquitin protei	NM_001012428
ASB12	17111649	NM_130388 // ASB12 // ankyrin repeat and SOCS box containing 12 // Xq11.2 // 142689 ///	NM_130388
ASB13	16711426	NM_024701 // ASB13 // ankyrin repeat and SOCS box containing 13 // 10p15.1 // 79754 ///	NM_024701
ASB14	16955354	NM_001142733 // ASB14 // ankyrin repeat and SOCS box containing 14 // 3p21.1 // 142686	NM_001142733
ASB15	17050919	NM_001290258 // ASB15 // ankyrin repeat and SOCS box containing 15 // 7q31.31 // 142685	NM_001290258
ASB16	16834725	NM_080863 // ASB16 // ankyrin repeat and SOCS box containing 16 // 17q21.31 // 92591 //	NM_080863
ASB16-AS1	16845567	NR_049729 // ASB16-AS1 // ASB16 antisense RNA 1 // 17q21.31 // 339201 /// NR_049730 //	NR_049729
ASB17	16688654	NM_080868 // ASB17 // ankyrin repeat and SOCS box containing 17 // 1p31.1 // 127247 ///	NM_080868
ASB18	16909760	NM_212556 // ASB18 // ankyrin repeat and SOCS box containing 18 // 2q37.2 // 401036 ///	NM_212556
ASB2	16796175	NM_001202429 // ASB2 // ankyrin repeat and SOCS box containing 2 // 14q31-q32 // 51676	NM_001202429
ASB4	17048613	NM_016116 // ASB4 // ankyrin repeat and SOCS box containing 4 // 7q21-q22 // 51666 ///	NM_016116
ASB5	16981706	NM_080874 // ASB5 // ankyrin repeat and SOCS box containing 5 // 4q34.2 // 140458 /// X	NM_080874
ASB6	17099062	NM_001202403 // ASB6 // ankyrin repeat and SOCS box containing 6 // 9q34.13 // 140459 /	NM_001202403
ASB7	16805663	NM_024708 // ASB7 // ankyrin repeat and SOCS box containing 7 // 15q26.3 // 140460 ///	NM_024708
ASB8	16763882	NM_024095 // ASB8 // ankyrin repeat and SOCS box containing 8 // 12q13.11 // 140461 ///	NM_024095
ASB9	17109228	NM_001031739 // ASB9 // ankyrin repeat and SOCS box containing 9 // Xp22.2 // 140462 //	NM_001031739
ASB9P1	16805216	NR_033769 // ASB9P1 // ankyrin repeat and SOCS box containing 9 pseudogene 1 // 15q26.1	NR_033769
ASCC1	16715287	NM_001198798 // ASCC1 // activating signal cointegrator 1 complex subunit 1 // 10pter-q	NM_001198798
ASCC2	16933703	NM_001242906 // ASCC2 // activating signal cointegrator 1 complex subunit 2 // 22q12.1	NM_001242906
ASCC3	17022035	NM_001284271 // ASCC3 // activating signal cointegrator 1 complex subunit 3 // 6q16 //	NM_001284271
ASCL1	16755958	NM_004316 // ASCL1 // achaete-scute family bHLH transcription factor 1 // 12q23.2 // 42	NM_004316
ASCL2	16734420	NM_005170 // ASCL2 // achaete-scute family bHLH transcription factor 2 // 11p15.5 // 43	NM_005170
ASCL3	16735524	NM_020646 // ASCL3 // achaete-scute family bHLH transcription factor 3 // 11p15.3 // 56	NM_020646
ASCL4	16756503	NM_203436 // ASCL4 // achaete-scute family bHLH transcription factor 4 // 12q23.3 // 12	NM_203436
ASCL5	16697840	ENST00000449188 // ASCL5 // achaete-scute family bHLH transcription factor 5 // 1q32.1	ENST00000449188
ASF1A	17012108	NM_014034 // ASF1A // anti-silencing function 1A histone chaperone // 6q22.31 // 25842	NM_014034
ASF1B	16869588	NM_018154 // ASF1B // anti-silencing function 1B histone chaperone // 19p13.12 // 55723	NM_018154
ASGR1	16840502	NM_001197216 // ASGR1 // asialoglycoprotein receptor 1 // 17p13.2 // 432 /// NM_001671	NM_001197216
ASGR2	16840486	NM_001181 // ASGR2 // asialoglycoprotein receptor 2 // 17p // 433 /// NM_001201352 // A	NM_001181
ASH1L	16694188	NM_018489 // ASH1L // ash1 (absent, small, or homeotic)-like (Drosophila) // 1q22 // 55	NM_018489
ASH1L-AS1	16671786	NR_027023 // ASH1L-AS1 // ASH1L antisense RNA 1 // 1q22 // 645676 /// BC065229 // ASH1L	NR_027023
ASH2L	17067970	NM_001105214 // ASH2L // ash2 (absent, small, or homeotic)-like (Drosophila) // 8p11.2	NM_001105214
ASIC1	16750996	NM_001095 // ASIC1 // acid sensing ion channel 1 // 12q12 // 41 /// NM_001256830 // ASI	NM_001095
ASIC2	16843296	ENST00000583395 // ASIC2 // acid sensing ion channel 2 // 17q12 // 40 /// OTTHUMT000004	ENST00000583395
ASIC3	17053535	NM_004769 // ASIC3 // acid sensing ion channel 3 // 7q35 // 9311 /// NM_020321 // ASIC3	NM_004769
ASIC4	16891373	NM_182847 // ASIC4 // acid sensing ion channel family member 4 // 2q35 // 55515 /// XM_	NM_182847
ASIC5	16980905	NM_017419 // ASIC5 // acid sensing ion channel family member 5 // 4q32.1 // 51802 /// E	NM_017419
ASIP	16912900	NM_001672 // ASIP // agouti signaling protein // 20q11.2-q12 // 434 /// XM_005260412 //	NM_001672
ASL	17046601	NM_000048 // ASL // argininosuccinate lyase // 7q11.21 // 435 /// NM_001024943 // ASL /	NM_000048
ASMT	17115891	NM_001171038 // ASMT // acetylserotonin O-methyltransferase // Xp22.3 or Yp11.3 // 438	NM_001171038
ASMTL	17116730	NM_001173473 // ASMTL // acetylserotonin O-methyltransferase-like // Xp22.3; Yp11.3 //	NM_001173473
ASMTL-AS1	17115884	NR_026710 // ASMTL-AS1 // ASMTL antisense RNA 1 // Xp22.33; Yp11.32 // 80161 /// NR_026	NR_026710
ASNA1	16858687	NM_004317 // ASNA1 // arsA arsenite transporter, ATP-binding, homolog 1 (bacterial) //	NM_004317
ASNS	17060061	NM_001178075 // ASNS // asparagine synthetase (glutamine-hydrolyzing) // 7q21.3 // 440	NM_001178075
ASNSD1	16888708	NM_019048 // ASNSD1 // asparagine synthetase domain containing 1 // 2p24.3-q21.3 // 545	NM_019048
ASPA	16829728	NM_000049 // ASPA // aspartoacylase // 17p13.3 // 443 /// NM_001128085 // ASPA // aspar	NM_000049
ASPDH	16874573	NM_001024656 // ASPDH // aspartate dehydrogenase domain containing // 19q13.33 // 55423	NM_001024656
ASPG	16789377	NM_001080464 // ASPG // asparaginase // 14q32.33 // 374569 /// XM_005267590 // ASPG //	NM_001080464
ASPH	17077594	NM_001164750 // ASPH // aspartate beta-hydroxylase // 8q12.1 // 444 /// NM_001164751 //	NM_001164750
ASPHD1	16817721	NM_181718 // ASPHD1 // aspartate beta-hydroxylase domain containing 1 // 16p11.2 // 253	NM_181718
ASPHD2	16928533	NM_020437 // ASPHD2 // aspartate beta-hydroxylase domain containing 2 // 22q12.1 // 571	NM_020437
ASPM	16697544	NM_001206846 // ASPM // abnormal spindle microtubule assembly // 1q31 // 259266 /// NM_	NM_001206846
ASPN	17095887	NM_001193335 // ASPN // asporin // 9q22 // 54829 /// NM_017680 // ASPN // asporin // 9q	NM_001193335
ASPRV1	16898665	NM_152792 // ASPRV1 // aspartic peptidase, retroviral-like 1 // 2p13.3 // 151516 /// NR	NM_152792
ASPSCR1	16838937	NM_001251888 // ASPSCR1 // alveolar soft part sarcoma chromosome region, candidate 1 //	NM_001251888
ASRGL1	16725854	NM_001083926 // ASRGL1 // asparaginase like 1 // 11q12.3 // 80150 /// NM_025080 // ASRG	NM_001083926
ASS1	17090296	NM_000050 // ASS1 // argininosuccinate synthase 1 // 9q34.1 // 445 /// NM_054012 // ASS	NM_000050
ASTE1	16959148	NM_001288950 // ASTE1 // asteroid homolog 1 (Drosophila) // 3q22.1 // 28990 /// NM_0140	NM_001288950
ASTL	16900429	NM_001002036 // ASTL // astacin-like metallo-endopeptidase (M12 family) // 2q11.1 // 43	NM_001002036
ASTN1	16696689	NM_001286164 // ASTN1 // astrotactin 1 // 1q25.2 // 460 /// NM_004319 // ASTN1 // astro	NM_001286164
ASTN2	17097735	NM_001184734 // ASTN2 // astrotactin 2 // 9q33.1 // 23245 /// NM_001184735 // ASTN2 //	NM_001184734
ASTN2-AS1	17088507	AK097822 // ASTN2-AS1 // ASTN2 antisense RNA 1 // 9q33.1 // 100128505	AK097822
ASUN	16762573	NM_018164 // ASUN // asunder spermatogenesis regulator // 12p11.23 // 55726 /// XM_0052	NM_018164
ASXL1	16912552	NM_001164603 // ASXL1 // additional sex combs like transcriptional regulator 1 // 20q11	NM_001164603
ASXL2	16895434	NM_018263 // ASXL2 // additional sex combs like transcriptional regulator 2 // 2p24.1 /	NM_018263
ASXL3	16851852	NM_030632 // ASXL3 // additional sex combs like transcriptional regulator 3 // 18q11 //	NM_030632
ASZ1	17062137	NM_001301821 // ASZ1 // ankyrin repeat, SAM and basic leucine zipper domain containing	NM_001301821
ATAD1	16716302	NM_032810 // ATAD1 // ATPase family, AAA domain containing 1 // 10q23.31 // 84896 /// X	NM_032810
ATAD2	17080749	NM_014109 // ATAD2 // ATPase family, AAA domain containing 2 // 8q24.13 // 29028 /// XM	NM_014109
ATAD2B	16895118	NM_001242338 // ATAD2B // ATPase family, AAA domain containing 2B // 2p24.1-p23.3 // 54	NM_001242338
ATAD3A	16657821	NM_001170535 // ATAD3A // ATPase family, AAA domain containing 3A // 1p36.33 // 55210 /	NM_001170535
ATAD3B	16657793	NM_031921 // ATAD3B // ATPase family, AAA domain containing 3B // 1p36.33 // 83858 ///	NM_031921
ATAD3C	16657777	NM_001039211 // ATAD3C // ATPase family, AAA domain containing 3C // 1p36.33 // 219293	NM_001039211
ATAD5	16832852	NM_024857 // ATAD5 // ATPase family, AAA domain containing 5 // 17q11.2 // 79915 /// XM	NM_024857
ATAT1	17006336	NM_001031722 // ATAT1 // alpha tubulin acetyltransferase 1 // 6p21.33 // 79969 /// NM_0	NM_001031722
ATCAY	16857053	NM_033064 // ATCAY // ataxia, cerebellar, Cayman type // 19p13.3 // 85300 /// ENST00000	NM_033064
ATE1	16719066	NM_001001976 // ATE1 // arginyltransferase 1 // 10q26.13 // 11101 /// NM_001288734 // A	NM_001001976
ATE1-AS1	16710017	NR_120495 // ATE1-AS1 // ATE1 antisense RNA 1 // 10q26.13 // 100130887 /// ENST00000437	NR_120495
ATF1	16751165	NM_005171 // ATF1 // activating transcription factor 1 // 12q13 // 466 /// XM_011538386	NM_005171
ATF2	16905322	NM_001256090 // ATF2 // activating transcription factor 2 // 2q32 // 1386 /// NM_001256	NM_001256090
ATF3	16677278	NM_001030287 // ATF3 // activating transcription factor 3 // 1q32.3 // 467 /// NM_00104	NM_001030287
ATF4	16930299	NM_001675 // ATF4 // activating transcription factor 4 // 22q13.1 // 468 /// NM_182810	NM_001675
ATF5	16864393	NM_001193646 // ATF5 // activating transcription factor 5 // 19q13.3 // 22809 /// NM_00	NM_001193646
ATF6	16672988	NM_007348 // ATF6 // activating transcription factor 6 // 1q23.3 // 22926 /// XM_006711	NM_007348
ATF6B	17017697	NM_001136153 // ATF6B // activating transcription factor 6 beta // 6p21.3 // 1388 /// N	NM_001136153
ATF7	16765365	NM_001130060 // ATF7 // activating transcription factor 7 // 12q13 // 11016 /// NM_0012	NM_001130060
ATF7IP	16748620	NM_001286514 // ATF7IP // activating transcription factor 7 interacting protein // 12p1	NM_001286514
ATF7IP2	16815807	ENST00000561932 // ATF7IP2 // activating transcription factor 7 interacting protein 2 /	ENST00000561932
ATG10	16986847	NM_001131028 // ATG10 // autophagy related 10 // 5q14.1 // 83734 /// NM_031482 // ATG10	NM_001131028
ATG101	16751464	NM_001098673 // ATG101 // autophagy related 101 // 12q13.13 // 60673 /// NM_021934 // A	NM_001098673
ATG12	16999053	NM_001277783 // ATG12 // autophagy related 12 // 5q21-q22 // 9140 /// NM_004707 // ATG1	NM_001277783
ATG13	16724358	NM_001142673 // ATG13 // autophagy related 13 // 11p11.2 // 9776 /// NM_001205119 // AT	NM_001142673
ATG14	16793263	NM_014924 // ATG14 // autophagy related 14 // 14q22.3 // 22863 /// XM_011536563 // ATG1	NM_014924
ATG16L1	16892485	NM_001190266 // ATG16L1 // autophagy related 16-like 1 // 2q37.1 // 55054 /// NM_001190	NM_001190266
ATG16L2	16728731	NM_033388 // ATG16L2 // autophagy related 16-like 2 // 11q13.4 // 89849 /// XM_00527437	NM_033388
ATG2A	16740161	NM_015104 // ATG2A // autophagy related 2A // 11q13.1 // 23130 /// XM_005273849 // ATG2	NM_015104
ATG2B	16796479	NM_018036 // ATG2B // autophagy related 2B // 14q32.2 // 55102 /// XM_006720187 // ATG2	NM_018036
ATG3	16957372	NM_001278712 // ATG3 // autophagy related 3 // 3q13.2 // 64422 /// NM_022488 // ATG3 //	NM_001278712
ATG4A	17106080	NM_052936 // ATG4A // autophagy related 4A, cysteine peptidase // Xq22.3 // 115201 ///	NM_052936
ATG4B	16893540	NM_013325 // ATG4B // autophagy related 4B, cysteine peptidase // 2q37.3 // 23192 /// N	NM_013325
ATG4C	16665475	NM_032852 // ATG4C // autophagy related 4C, cysteine peptidase // 1p31.3 // 84938 /// N	NM_032852
ATG4D	16858195	NM_001281504 // ATG4D // autophagy related 4D, cysteine peptidase // 19p13.2 // 84971 /	NM_001281504
ATG5	17022190	NM_001286106 // ATG5 // autophagy related 5 // 6q21 // 9474 /// NM_001286107 // ATG5 //	NM_001286106
ATG7	16937681	NM_001136031 // ATG7 // autophagy related 7 // 3p25.3 // 10533 /// NM_001144912 // ATG7	NM_001136031
ATG9A	16908656	NM_001077198 // ATG9A // autophagy related 9A // 2q35 // 79065 /// NM_024085 // ATG9A /	NM_001077198
ATG9B	17064325	NM_173681 // ATG9B // autophagy related 9B // 7q36.1 // 285973 /// NR_073169 // ATG9B /	NM_173681
ATHL1	16720049	NM_025092 // ATHL1 // ATH1, acid trehalase-like 1 (yeast) // 11p15.5 // 80162 /// XM_01	NM_025092
ATIC	16890490	NM_004044 // ATIC // 5-aminoimidazole-4-carboxamide ribonucleotide formyltransferase/IM	NM_004044
ATL1	16784008	NM_001127713 // ATL1 // atlastin GTPase 1 // 14q22.1 // 51062 /// NM_015915 // ATL1 //	NM_001127713
ATL2	16896579	NM_001135673 // ATL2 // atlastin GTPase 2 // 2p22.3 // 64225 /// NM_001308076 // ATL2 /	NM_001135673
ATL3	16739763	NM_001290048 // ATL3 // atlastin GTPase 3 // 11q13.1 // 25923 /// NM_015459 // ATL3 //	NM_001290048
ATM	16730845	NM_000051 // ATM // ATM serine/threonine kinase // 11q22-q23 // 472 /// XM_005271561 //	NM_000051
ATMIN	16821256	NM_001300728 // ATMIN // ATM interactor // 16q23.2 // 23300 /// NM_015251 // ATMIN // A	NM_001300728
ATN1	16747594	NM_001007026 // ATN1 // atrophin 1 // 12p13.31 // 1822 /// NM_001940 // ATN1 // atrophi	NM_001007026
ATOH1	16968968	NM_005172 // ATOH1 // atonal bHLH transcription factor 1 // 4q22 // 474 /// ENST0000030	NM_005172
ATOH7	16714935	NM_145178 // ATOH7 // atonal bHLH transcription factor 7 // 10q21.3|10q21.3-q22.1 // 22	NM_145178
ATOH8	16882352	NM_032827 // ATOH8 // atonal bHLH transcription factor 8 // 2p11.2 // 84913 /// XM_0067	NM_032827
ATOX1	17001946	ENST00000520382 // ATOX1 // antioxidant 1 copper chaperone // 5q32 // 475 /// ENST00000	ENST00000520382
ATP10A	16806145	NM_024490 // ATP10A // ATPase, class V, type 10A // 15q11.2 // 57194 /// XM_005268261 /	NM_024490
ATP10B	17002429	NM_025153 // ATP10B // ATPase, class V, type 10B // 5q34 // 23120 /// XM_006714833 // A	NM_025153
ATP10D	16966514	NM_020453 // ATP10D // ATPase, class V, type 10D // 4p12 // 57205 /// XM_005248119 // A	NM_020453
ATP11A	16776703	ENST00000419448 // ATP11A // ATPase, class VI, type 11A // 13q34 // 23250 /// OTTHUMT00	ENST00000419448
ATP11A-AS1	16781174	NR_046661 // ATP11A-AS1 // ATP11A antisense RNA 1 // 13q34 // 100874205 /// NR_109811 /	NR_046661
ATP11AUN	16776652	NM_207440 // ATP11AUN // ATP11A upstream neighbor // 13q34 // 400165	NM_207440
ATP11B	16948493	NM_014616 // ATP11B // ATPase, class VI, type 11B // 3q27 // 23200 /// XM_005247241 //	NM_014616
ATP11C	17114643	NM_001010986 // ATP11C // ATPase, class VI, type 11C // Xq27.1 // 286410 /// NM_173694	NM_001010986
ATP12A	16773260	NM_001185085 // ATP12A // ATPase, H+/K+ transporting, nongastric, alpha polypeptide //	NM_001185085
ATP13A1	16870690	NM_020410 // ATP13A1 // ATPase type 13A1 // 19p13.11 // 57130 /// XM_005259993 // ATP13	NM_020410
ATP13A2	16682348	NM_001141973 // ATP13A2 // ATPase type 13A2 // 1p36 // 23400 /// NM_001141974 // ATP13A	NM_001141973
ATP13A3	16962921	NM_024524 // ATP13A3 // ATPase type 13A3 // 3q29 // 79572 /// XM_005269357 // ATP13A3 /	NM_024524
ATP13A4	16962799	NM_032279 // ATP13A4 // ATPase type 13A4 // 3q29 // 84239 /// XM_005247829 // ATP13A4 /	NM_032279
ATP13A4-AS1	16949692	NR_046726 // ATP13A4-AS1 // ATP13A4 antisense RNA 1 // 3q29 // 101929198 /// NR_121666	NR_046726
ATP13A5	16962763	NM_198505 // ATP13A5 // ATPase type 13A5 // 3q29 // 344905 /// XM_011512769 // ATP13A5	NM_198505
ATP13A5-AS1	16949689	NR_046758 // ATP13A5-AS1 // ATP13A5 antisense RNA 1 // 3q29 // 100874218	NR_046758
ATP1A1	16669121	NM_000701 // ATP1A1 // ATPase, Na+/K+ transporting, alpha 1 polypeptide // 1p21 // 476	NM_000701
ATP1A1-AS1	16691373	NR_024124 // ATP1A1-AS1 // ATP1A1 antisense RNA 1 // 1p13.1 // 84852 /// NR_024125 // A	NR_024124
ATP1A2	16672505	NM_000702 // ATP1A2 // ATPase, Na+/K+ transporting, alpha 2 polypeptide // 1q23.2 // 47	NM_000702
ATP1A3	16872648	NM_001256213 // ATP1A3 // ATPase, Na+/K+ transporting, alpha 3 polypeptide // 19q13.31	NM_001256213
ATP1A4	16672538	NM_001001734 // ATP1A4 // ATPase, Na+/K+ transporting, alpha 4 polypeptide // 1q23.2 //	NM_001001734
ATP1B1	16673525	NM_001677 // ATP1B1 // ATPase, Na+/K+ transporting, beta 1 polypeptide // 1q24 // 481 /	NM_001677
ATP1B2	16830621	NM_001303263 // ATP1B2 // ATPase, Na+/K+ transporting, beta 2 polypeptide // 17p13.1 //	NM_001303263
ATP1B3	16946464	NM_001679 // ATP1B3 // ATPase, Na+/K+ transporting, beta 3 polypeptide // 3q23 // 483 /	NM_001679
ATP1B4	17106645	NM_001142447 // ATP1B4 // ATPase, Na+/K+ transporting, beta 4 polypeptide // Xq24 // 23	NM_001142447
ATP2A1	16817458	NM_001286075 // ATP2A1 // ATPase, Ca++ transporting, cardiac muscle, fast twitch 1 // 1	NM_001286075
ATP2A1-AS1	16825422	NR_046287 // ATP2A1-AS1 // ATP2A1 antisense RNA 1 // 16p11.2 // 100289092 /// NR_046288	NR_046287
ATP2A2	16756923	NM_001681 // ATP2A2 // ATPase, Ca++ transporting, cardiac muscle, slow twitch 2 // 12q2	NM_001681
ATP2A3	16839887	NM_005173 // ATP2A3 // ATPase, Ca++ transporting, ubiquitous // 17p13.3 // 489 /// NM_1	NM_005173
ATP2B1	16768341	NM_001001323 // ATP2B1 // ATPase, Ca++ transporting, plasma membrane 1 // 12q21.3 // 49	NM_001001323
ATP2B2	16950713	NM_001001331 // ATP2B2 // ATPase, Ca++ transporting, plasma membrane 2 // 3p25.3 // 491	NM_001001331
ATP2B2-IT2	16950755	NR_046766 // ATP2B2-IT2 // ATP2B2 intronic transcript 2 // 3p25.3 // 100874325 /// ENST	NR_046766
ATP2B3	17108021	NM_001001344 // ATP2B3 // ATPase, Ca++ transporting, plasma membrane 3 // Xq28 // 492 /	NM_001001344
ATP2B4	16676183	NM_001001396 // ATP2B4 // ATPase, Ca++ transporting, plasma membrane 4 // 1q32.1 // 493	NM_001001396
ATP2C1	16945582	NM_001001485 // ATP2C1 // ATPase, Ca++ transporting, type 2C, member 1 // 3q22.1 // 270	NM_001001485
ATP2C2	16821479	NM_001286527 // ATP2C2 // ATPase, Ca++ transporting, type 2C, member 2 // 16q24.1 // 99	NM_001286527
ATP4A	16871418	NM_000704 // ATP4A // ATPase, H+/K+ exchanging, alpha polypeptide // 19q13.1 // 495 ///	NM_000704
ATP4B	16781268	NM_000705 // ATP4B // ATPase, H+/K+ exchanging, beta polypeptide // 13q34 // 496 /// EN	NM_000705
ATP5A1	16854928	NM_001001935 // ATP5A1 // ATP synthase, H+ transporting, mitochondrial F1 complex, alph	NM_001001935
ATP5B	16766260	NM_001686 // ATP5B // ATP synthase, H+ transporting, mitochondrial F1 complex, beta pol	NM_001686
ATP5C1	16702311	NM_001001973 // ATP5C1 // ATP synthase, H+ transporting, mitochondrial F1 complex, gamm	NM_001001973
ATP5D	16856476	NM_001001975 // ATP5D // ATP synthase, H+ transporting, mitochondrial F1 complex, delta	NM_001001975
ATP5EP2	16773552	NR_002162 // ATP5EP2 // ATP synthase, H+ transporting, mitochondrial F1 complex, epsilo	NR_002162
ATP5F1	16668689	NM_001688 // ATP5F1 // ATP synthase, H+ transporting, mitochondrial Fo complex subunit	NM_001688
ATP5G1	16835483	NM_001002027 // ATP5G1 // ATP synthase, H+ transporting, mitochondrial Fo complex subun	NM_001002027
ATP5G2	16765389	NM_001002031 // ATP5G2 // ATP synthase, H+ transporting, mitochondrial Fo complex subun	NM_001002031
ATP5G3	16905355	NM_001002258 // ATP5G3 // ATP synthase, H+ transporting, mitochondrial Fo complex subun	NM_001002258
ATP5H	16848721	NM_001003785 // ATP5H // ATP synthase, H+ transporting, mitochondrial Fo complex subuni	NM_001003785
ATP5I	16973322	NM_007100 // ATP5I // ATP synthase, H+ transporting, mitochondrial Fo complex subunit E	NM_007100
ATP5J	16924537	NM_001003696 // ATP5J // ATP synthase, H+ transporting, mitochondrial Fo complex subuni	NM_001003696
ATP5J2	17060237	NM_001003713 // ATP5J2 // ATP synthase, H+ transporting, mitochondrial Fo complex subun	NM_001003713
ATP5L	16731846	NM_006476 // ATP5L // ATP synthase, H+ transporting, mitochondrial Fo complex subunit G	NM_006476
ATP5L2	16935686	NM_001165877 // ATP5L2 // ATP synthase, H+ transporting, mitochondrial Fo complex subun	NM_001165877
ATP5O	16925293	NM_001697 // ATP5O // ATP synthase, H+ transporting, mitochondrial F1 complex, O subuni	NM_001697
ATP5S	16783983	NM_001003803 // ATP5S // ATP synthase, H+ transporting, mitochondrial Fo complex subuni	NM_001003803
ATP5SL	16872590	ENST00000597608 // ATP5SL // ATP5S-like // 19q13.2 // 55101 /// AK055565 // ATP5SL // A	ENST00000597608
ATP6AP1	17108354	NM_001183 // ATP6AP1 // ATPase, H+ transporting, lysosomal accessory protein 1 // Xq28	NM_001183
ATP6AP1L	16986866	NM_001017971 // ATP6AP1L // ATPase, H+ transporting, lysosomal accessory protein 1-like	NM_001017971
ATP6AP2	17102668	NM_005765 // ATP6AP2 // ATPase, H+ transporting, lysosomal accessory protein 2 // Xp11.	NM_005765
ATP6V0A1	16834302	NM_001130020 // ATP6V0A1 // ATPase, H+ transporting, lysosomal V0 subunit a1 // 17q21 /	NM_001130020
ATP6V0A2	16758697	NM_012463 // ATP6V0A2 // ATPase, H+ transporting, lysosomal V0 subunit a2 // 12q24.31 /	NM_012463
ATP6V0A4	17063366	NM_020632 // ATP6V0A4 // ATPase, H+ transporting, lysosomal V0 subunit a4 // 7q34 // 50	NM_020632
ATP6V0B	16663792	NM_001039457 // ATP6V0B // ATPase, H+ transporting, lysosomal 21kDa, V0 subunit b // 1p	NM_001039457
ATP6V0C	16815137	NM_001198569 // ATP6V0C // ATPase, H+ transporting, lysosomal 16kDa, V0 subunit c // 16	NM_001198569
ATP6V0CP3	17008653	NR_037141 // ATP6V0CP3 // ATPase, H+ transporting, lysosomal 16kDa, V0 subunit c pseudo	NR_037141
ATP6V0D1	16827366	NM_004691 // ATP6V0D1 // ATPase, H+ transporting, lysosomal 38kDa, V0 subunit d1 // 16q	NM_004691
ATP6V0D2	17070492	NM_152565 // ATP6V0D2 // ATPase, H+ transporting, lysosomal 38kDa, V0 subunit d2 // ---	NM_152565
ATP6V0E1	16992456	NM_003945 // ATP6V0E1 // ATPase, H+ transporting, lysosomal 9kDa, V0 subunit e1 // 5q35	NM_003945
ATP6V0E2	17053290	NM_001100592 // ATP6V0E2 // ATPase, H+ transporting V0 subunit e2 // 7q36.1 // 155066 /	NM_001100592
ATP6V0E2-AS1	17064220	NR_027040 // ATP6V0E2-AS1 // ATP6V0E2 antisense RNA 1 // 7q36.1 // 401431 /// ENST00000	NR_027040
ATP6V1A	16944096	NM_001690 // ATP6V1A // ATPase, H+ transporting, lysosomal 70kDa, V1 subunit A // 3q13.	NM_001690
ATP6V1B1	16881199	NM_001692 // ATP6V1B1 // ATPase, H+ transporting, lysosomal 56/58kDa, V1 subunit B1 //	NM_001692
ATP6V1B2	17066302	NM_001693 // ATP6V1B2 // ATPase, H+ transporting, lysosomal 56/58kDa, V1 subunit B2 //	NM_001693
ATP6V1C1	17071584	NM_001695 // ATP6V1C1 // ATPase, H+ transporting, lysosomal 42kDa, V1 subunit C1 // 8q2	NM_001695
ATP6V1C2	16877097	NM_001039362 // ATP6V1C2 // ATPase, H+ transporting, lysosomal 42kDa, V1 subunit C2 //	NM_001039362
ATP6V1D	16793973	NM_015994 // ATP6V1D // ATPase, H+ transporting, lysosomal 34kDa, V1 subunit D // 14q23	NM_015994
ATP6V1E1	16931990	NM_001039366 // ATP6V1E1 // ATPase, H+ transporting, lysosomal 31kDa, V1 subunit E1 //	NM_001039366
ATP6V1E2	16897230	NM_080653 // ATP6V1E2 // ATPase, H+ transporting, lysosomal 31kDa, V1 subunit E2 // 2p2	NM_080653
ATP6V1F	17051336	NM_001198909 // ATP6V1F // ATPase, H+ transporting, lysosomal 14kDa, V1 subunit F // 7q	NM_001198909
ATP6V1G1	17088401	NM_004888 // ATP6V1G1 // ATPase, H+ transporting, lysosomal 13kDa, V1 subunit G1 // 9q3	NM_004888
ATP6V1G2	17017172	NM_001204078 // ATP6V1G2 // ATPase, H+ transporting, lysosomal 13kDa, V1 subunit G2 //	NM_001204078
ATP6V1G3	16697637	NM_133262 // ATP6V1G3 // ATPase, H+ transporting, lysosomal 13kDa, V1 subunit G3 // 1q3	NM_133262
ATP6V1H	17077194	NM_015941 // ATP6V1H // ATPase, H+ transporting, lysosomal 50/57kDa, V1 subunit H // 8q	NM_015941
ATP7A	17105018	NM_000052 // ATP7A // ATPase, Cu++ transporting, alpha polypeptide // Xq21.1 // 538 ///	NM_000052
ATP7B	16779311	NM_000053 // ATP7B // ATPase, Cu++ transporting, beta polypeptide // 13q14.3 // 540 ///	NM_000053
ATP8	17100665	ENST00000361851 // ATP8 // ATP synthase F0 subunit 8 // --- // 4509 /// ENST00000361899	ENST00000361851
ATP8A1	16975506	NM_001105529 // ATP8A1 // ATPase, aminophospholipid transporter (APLT), class I, type 8	NM_001105529
ATP8A2	16773379	NM_001313741 // ATP8A2 // ATPase, aminophospholipid transporter, class I, type 8A, memb	NM_001313741
ATP8B1	16855510	NM_005603 // ATP8B1 // ATPase, aminophospholipid transporter, class I, type 8B, member	NM_005603
ATP8B2	16671416	NM_001005855 // ATP8B2 // ATPase, aminophospholipid transporter, class I, type 8B, memb	NM_001005855
ATP8B3	16866750	NM_001178002 // ATP8B3 // ATPase, aminophospholipid transporter, class I, type 8B, memb	NM_001178002
ATP8B4	16809027	NM_024837 // ATP8B4 // ATPase, class I, type 8B, member 4 // 15q21.2 // 79895 /// NR_07	NM_024837
ATP8B5P	17084650	NR_003581 // ATP8B5P // ATPase, class I, type 8B, member 5, pseudogene // 9p13.3 // 158	NR_003581
ATP9A	16920338	NM_006045 // ATP9A // ATPase, class II, type 9A // 20q13.2 // 10079 /// XM_011528481 //	NM_006045
ATP9B	16853234	NM_001306085 // ATP9B // ATPase, class II, type 9B // 18q23 // 374868 /// NM_198531 //	NM_001306085
ATPAF1	16686695	NM_001042546 // ATPAF1 // ATP synthase mitochondrial F1 complex assembly factor 1 // 1p	NM_001042546
ATPAF2	16842007	NM_145691 // ATPAF2 // ATP synthase mitochondrial F1 complex assembly factor 2 // 17p11	NM_145691
ATPIF1	16661533	NM_016311 // ATPIF1 // ATPase inhibitory factor 1 // 1p35.3 // 93974 /// NM_178190 // A	NM_016311
ATR	16959985	NM_001184 // ATR // ATR serine/threonine kinase // 3q23 // 545 /// XM_011512924 // ATR	NM_001184
ATRAID	16878122	NM_001170795 // ATRAID // all-trans retinoic acid-induced differentiation factor // 2p2	NM_001170795
ATRIP	16940503	NM_001271022 // ATRIP // ATR interacting protein // 3p21.31 // 84126 /// NM_001271023 /	NM_001271022
ATRN	16910994	NM_001207047 // ATRN // attractin // 20p13 // 8455 /// NM_139321 // ATRN // attractin /	NM_001207047
ATRNL1	16709553	NM_001276282 // ATRNL1 // attractin-like 1 // 10q26 // 26033 /// NM_207303 // ATRNL1 //	NM_001276282
ATRX	17112269	NM_000489 // ATRX // alpha thalassemia/mental retardation syndrome X-linked // Xq21.1 /	NM_000489
ATXN1	17015862	NM_000332 // ATXN1 // ataxin 1 // 6p23 // 6310 /// NM_001128164 // ATXN1 // ataxin 1 //	NM_000332
ATXN10	16931278	NM_001167621 // ATXN10 // ataxin 10 // 22q13.31 // 25814 /// NM_013236 // ATXN10 // ata	NM_001167621
ATXN1L	16820893	NM_001137675 // ATXN1L // ataxin 1-like // 16q22.2 // 342371 /// ENST00000427980 // ATX	NM_001137675
ATXN2	16770200	NM_001310121 // ATXN2 // ataxin 2 // 12q24.1 // 6311 /// NM_001310123 // ATXN2 // ataxi	NM_001310121
ATXN2L	16817408	NM_001308230 // ATXN2L // ataxin 2-like // 16p11 // 11273 /// NM_007245 // ATXN2L // at	NM_001308230
ATXN3	16796020	NM_001127696 // ATXN3 // ataxin 3 // 14q21 // 4287 /// NM_001127697 // ATXN3 // ataxin	NM_001127696
ATXN3L	17109146	NM_001135995 // ATXN3L // ataxin 3-like // Xp22.2 // 92552 /// ENST00000380622 // ATXN3	NM_001135995
ATXN7	16942392	NM_000333 // ATXN7 // ataxin 7 // 3p21.1-p12 // 6314 /// NM_001128149 // ATXN7 // ataxi	NM_000333
ATXN7L1	17061504	NM_020725 // ATXN7L1 // ataxin 7-like 1 // 7q22.3 // 222255 /// NM_138495 // ATXN7L1 //	NM_020725
ATXN7L2	16668229	NM_153340 // ATXN7L2 // ataxin 7-like 2 // 1p13.3 // 127002 /// XM_005270445 // ATXN7L2	NM_153340
ATXN7L3	16845574	NM_001098833 // ATXN7L3 // ataxin 7-like 3 // 17q21.31 // 56970 /// NM_020218 // ATXN7L	NM_001098833
ATXN7L3B	16754324	NM_001136262 // ATXN7L3B // ataxin 7-like 3B // 12q21 // 552889 /// ENST00000519948 //	NM_001136262
ATXN8OS	16775301	NR_002717 // ATXN8OS // ATXN8 opposite strand (non-protein coding) // 13q21 // 6315 ///	NR_002717
AUH	17095686	NM_001306190 // AUH // AU RNA binding protein/enoyl-CoA hydratase // 9q22.31 // 549 ///	NM_001306190
AUNIP	16683712	NM_001287490 // AUNIP // aurora kinase A and ninein interacting protein // 1p36.11 // 7	NM_001287490
AUP1	16899335	NM_181575 // AUP1 // ancient ubiquitous protein 1 // 2p13 // 550 /// NR_126510 // AUP1	NM_181575
AURKA	16920548	NM_003600 // AURKA // aurora kinase A // 20q13 // 6790 /// NM_198433 // AURKA // aurora	NM_003600
AURKAIP1	16680274	NM_001127229 // AURKAIP1 // aurora kinase A interacting protein 1 // 1p36.33 // 54998 /	NM_001127229
AURKB	16840902	NM_001256834 // AURKB // aurora kinase B // 17p13.1 // 9212 /// NM_001284526 // AURKB /	NM_001256834
AURKC	16865973	NM_001015878 // AURKC // aurora kinase C // 19q13.43 // 6795 /// NM_001015879 // AURKC	NM_001015878
AUTS2	17046781	NM_001127231 // AUTS2 // autism susceptibility candidate 2 // 7q11.22 // 26053 /// NM_0	NM_001127231
AVEN	16806823	NM_020371 // AVEN // apoptosis, caspase activation inhibitor // 15q13.1 // 57099 /// XM	NM_020371
AVIL	16766734	NM_006576 // AVIL // advillin // 12q14.1 // 10677 /// XM_011537766 // AVIL // advillin	NM_006576
AVL9	17044969	NM_015060 // AVL9 // AVL9 homolog (S. cerevisiase) // 7p14.3 // 23080 /// XM_005249668	NM_015060
AVP	16916638	NM_000490 // AVP // arginine vasopressin // 20p13 // 551 /// XM_011529267 // AVP // arg	NM_000490
AVPI1	16717235	NM_021732 // AVPI1 // arginine vasopressin-induced 1 // 10q24.2 // 60370 /// ENST000003	NM_021732
AVPR1A	16766946	NM_000706 // AVPR1A // arginine vasopressin receptor 1A // 12q14.2 // 552 /// XM_005269	NM_000706
AVPR1B	16676542	NM_000707 // AVPR1B // arginine vasopressin receptor 1B // 1q32 // 553 /// ENST00000367	NM_000707
AVPR2	17108213	NM_000054 // AVPR2 // arginine vasopressin receptor 2 // Xq28 // 554 /// NM_001146151 /	NM_000054
AWAT1	17104437	NM_001013579 // AWAT1 // acyl-CoA wax alcohol acyltransferase 1 // Xq13.1 // 158833 ///	NM_001013579
AWAT2	17111786	NM_001002254 // AWAT2 // acyl-CoA wax alcohol acyltransferase 2 // Xq13.1 // 158835 ///	NM_001002254
AXDND1	16674375	NM_144696 // AXDND1 // axonemal dynein light chain domain containing 1 // 1q25.2 // 126	NM_144696
AXIN1	16822408	NM_003502 // AXIN1 // axin 1 // 16p13.3 // 8312 /// NM_181050 // AXIN1 // axin 1 // 16p	NM_003502
AXIN2	16847933	NM_004655 // AXIN2 // axin 2 // 17q24.1 // 8313 /// XM_011525319 // AXIN2 // axin 2 //	NM_004655
AXL	16862439	NM_001278599 // AXL // AXL receptor tyrosine kinase // 19q13.1 // 558 /// NM_001699 //	NM_001278599
AZFP	17117886	AY371499 // AZFP // AML-associated zinc finger protein // 2q21.2 // 100128406	AY371499
AZGP1	17060380	NM_001185 // AZGP1 // alpha-2-glycoprotein 1, zinc-binding // 7q22.1 // 563 /// ENST000	NM_001185
AZGP1P1	17049064	NR_036679 // AZGP1P1 // alpha-2-glycoprotein 1, zinc-binding pseudogene 1 // 7q22.1 //	NR_036679
AZI2	16951820	NM_001134432 // AZI2 // 5-azacytidine induced 2 // 3p24.1 // 64343 /// NM_001134433 //	NM_001134432
AZIN1	17079918	NM_001301668 // AZIN1 // antizyme inhibitor 1 // 8q22.3 // 51582 /// NM_015878 // AZIN1	NM_001301668
AZIN1-AS1	17071556	NR_126338 // AZIN1-AS1 // AZIN1 antisense RNA 1 // 8q24.3 // 100506753 /// NR_126339 //	NR_126338
AZIN2	16662209	NM_001293562 // AZIN2 // antizyme inhibitor 2 // 1p35.1 // 113451 /// NM_001301823 // A	NM_001293562
AZU1	16856275	NM_001700 // AZU1 // azurocidin 1 // 19p13.3 // 566 /// ENST00000233997 // AZU1 // azur	NM_001700
B2M	16800450	NM_004048 // B2M // beta-2-microglobulin // 15q21.1 // 567 /// XM_005254549 // B2M // b	NM_004048
B3GALNT1	16961039	NM_001038628 // B3GALNT1 // beta-1,3-N-acetylgalactosaminyltransferase 1 (globoside blo	NM_001038628
B3GALNT2	16700778	NM_001277155 // B3GALNT2 // beta-1,3-N-acetylgalactosaminyltransferase 2 // 1q42.3 // 1	NM_001277155
B3GALT1	16887171	NM_020981 // B3GALT1 // UDP-Gal:betaGlcNAc beta 1,3-galactosyltransferase 1 // 2q24.3 /	NM_020981
B3GALT2	16697471	NM_003783 // B3GALT2 // UDP-Gal:betaGlcNAc beta 1,3-galactosyltransferase 2 // 1q31 //	NM_003783
B3GALT4	17007442	NM_003782 // B3GALT4 // UDP-Gal:betaGlcNAc beta 1,3-galactosyltransferase 4 // 6p21.3 /	NM_003782
B3GALT5	16922865	NM_001278650 // B3GALT5 // UDP-Gal:betaGlcNAc beta 1,3-galactosyltransferase 5 // 21q22	NM_001278650
B3GALT5-AS1	16925798	NR_026542 // B3GALT5-AS1 // B3GALT5 antisense RNA 1 // 21q22.2 // 114041 /// NR_026543	NR_026542
B3GALT6	16657680	NM_080605 // B3GALT6 // UDP-Gal:betaGal beta 1,3-galactosyltransferase 6 // 1p36.33 //	NM_080605
B3GAT1	16746450	NM_018644 // B3GAT1 // beta-1,3-glucuronyltransferase 1 // 11q25 // 27087 /// NM_054025	NM_018644
B3GAT2	17020691	NM_080742 // B3GAT2 // beta-1,3-glucuronyltransferase 2 // 6q13 // 135152 /// XM_006715	NM_080742
B3GAT3	16739383	NM_001288721 // B3GAT3 // beta-1,3-glucuronyltransferase 3 // 11q12.3 // 26229 /// NM_0	NM_001288721
B3GLCT	16773700	NM_194318 // B3GLCT // beta 3-glucosyltransferase // 13q12.3 // 145173 /// XM_006719768	NM_194318
B3GNT2	16880527	NM_006577 // B3GNT2 // UDP-GlcNAc:betaGal beta-1,3-N-acetylglucosaminyltransferase 2 //	NM_006577
B3GNT3	16859643	NM_014256 // B3GNT3 // UDP-GlcNAc:betaGal beta-1,3-N-acetylglucosaminyltransferase 3 //	NM_014256
B3GNT4	16758321	NM_030765 // B3GNT4 // UDP-GlcNAc:betaGal beta-1,3-N-acetylglucosaminyltransferase 4 //	NM_030765
B3GNT5	16948540	NM_032047 // B3GNT5 // UDP-GlcNAc:betaGal beta-1,3-N-acetylglucosaminyltransferase 5 //	NM_032047
B3GNT6	16729323	NM_138706 // B3GNT6 // UDP-GlcNAc:betaGal beta-1,3-N-acetylglucosaminyltransferase 6 //	NM_138706
B3GNT7	16892122	NM_145236 // B3GNT7 // UDP-GlcNAc:betaGal beta-1,3-N-acetylglucosaminyltransferase 7 //	NM_145236
B3GNT8	16872575	NM_198540 // B3GNT8 // UDP-GlcNAc:betaGal beta-1,3-N-acetylglucosaminyltransferase 8 //	NM_198540
B3GNT9	16827245	NM_033309 // B3GNT9 // UDP-GlcNAc:betaGal beta-1,3-N-acetylglucosaminyltransferase 9 //	NM_033309
B3GNTL1	16850302	NM_001009905 // B3GNTL1 // UDP-GlcNAc:betaGal beta-1,3-N-acetylglucosaminyltransferase-	NM_001009905
B4GALNT1	16766627	NM_001276468 // B4GALNT1 // beta-1,4-N-acetyl-galactosaminyl transferase 1 // 12q13.3 /	NM_001276468
B4GALNT2	16835540	NM_001159387 // B4GALNT2 // beta-1,4-N-acetyl-galactosaminyl transferase 2 // 17q21.32	NM_001159387
B4GALNT3	16746546	NM_173593 // B4GALNT3 // beta-1,4-N-acetyl-galactosaminyl transferase 3 // 12p13.33 //	NM_173593
B4GALNT4	16720115	NM_178537 // B4GALNT4 // beta-1,4-N-acetyl-galactosaminyl transferase 4 // 11p15.5 // 3	NM_178537
B4GALT1	17093186	NM_001497 // B4GALT1 // UDP-Gal:betaGlcNAc beta 1,4- galactosyltransferase, polypeptide	NM_001497
B4GALT1-AS1	17084251	NR_108108 // B4GALT1-AS1 // B4GALT1 antisense RNA 1 // --- // 101929639 /// NR_108109 /	NR_108108
B4GALT2	16663812	NM_001005417 // B4GALT2 // UDP-Gal:betaGlcNAc beta 1,4- galactosyltransferase, polypept	NM_001005417
B4GALT3	16695602	NM_001199873 // B4GALT3 // UDP-Gal:betaGlcNAc beta 1,4- galactosyltransferase, polypept	NM_001199873
B4GALT4	16957738	NM_003778 // B4GALT4 // UDP-Gal:betaGlcNAc beta 1,4- galactosyltransferase, polypeptide	NM_003778
B4GALT4-AS1	16944339	NR_046574 // B4GALT4-AS1 // B4GALT4 antisense RNA 1 // 3q13.33 // 100874201 /// ENST000	NR_046574
B4GALT5	16920169	NM_004776 // B4GALT5 // UDP-Gal:betaGlcNAc beta 1,4- galactosyltransferase, polypeptide	NM_004776
B4GALT6	16854540	NM_004775 // B4GALT6 // UDP-Gal:betaGlcNAc beta 1,4- galactosyltransferase, polypeptide	NM_004775
B4GALT7	16993138	NM_007255 // B4GALT7 // xylosylprotein beta 1,4-galactosyltransferase, polypeptide 7 //	NM_007255
B4GAT1	16740770	NM_006876 // B4GAT1 // beta-1,4-glucuronyltransferase 1 // 11q13.2 // 11041 /// ENST000	NM_006876
B9D1	16842242	NM_001243473 // B9D1 // B9 protein domain 1 // 17p11.2 // 27077 /// NM_001243475 // B9D	NM_001243473
B9D2	16872561	NM_030578 // B9D2 // B9 protein domain 2 // 19q13.2 // 80776 /// XM_006723405 // B9D2 /	NM_030578
BAALC	17071607	NM_001024372 // BAALC // brain and acute leukemia, cytoplasmic // 8q22.3 // 79870 /// N	NM_001024372
BAALC-AS1	17079951	NR_109954 // BAALC-AS1 // BAALC antisense RNA 1 // 8q22.3 // 100499183 /// AK125733 //	NR_109954
BAALC-AS2	17079946	NR_027071 // BAALC-AS2 // BAALC antisense RNA 2 // 8q22.3 // 157556 /// ENST00000436771	NR_027071
BAAT	17096623	NM_001127610 // BAAT // bile acid-CoA:amino acid N-acyltransferase // 9q22.3 // 570 ///	NM_001127610
BABAM1	16859454	NM_001033549 // BABAM1 // BRISC and BRCA1 A complex member 1 // 19p13.11 // 29086 /// N	NM_001033549
BACE1	16744822	NM_001207048 // BACE1 // beta-site APP-cleaving enzyme 1 // 11q23.2-q23.3 // 23621 ///	NM_001207048
BACE1-AS	16731693	NR_037803 // BACE1-AS // BACE1 antisense RNA // 11q23.3 // 100379571 /// uc010rxi.2 //	NR_037803
BACE2	16922920	NM_012105 // BACE2 // beta-site APP-cleaving enzyme 2 // 21q22.3 // 25825 /// NM_138991	NM_012105
BACH1	16922036	OTTHUMT00000182248 // BACH1 // BTB and CNC homology 1, basic leucine zipper transcripti	OTTHUMT00000182248
BACH1-IT2	16922028	NR_046564 // BACH1-IT2 // BACH1 intronic transcript 2 // 21q21.3 // 100874322	NR_046564
BACH2	17021738	NM_001170794 // BACH2 // BTB and CNC homology 1, basic leucine zipper transcription fac	NM_001170794
BAD	16739872	NM_004322 // BAD // BCL2-associated agonist of cell death // 11q13.1 // 572 /// NM_0329	NM_004322
BAG1	17093204	NM_001172415 // BAG1 // BCL2-associated athanogene // 9p12 // 573 /// NM_004323 // BAG1	NM_001172415
BAG2	17009853	NM_004282 // BAG2 // BCL2-associated athanogene 2 // 6p12.1-p11.2 // 9532 /// XM_005249	NM_004282
BAG3	16709856	NM_004281 // BAG3 // BCL2-associated athanogene 3 // 10q25.2-q26.2 // 9531 /// XM_00527	NM_004281
BAG4	17068003	NM_001204878 // BAG4 // BCL2-associated athanogene 4 // 8p11.23 // 9530 /// NM_004874 /	NM_001204878
BAG5	16797014	NM_001015049 // BAG5 // BCL2-associated athanogene 5 // 14q32.33 // 9529 /// NM_004873	NM_001015049
BAG6	17017244	NM_001098534 // BAG6 // BCL2 associated athanogene 6 // 6p21.3 // 7917 /// NM_001199697	NM_001098534
BAGE2	16924153	OTTHUMT00000157418 // BAGE2 // B melanoma antigen family, member 2 // 21p // 85319	OTTHUMT00000157418
BAGE4	16924155	NM_181704 // BAGE4 // B melanoma antigen family, member 4 // 21p11.1 // 85317 /// NM_18	NM_181704
BAHCC1	16838791	NM_001291324 // BAHCC1 // BAH domain and coiled-coil containing 1 // 17q25.3 // 57597 /	NM_001291324
BAHD1	16799567	NM_001301132 // BAHD1 // bromo adjacent homology domain containing 1 // 15q15.1 // 2289	NM_001301132
BAIAP2	16838750	NM_001144888 // BAIAP2 // BAI1-associated protein 2 // 17q25 // 10458 /// NM_006340 //	NM_001144888
BAIAP2-AS1	16849715	NR_026857 // BAIAP2-AS1 // BAIAP2 antisense RNA 1 (head to head) // 17q25.3 // 440465 /	NR_026857
BAIAP2L1	17060143	NM_018842 // BAIAP2L1 // BAI1-associated protein 2-like 1 // 7q22.1 // 55971 /// ENST00	NM_018842
BAIAP2L2	16934909	NM_025045 // BAIAP2L2 // BAI1-associated protein 2-like 2 // 22q13.1 // 80115 /// XM_00	NM_025045
BAIAP3	16814654	NM_001199096 // BAIAP3 // BAI1-associated protein 3 // 16p13.3 // 8938 /// NM_001199097	NM_001199096
BAK1	17018274	NM_001188 // BAK1 // BCL2-antagonist/killer 1 // 6p21.3 // 578 /// XM_011514779 // BAK1	NM_001188
BAMBI	16703563	NM_012342 // BAMBI // BMP and activin membrane-bound inhibitor // 10p12.3-p11.2 // 2580	NM_012342
BANCR	17094692	NR_047671 // BANCR // BRAF-activated non-protein coding RNA // --- // 100885775	NR_047671
BANF1	16727224	NM_001143985 // BANF1 // barrier to autointegration factor 1 // 11q13.1 // 8815 /// NM_	NM_001143985
BANF2	16911660	NM_001014977 // BANF2 // barrier to autointegration factor 2 // 20p12.1 // 140836 /// N	NM_001014977
BANK1	16969267	NM_001083907 // BANK1 // B-cell scaffold protein with ankyrin repeats 1 // 4q24 // 5502	NM_001083907
BANP	16821740	NM_001173539 // BANP // BTG3 associated nuclear protein // 16q24 // 54971 /// NM_001173	NM_001173539
BAP1	16954770	NM_004656 // BAP1 // BRCA1 associated protein 1 // 3p21.1 // 8314 /// XM_011534149 // B	NM_004656
BARD1	16907960	NM_000465 // BARD1 // BRCA1 associated RING domain 1 // 2q35 // 580 /// NM_001282543 //	NM_000465
BARHL1	17090640	NM_020064 // BARHL1 // BarH-like homeobox 1 // 9q34 // 56751 /// ENST00000263610 // BAR	NM_020064
BARHL2	16689460	NM_020063 // BARHL2 // BarH-like homeobox 2 // 1p22.2 // 343472 /// ENST00000370445 //	NM_020063
BARX1	17095991	NM_021570 // BARX1 // BARX homeobox 1 // 9q12 // 56033 /// ENST00000253968 // BARX1 //	NM_021570
BARX2	16733411	NM_003658 // BARX2 // BARX homeobox 2 // 11q25 // 8538 /// XM_011543043 // BARX2 // BAR	NM_003658
BASP1	16983451	NM_001271606 // BASP1 // brain abundant, membrane attached signal protein 1 // 5p15.1 /	NM_001271606
BASP1P1	16777373	NR_033774 // BASP1P1 // brain abundant, membrane attached signal protein 1 pseudogene 1	NR_033774
BATF	16786616	NM_006399 // BATF // basic leucine zipper transcription factor, ATF-like // 14q24.3 //	NM_006399
BATF2	16740238	NM_001300807 // BATF2 // basic leucine zipper transcription factor, ATF-like 2 // 11q13	NM_001300807
BATF3	16699106	NM_018664 // BATF3 // basic leucine zipper transcription factor, ATF-like 3 // 1q32.3 /	NM_018664
BAX	16863922	NM_001291428 // BAX // BCL2-associated X protein // 19q13.3-q13.4 // 581 /// NM_0012914	NM_001291428
BAZ1A	16791909	NM_013448 // BAZ1A // bromodomain adjacent to zinc finger domain 1A // 14q13.2 // 11177	NM_013448
BAZ1B	17058460	NM_032408 // BAZ1B // bromodomain adjacent to zinc finger domain 1B // 7q11.23 // 9031	NM_032408
BAZ2A	16766215	NM_001300905 // BAZ2A // bromodomain adjacent to zinc finger domain 2A // 12q13.3 // 11	NM_001300905
BAZ2B	16904100	NR_110586 // BAZ2B // bromodomain adjacent to zinc finger domain 2B // 2q24.2 // 29994	NR_110586
BBC3	16873675	NM_001127240 // BBC3 // BCL2 binding component 3 // 19q13.3-q13.4 // 27113 /// NM_00112	NM_001127240
BBIP1	16718395	NM_001195304 // BBIP1 // BBSome interacting protein 1 // 10q25.2 // 92482 /// NM_001195	NM_001195304
BBOF1	16786403	NM_025057 // BBOF1 // basal body orientation factor 1 // 14q24.3 // 80127 /// XM_005268	NM_025057
BBOX1	16723062	NM_003986 // BBOX1 // butyrobetaine (gamma), 2-oxoglutarate dioxygenase (gamma-butyrobe	NM_003986
BBOX1-AS1	16736798	NR_125766 // BBOX1-AS1 // BBOX1 antisense RNA 1 // 11p14.2 // 103695435 /// NR_125767 /	NR_125766
BBS1	16727462	NM_024649 // BBS1 // Bardet-Biedl syndrome 1 // 11q13 // 582 /// ENST00000318312 // BBS	NM_024649
BBS10	16767788	NM_024685 // BBS10 // Bardet-Biedl syndrome 10 // 12q21.2 // 79738 /// ENST00000393262	NM_024685
BBS12	16970399	NM_001178007 // BBS12 // Bardet-Biedl syndrome 12 // 4q27 // 166379 /// NM_152618 // BB	NM_001178007
BBS2	16826718	NM_031885 // BBS2 // Bardet-Biedl syndrome 2 // 16q21 // 583 /// XM_005256080 // BBS2 /	NM_031885
BBS4	16802771	NM_001252678 // BBS4 // Bardet-Biedl syndrome 4 // 15q22.3-q23 // 585 /// NM_033028 //	NM_001252678
BBS5	16887259	NM_152384 // BBS5 // Bardet-Biedl syndrome 5 // 2q31.1 // 129880 /// ENST00000295240 //	NM_152384
BBS7	16979526	NM_018190 // BBS7 // Bardet-Biedl syndrome 7 // 4q27 // 55212 /// NM_176824 // BBS7 //	NM_018190
BBS9	17045032	NM_001033604 // BBS9 // Bardet-Biedl syndrome 9 // 7p14 // 27241 /// NM_001033605 // BB	NM_001033604
BBX	16943603	NM_001142568 // BBX // bobby sox homolog (Drosophila) // 3q13.1 // 56987 /// NM_0012762	NM_001142568
BCAM	16863074	NM_001013257 // BCAM // basal cell adhesion molecule (Lutheran blood group) // 19q13.2	NM_001013257
BCAN	16672126	NM_021948 // BCAN // brevican // 1q31 // 63827 /// NM_198427 // BCAN // brevican // 1q3	NM_021948
BCAP29	17050224	NM_001008405 // BCAP29 // B-cell receptor-associated protein 29 // 7q22.3 // 55973 ///	NM_001008405
BCAP31	17115207	NM_001139441 // BCAP31 // B-cell receptor-associated protein 31 // Xq28 // 10134 /// NM	NM_001139441
BCAR1	16828427	NM_001170714 // BCAR1 // breast cancer anti-estrogen resistance 1 // 16q23.1 // 9564 //	NM_001170714
BCAR3	16689706	NM_001261408 // BCAR3 // breast cancer anti-estrogen resistance 3 // 1p22.1 // 8412 ///	NM_001261408
BCAR4	16823984	NR_024049 // BCAR4 // breast cancer anti-estrogen resistance 4 (non-protein coding) //	NR_024049
BCAS1	16920475	NM_001316361 // BCAS1 // breast carcinoma amplified sequence 1 // 20q13.2 // 8537 /// N	NM_001316361
BCAS2	16691204	NM_005872 // BCAS2 // breast carcinoma amplified sequence 2 // 1p13.2 // 10286 /// ENST	NM_005872
BCAS3	16836697	NM_001099432 // BCAS3 // breast carcinoma amplified sequence 3 // 17q23 // 54828 /// NM	NM_001099432
BCAS4	16914875	NM_001010974 // BCAS4 // breast carcinoma amplified sequence 4 // 20q13.13 // 55653 ///	NM_001010974
BCAT1	16762337	NM_001178091 // BCAT1 // branched chain amino-acid transaminase 1, cytosolic // 12p12.1	NM_001178091
BCAT2	16874082	NM_001164773 // BCAT2 // branched chain amino-acid transaminase 2, mitochondrial // 19q	NM_001164773
BCCIP	16710436	NM_016567 // BCCIP // BRCA2 and CDKN1A interacting protein // 10q26.1 // 56647 /// NM_0	NM_016567
BCDIN3D	16764455	NM_181708 // BCDIN3D // BCDIN3 domain containing // 12q13.12 // 144233 /// ENST00000333	NM_181708
BCDIN3D-AS1	16750934	NR_027499 // BCDIN3D-AS1 // BCDIN3D antisense RNA 1 // 12q13.13 // 100286844 /// NR_027	NR_027499
BCHE	16961172	NM_000055 // BCHE // butyrylcholinesterase // 3q26.1-q26.2 // 590 /// XM_005247685 // B	NM_000055
BCKDHA	16862504	NM_000709 // BCKDHA // branched chain keto acid dehydrogenase E1, alpha polypeptide //	NM_000709
BCKDHB	17010584	NM_000056 // BCKDHB // branched chain keto acid dehydrogenase E1, beta polypeptide // 6	NM_000056
BCKDK	16818165	NM_001122957 // BCKDK // branched chain ketoacid dehydrogenase kinase // 16p11.2 // 102	NM_001122957
BCL10	16689060	NM_003921 // BCL10 // B-cell CLL/lymphoma 10 // 1p22 // 8915 /// XM_005271311 // BCL10	NM_003921
BCL11A	16897946	NM_018014 // BCL11A // B-cell CLL/lymphoma 11A (zinc finger protein) // 2p16.1 // 53335	NM_018014
BCL11B	16796590	NM_001282237 // BCL11B // B-cell CLL/lymphoma 11B (zinc finger protein) // 14q32.2 // 6	NM_001282237
BCL2	16855673	NM_000633 // BCL2 // B-cell CLL/lymphoma 2 // 18q21.3 // 596 /// NM_000657 // BCL2 // B	NM_000633
BCL2A1	16812344	NM_001114735 // BCL2A1 // BCL2-related protein A1 // 15q24.3 // 597 /// NM_004049 // BC	NM_001114735
BCL2L1	16918244	NM_001191 // BCL2L1 // BCL2-like 1 // 20q11.21 // 598 /// NM_138578 // BCL2L1 // BCL2-l	NM_001191
BCL2L10	16809369	NM_001306168 // BCL2L10 // BCL2-like 10 (apoptosis facilitator) // 15q21 // 10017 /// N	NM_001306168
BCL2L11	16884335	NM_001204106 // BCL2L11 // BCL2-like 11 (apoptosis facilitator) // 2q13 // 10018 /// NM	NM_001204106
BCL2L12	16864234	NM_001040668 // BCL2L12 // BCL2-like 12 (proline rich) // 19q13.3 // 83596 /// NM_00128	NM_001040668
BCL2L13	16926893	NM_001270726 // BCL2L13 // BCL2-like 13 (apoptosis facilitator) // 22q11.1 // 23786 ///	NM_001270726
BCL2L14	16748425	NM_030766 // BCL2L14 // BCL2-like 14 (apoptosis facilitator) // 12p13-p12 // 79370 ///	NM_030766
BCL2L15	16691121	NM_001010922 // BCL2L15 // BCL2-like 15 // 1p13.2 // 440603 /// ENST00000369580 // BCL2	NM_001010922
BCL2L2	16782280	NM_001199839 // BCL2L2 // BCL2-like 2 // 14q11.2-q12 // 599 /// NM_001199864 // BCL2L2-	NM_001199839
BCL3	16863041	NM_005178 // BCL3 // B-cell CLL/lymphoma 3 // 19q13.1-q13.2 // 602 /// NR_107052 // MIR	NM_005178
BCL6	16962584	NM_001130845 // BCL6 // B-cell CLL/lymphoma 6 // 3q27 // 604 /// NM_001134738 // BCL6 /	NM_001130845
BCL6B	16830284	NM_181844 // BCL6B // B-cell CLL/lymphoma 6, member B // 17p13.1 // 255877 /// ENST0000	NM_181844
BCL7A	16758242	NM_001024808 // BCL7A // B-cell CLL/lymphoma 7A // 12q24.13 // 605 /// NM_020993 // BCL	NM_001024808
BCL7B	17058484	NM_001197244 // BCL7B // B-cell CLL/lymphoma 7B // 7q11.23 // 9275 /// NM_001301061 //	NM_001197244
BCL7C	16825897	NM_001286526 // BCL7C // B-cell CLL/lymphoma 7C // 16p11 // 9274 /// NM_004765 // BCL7C	NM_001286526
BCL9	16670114	NM_004326 // BCL9 // B-cell CLL/lymphoma 9 // 1q21 // 607 /// XM_005272971 // BCL9 // B	NM_004326
BCL9L	16745113	NM_182557 // BCL9L // B-cell CLL/lymphoma 9-like // 11q23.3 // 283149 /// XM_005271511	NM_182557
BCLAF1	17024020	NM_001077440 // BCLAF1 // BCL2-associated transcription factor 1 // 6q23.3 // 9774 ///	NM_001077440
BCO1	16821266	NM_017429 // BCO1 // beta-carotene oxygenase 1 // 16q23.2 // 53630 /// XM_011523109 //	NM_017429
BCO2	16731225	NM_001037290 // BCO2 // beta-carotene oxygenase 2 // 11q23.1 // 83875 /// NM_001256397	NM_001037290
BCOR	17110148	NM_001123383 // BCOR // BCL6 corepressor // Xp11.4 // 54880 /// NM_001123384 // BCOR //	NM_001123383
BCORL1	17106913	NM_001184772 // BCORL1 // BCL6 corepressor-like 1 // Xq25-q26.1 // 63035 /// NM_021946	NM_001184772
BCORP1	17117114	NR_002923 // BCORP1 // BCL6 corepressor pseudogene 1 // Yq11.222 // 286554 /// NR_03373	NR_002923
BCR	16927907	NM_004327 // BCR // breakpoint cluster region // 22q11.23 // 613 /// NM_021574 // BCR /	NM_004327
BCRP2	16927535	NR_037566 // BCRP2 // breakpoint cluster region pseudogene 2 // 22q11.21 // 400892	NR_037566
BCRP3	16928329	NR_024494 // BCRP3 // breakpoint cluster region pseudogene 3 // 22q11.23 // 644165 ///	NR_024494
BCS1L	16890970	NM_001079866 // BCS1L // BCS1 homolog, ubiquinol-cytochrome c reductase complex chapero	NM_001079866
BDH1	17118024	ENST00000612690 // BDH1 // 3-hydroxybutyrate dehydrogenase, type 1 // 3q29 // 622 /// O	ENST00000612690
BDH2	16978548	NM_020139 // BDH2 // 3-hydroxybutyrate dehydrogenase, type 2 // 4q24 // 56898 /// XM_00	NM_020139
BDKRB1	16788036	NM_000710 // BDKRB1 // bradykinin receptor B1 // 14q32.1-q32.2 // 623 /// ENST000002166	NM_000710
BDKRB2	16788023	NM_000623 // BDKRB2 // bradykinin receptor B2 // 14q32.1-q32.2 // 624 /// ENST000005393	NM_000623
BDNF	16736861	NM_001143805 // BDNF // brain-derived neurotrophic factor // 11p13 // 627 /// NM_001143	NM_001143805
BDNF-AS	16723084	NR_002832 // BDNF-AS // BDNF antisense RNA // 11p14.1 // 497258 /// NR_033312 // BDNF-A	NR_002832
BDP1	16985906	XR_948275 // BDP1 // B double prime 1, subunit of RNA polymerase III transcription init	XR_948275
BEAN1	16819816	NM_001136106 // BEAN1 // brain expressed, associated with NEDD4, 1 // 16q21 // 146227 /	NM_001136106
BECN1	16845263	NM_001313998 // BECN1 // beclin 1, autophagy related // 17q21 // 8678 /// NM_001313999	NM_001313998
BEGAIN	16796727	NM_001159531 // BEGAIN // brain-enriched guanylate kinase-associated // 14q32.2 // 5759	NM_001159531
BEND2	17109447	NM_001184767 // BEND2 // BEN domain containing 2 // Xp22.13 // 139105 /// NM_153346 //	NM_001184767
BEND3	17022248	NM_001080450 // BEND3 // BEN domain containing 3 // 6q21 // 57673 /// XM_005267079 // B	NM_001080450
BEND3P3	16706544	NR_027512 // BEND3P3 // BEN domain containing 3 pseudogene 3 // 10q22.3 // 650623 /// u	NR_027512
BEND4	16975490	NM_001159547 // BEND4 // BEN domain containing 4 // 4p13 // 389206 /// NM_207406 // BEN	NM_001159547
BEND5	16686910	NM_001302082 // BEND5 // BEN domain containing 5 // 1p33 // 79656 /// NM_024603 // BEND	NM_001302082
BEND6	17009794	NM_152731 // BEND6 // BEN domain containing 6 // 6p12.1 // 221336 /// XM_005248889 // B	NM_152731
BEND7	16711881	NM_001100912 // BEND7 // BEN domain containing 7 // 10p13 // 222389 /// NM_152751 // BE	NM_001100912
BEST1	16725783	NM_001139443 // BEST1 // bestrophin 1 // 11q13 // 7439 /// NM_001300786 // BEST1 // bes	NM_001139443
BEST2	16858696	NM_017682 // BEST2 // bestrophin 2 // 19p13.2 // 54831 /// XM_005259963 // BEST2 // bes	NM_017682
BEST3	16767373	NM_001282613 // BEST3 // bestrophin 3 // 12q15 // 144453 /// NM_001282614 // BEST3 // b	NM_001282613
BEST4	16686282	NM_153274 // BEST4 // bestrophin 4 // 1p34.1 // 266675 /// XM_005270748 // BEST4 // bes	NM_153274
BET1	17059840	NM_005868 // BET1 // Bet1 golgi vesicular membrane trafficking protein // 7q21.1-q22 //	NM_005868
BET1L	16733808	NM_001098787 // BET1L // Bet1 golgi vesicular membrane trafficking protein-like // 11p1	NM_001098787
BEX1	17112918	NM_018476 // BEX1 // brain expressed X-linked 1 // Xq22.1|Xq22 // 55859 /// ENST0000037	NM_018476
BEX2	17112969	NM_001168399 // BEX2 // brain expressed X-linked 2 // Xq22 // 84707 /// NM_001168400 //	NM_001168399
BEX4	17105694	NM_001080425 // BEX4 // brain expressed X-linked 4 // Xq22.1-q22.3 // 56271 /// NM_0011	NM_001080425
BEX5	17112855	NM_001012978 // BEX5 // brain expressed X-linked 5 // Xq22.1 // 340542 /// NM_001159560	NM_001012978
BFAR	16816020	NM_016561 // BFAR // bifunctional apoptosis regulator // 16p13.12 // 51283 /// XM_00525	NM_016561
BFSP1	16917449	NM_001161705 // BFSP1 // beaded filament structural protein 1, filensin // 20p12.1 // 6	NM_001161705
BFSP2	16945841	NM_003571 // BFSP2 // beaded filament structural protein 2, phakinin // 3q22.1 // 8419	NM_003571
BFSP2-AS1	16959320	XR_241567 // BFSP2-AS1 // BFSP2 antisense RNA 1 // 3q22.1 // 85003 /// XR_251448 // BFS	XR_241567
BGN	17108003	NM_001711 // BGN // biglycan // Xq28 // 633 /// ENST00000331595 // BGN // biglycan // X	NM_001711
BHLHA15	17048724	NM_177455 // BHLHA15 // basic helix-loop-helix family, member a15 // 7q21.3 // 168620 /	NM_177455
BHLHA9	16829518	NM_001164405 // BHLHA9 // basic helix-loop-helix family, member a9 // 17p13.3 // 727857	NM_001164405
BHLHB9	17105655	NM_001142524 // BHLHB9 // basic helix-loop-helix domain containing, class B, 9 // Xq23	NM_001142524
BHLHE22	17069467	NM_152414 // BHLHE22 // basic helix-loop-helix family, member e22 // 8q13 // 27319 ///	NM_152414
BHLHE23	16921159	NM_080606 // BHLHE23 // basic helix-loop-helix family, member e23 // 20q13.33 // 128408	NM_080606
BHLHE40	16937024	NM_003670 // BHLHE40 // basic helix-loop-helix family, member e40 // 3p26 // 8553 /// E	NM_003670
BHLHE40-AS1	16950321	NR_037903 // BHLHE40-AS1 // BHLHE40 antisense RNA 1 // 3p26 // 100507582 /// NR_125914	NR_037903
BHLHE41	16762470	NM_030762 // BHLHE41 // basic helix-loop-helix family, member e41 // 12p12.1 // 79365 /	NM_030762
BHMG1	16863354	NM_001310124 // BHMG1 // basic helix-loop-helix and HMG box domain containing 1 // 19q1	NM_001310124
BHMT	16986566	NM_001713 // BHMT // betaine--homocysteine S-methyltransferase // 5q14.1 // 635 /// ENS	NM_001713
BHMT2	16986552	NM_001178005 // BHMT2 // betaine--homocysteine S-methyltransferase 2 // 5q13 // 23743 /	NM_001178005
BICC1	16705089	NM_001080512 // BICC1 // BicC family RNA binding protein 1 // 10q21.1 // 80114 /// XM_0	NM_001080512
BICD1	16749759	NM_001003398 // BICD1 // bicaudal D homolog 1 (Drosophila) // 12p11.2-p11.1 // 636 ///	NM_001003398
BICD2	17095936	NM_001003800 // BICD2 // bicaudal D homolog 2 (Drosophila) // 9q22.31 // 23299 /// NM_0	NM_001003800
BID	16932008	NM_001196 // BID // BH3 interacting domain death agonist // 22q11.1 // 637 /// NM_00124	NM_001196
BIK	16930947	NM_001197 // BIK // BCL2-interacting killer (apoptosis-inducing) // 22q13.31 // 638 ///	NM_001197
BIN1	16902411	NM_004305 // BIN1 // bridging integrator 1 // 2q14 // 274 /// NM_139343 // BIN1 // brid	NM_004305
BIN2	16764732	NM_001290007 // BIN2 // bridging integrator 2 // 12q13 // 51411 /// NM_001290008 // BIN	NM_001290007
BIN3	17075370	NM_018688 // BIN3 // bridging integrator 3 // 8p21.3 // 55909 /// XM_005273573 // BIN3	NM_018688
BIN3-IT1	17075390	NR_027715 // BIN3-IT1 // BIN3 intronic transcript 1 // 8p21.3 // 80094	NR_027715
BIRC2	16730540	NM_001166 // BIRC2 // baculoviral IAP repeat containing 2 // 11q22 // 329 /// NM_001256	NM_001166
BIRC3	16730522	NM_001165 // BIRC3 // baculoviral IAP repeat containing 3 // 11q22 // 330 /// NM_182962	NM_001165
BIRC5	16838359	NM_001012270 // BIRC5 // baculoviral IAP repeat containing 5 // 17q25 // 332 /// NM_001	NM_001012270
BIRC6	16878800	NM_016252 // BIRC6 // baculoviral IAP repeat containing 6 // 2p22.3 // 57448 /// XM_005	NM_016252
BIRC7	16915868	NM_022161 // BIRC7 // baculoviral IAP repeat containing 7 // 20q13.3 // 79444 /// NM_13	NM_022161
BIRC8	16875196	NM_033341 // BIRC8 // baculoviral IAP repeat containing 8 // --- // 112401 /// ENST0000	NM_033341
BLACE	17064780	NR_103545 // BLACE // B-cell acute lymphoblastic leukemia expressed // 7q36 // 338436 /	NR_103545
BLCAP	16919107	NM_001167820 // BLCAP // bladder cancer associated protein // 20q11.23 // 10904 /// NM_	NM_001167820
BLID	16745503	NM_001001786 // BLID // BH3-like motif containing, cell death inducer // 11q24.1 // 414	NM_001001786
BLK	17065750	NM_001715 // BLK // BLK proto-oncogene, Src family tyrosine kinase // 8p23-p22 // 640 /	NM_001715
BLM	16804902	NM_000057 // BLM // Bloom syndrome, RecQ helicase-like // 15q26.1 // 641 /// NM_0012872	NM_000057
BLMH	16843098	NM_000386 // BLMH // bleomycin hydrolase // 17q11.2 // 642 /// ENST00000261714 // BLMH	NM_000386
BLNK	16716918	NM_001114094 // BLNK // B-cell linker // 10q23.2-q23.33 // 29760 /// NM_001258440 // BL	NM_001114094
BLOC1S2	16717522	NM_001001342 // BLOC1S2 // biogenesis of lysosomal organelles complex-1, subunit 2 // 1	NM_001001342
BLOC1S3	16863239	NM_212550 // BLOC1S3 // biogenesis of lysosomal organelles complex-1, subunit 3 // 19q1	NM_212550
BLOC1S4	16964743	NM_018366 // BLOC1S4 // biogenesis of lysosomal organelles complex-1, subunit 4, cappuc	NM_018366
BLOC1S6	16800670	NM_001311255 // BLOC1S6 // biogenesis of lysosomal organelles complex-1, subunit 6, pal	NM_001311255
BLVRA	17045555	NM_000712 // BLVRA // biliverdin reductase A // 7p13 // 644 /// NM_001253823 // BLVRA /	NM_000712
BLVRB	16872452	NM_000713 // BLVRB // biliverdin reductase B // 19q13.1-q13.2 // 645 /// ENST0000026336	NM_000713
BLZF1	16673544	NM_003666 // BLZF1 // basic leucine zipper nuclear factor 1 // 1q24 // 8548 /// XM_0052	NM_003666
BMF	16807324	NM_001003940 // BMF // Bcl2 modifying factor // 15q14 // 90427 /// NM_001003942 // BMF	NM_001003940
BMP1	17066523	NM_001199 // BMP1 // bone morphogenetic protein 1 // 8p21.3 // 649 /// NM_006129 // BMP	NM_001199
BMP10	16898558	NM_014482 // BMP10 // bone morphogenetic protein 10 // 2p13.3 // 27302 /// ENST00000295	NM_014482
BMP15	17103778	NM_005448 // BMP15 // bone morphogenetic protein 15 // Xp11.2 // 9210 /// ENST000002526	NM_005448
BMP2	16911261	NM_001200 // BMP2 // bone morphogenetic protein 2 // 20p12 // 650 /// XM_011529323 // B	NM_001200
BMP2K	16968246	NM_017593 // BMP2K // BMP2 inducible kinase // 4q21.21 // 55589 /// NM_198892 // BMP2K	NM_017593
BMP3	16968356	NM_001201 // BMP3 // bone morphogenetic protein 3 // 4q21 // 651 /// XM_006714291 // BM	NM_001201
BMP4	16793129	NM_001202 // BMP4 // bone morphogenetic protein 4 // 14q22-q23 // 652 /// NM_130850 //	NM_001202
BMP5	17020258	NM_021073 // BMP5 // bone morphogenetic protein 5 // 6p12.1 // 653 /// XM_005249304 //	NM_021073
BMP6	17004657	NM_001718 // BMP6 // bone morphogenetic protein 6 // 6p24-p23 // 654 /// ENST0000028314	NM_001718
BMP7	16920585	NM_001719 // BMP7 // bone morphogenetic protein 7 // 20q13 // 655 /// ENST00000395863 /	NM_001719
BMP7-AS1	16915123	NR_110631 // BMP7-AS1 // BMP7 antisense RNA 1 // 20q13.31 // 102723590	NR_110631
BMP8A	16662890	NM_181809 // BMP8A // bone morphogenetic protein 8a // 1p34.3 // 353500 /// XM_00671061	NM_181809
BMP8B	16685729	NM_001720 // BMP8B // bone morphogenetic protein 8b // 1p35-p32 // 656 /// XM_011542023	NM_001720
BMPER	17045078	NM_133468 // BMPER // BMP binding endothelial regulator // 7p14.3 // 168667 /// XM_0052	NM_133468
BMPR1A	16706875	NM_004329 // BMPR1A // bone morphogenetic protein receptor type IA // 10q22.3 // 657 //	NM_004329
BMPR1B	16969051	NM_001203 // BMPR1B // bone morphogenetic protein receptor type IB // 4q22-q24 // 658 /	NM_001203
BMPR1B-AS1	16978046	NR_121610 // BMPR1B-AS1 // BMPR1B antisense RNA 1 (head to head) // 4q22.3 // 100507012	NR_121610
BMPR2	16889636	NM_001204 // BMPR2 // bone morphogenetic protein receptor type II // 2q33-q34 // 659 //	NM_001204
BMS1	16704125	NM_014753 // BMS1 // BMS1 ribosome biogenesis factor // 10q11.21 // 9790 /// XM_0052718	NM_014753
BMS1P11	17094582	OTTHUMT00000143440 // BMS1P11 // BMS1 ribosome biogenesis factor pseudogene 11 // 9q21.	OTTHUMT00000143440
BMS1P18	16789830	NR_073459 // BMS1P18 // BMS1 ribosome biogenesis factor pseudogene 18 // 14q11.2 // 414	NR_073459
BMS1P20	16927718	NR_027293 // BMS1P20 // BMS1 ribosome biogenesis factor pseudogene 20 // 22q11.22 // 96	NR_027293
BMS1P4	16715611	NR_026592 // BMS1P4 // BMS1 ribosome biogenesis factor pseudogene 4 // 10q22.2 // 72909	NR_026592
BMS1P5	16713928	NR_003611 // BMS1P5 // BMS1 ribosome biogenesis factor pseudogene 5 // 10q11.22 // 3997	NR_003611
BMS1P6	16713786	NR_024495 // BMS1P6 // BMS1 ribosome biogenesis factor pseudogene 6 // 10q11.22 // 6428	NR_024495
BMX	17101698	NM_001721 // BMX // BMX non-receptor tyrosine kinase // Xp22.2 // 660 /// NM_203281 //	NM_001721
BNC1	16812746	NM_001301206 // BNC1 // basonuclin 1 // 15q25.2 // 646 /// NM_001717 // BNC1 // basonuc	NM_001301206
BNC2	17092648	NM_017637 // BNC2 // basonuclin 2 // 9p22.2 // 54796 /// XM_011517921 // BNC2 // basonu	NM_017637
BNIP1	16992488	NM_001205 // BNIP1 // BCL2/adenovirus E1B 19kDa interacting protein 1 // 5q33-q34 // 66	NM_001205
BNIP2	16810040	NM_004330 // BNIP2 // BCL2/adenovirus E1B 19kDa interacting protein 2 // 15q22.2 // 663	NM_004330
BNIP3	16719644	NM_004052 // BNIP3 // BCL2/adenovirus E1B 19kDa interacting protein 3 // 10q26.3 // 664	NM_004052
BNIP3L	17067170	NM_004331 // BNIP3L // BCL2/adenovirus E1B 19kDa interacting protein 3-like // 8p21 //	NM_004331
BNIPL	16670710	NM_001159642 // BNIPL // BCL2/adenovirus E1B 19kD interacting protein like // 1q21.3 //	NM_001159642
BOC	16944010	NM_001301861 // BOC // BOC cell adhesion associated, oncogene regulated // 3q13.2 // 91	NM_001301861
BOD1	17002912	NM_001159651 // BOD1 // biorientation of chromosomes in cell division 1 // 5q35.2 // 91	NM_001159651
BOD1L1	16974412	NM_148894 // BOD1L1 // biorientation of chromosomes in cell division 1-like 1 // 4p16.1	NM_148894
BOD1L2	16852545	NM_001257964 // BOD1L2 // biorientation of chromosomes in cell division 1-like 2 // 18q	NM_001257964
BOK	16893531	NM_032515 // BOK // BCL2-related ovarian killer // 2q37.3 // 666 /// XM_005247037 // BO	NM_032515
BOK-AS1	16910478	NR_033346 // BOK-AS1 // BOK antisense RNA 1 // 2q37.3 // 100379249	NR_033346
BOLA1	16670391	NM_016074 // BOLA1 // bolA family member 1 // 1q21 // 51027 /// XM_006711348 // BOLA1 /	NM_016074
BOLA2	16825683	NM_001031827 // BOLA2 // bolA family member 2 // 16p11.2 // 552900 /// NM_001039182 //	NM_001031827
BOLA3	16899086	NM_001035505 // BOLA3 // bolA family member 3 // 2p13.1 // 388962 /// NM_212552 // BOLA	NM_001035505
BOLA3-AS1	16881653	NR_045634 // BOLA3-AS1 // BOLA3 antisense RNA 1 (head to head) // --- // 100507171 ///	NR_045634
BOLL	16907006	NM_001284358 // BOLL // boule homolog, RNA binding protein // 2q33 // 66037 /// NM_0012	NM_001284358
BOP1	17082523	NM_015201 // BOP1 // block of proliferation 1 // 8q24.3 // 23246 /// ENST00000563210 //	NM_015201
BORA	16775324	NM_001286746 // BORA // bora, aurora kinase A activator // 13q22.1 // 79866 /// NM_0012	NM_001286746
BORCS5	16748453	NM_001300742 // BORCS5 // BLOC-1 related complex subunit 5 // 12p12 // 118426 /// NM_05	NM_001300742
BORCS6	16840898	NM_017622 // BORCS6 // BLOC-1 related complex subunit 6 // 17p13.1 // 54785 /// ENST000	NM_017622
BORCS7	16708757	NM_001136200 // BORCS7 // BLOC-1 related complex subunit 7 // 10q24.32 // 119032 /// NM	NM_001136200
BORCS8	16870557	NM_001145783 // BORCS8 // BLOC-1 related complex subunit 8 // 19p13.11 // 729991 /// NM	NM_001145783
BPESC1	16946254	NR_026783 // BPESC1 // blepharophimosis, epicanthus inversus and ptosis, candidate 1 (n	NR_026783
BPGM	17051860	NM_001293085 // BPGM // 2,3-bisphosphoglycerate mutase // 7q33 // 669 /// NM_001724 //	NM_001293085
BPHL	17004313	NM_001302777 // BPHL // biphenyl hydrolase-like (serine hydrolase) // 6p25 // 670 /// N	NM_001302777
BPI	16913507	NM_001725 // BPI // bactericidal/permeability-increasing protein // 20q11.23 // 671 ///	NM_001725
BPIFA1	16912776	NM_001243193 // BPIFA1 // BPI fold containing family A, member 1 // 20q11.2 // 51297 //	NM_001243193
BPIFA2	16912742	NM_080574 // BPIFA2 // BPI fold containing family A, member 2 // 20q11.21 // 140683 ///	NM_080574
BPIFA3	16912763	NM_001042439 // BPIFA3 // BPI fold containing family A, member 3 // 20q11.21 // 128861	NM_001042439
BPIFA4P	16912753	NR_026760 // BPIFA4P // BPI fold containing family A, member 4, pseudogene // 20q11.21	NR_026760
BPIFB1	16912790	NM_033197 // BPIFB1 // BPI fold containing family B, member 1 // 20q11.21 // 92747 ///	NM_033197
BPIFB2	16912666	NM_025227 // BPIFB2 // BPI fold containing family B, member 2 // 20q11.21 // 80341 ///	NM_025227
BPIFB3	16912703	NM_182658 // BPIFB3 // BPI fold containing family B, member 3 // 20q11.21 // 359710 ///	NM_182658
BPIFB4	16912718	NM_182519 // BPIFB4 // BPI fold containing family B, member 4 // 20q11.21 // 149954 ///	NM_182519
BPIFB6	16912685	NM_174897 // BPIFB6 // BPI fold containing family B, member 6 // 20q11.21 // 128859 ///	NM_174897
BPIFC	16934248	NM_174932 // BPIFC // BPI fold containing family C // 22q12.3 // 254240 /// XM_01153008	NM_174932
BPNT1	16699435	NM_001286149 // BPNT1 // 3(2), 5-bisphosphate nucleotidase 1 // 1q41 // 10380 /// NM_00	NM_001286149
BPTF	16837230	NM_004459 // BPTF // bromodomain PHD finger transcription factor // 17q24.3 // 2186 ///	NM_004459
BPY2B	17117372	NM_001002760 // BPY2B // basic charge, Y-linked, 2B // Yq11.223 // 442867 /// NM_001002	NM_001002760
BRAF	17063631	NM_004333 // BRAF // B-Raf proto-oncogene, serine/threonine kinase // 7q34 // 673 /// X	NM_004333
BRAP	16770256	NM_006768 // BRAP // BRCA1 associated protein // 12q24 // 8315 /// XM_005253944 // BRAP	NM_006768
BRAT1	17054581	NM_152743 // BRAT1 // BRCA1-associated ATM activator 1 // 7p22.3 // 221927 /// XM_00524	NM_152743
BRCA1	16845349	NM_007294 // BRCA1 // breast cancer 1, early onset // 17q21 // 672 /// NM_007297 // BRC	NM_007294
BRCA2	16773840	NM_000059 // BRCA2 // breast cancer 2, early onset // 13q12.3 // 675 /// XM_011535203 /	NM_000059
BRCAT107	16995996	NR_131946 // BRCAT107 // breast cancer-associated transcript 107 // --- // 102723839 //	NR_131946
BRCAT54	16996004	NR_109862 // BRCAT54 // breast cancer-associated transcript 54 // 5p12 // 100506674 ///	NR_109862
BRCC3	17108546	NM_001018055 // BRCC3 // BRCA1/BRCA2-containing complex subunit 3 // Xq28 // 79184 ///	NM_001018055
BRD1	16936253	XM_011530068 // BRD1 // bromodomain containing 1 // 22q13.33 // 23774 /// XM_011530072	XM_011530068
BRD2	17007349	ENST00000580234 // BRD2 // bromodomain containing 2 // 6p21.3 // 6046 /// ENST000005848	ENST00000580234
BRD3	17099651	NM_007371 // BRD3 // bromodomain containing 3 // 9q34 // 8019 /// XM_005272214 // BRD3	NM_007371
BRD4	16869814	NM_014299 // BRD4 // bromodomain containing 4 // 19p13.1 // 23476 /// NM_058243 // BRD4	NM_014299
BRD7	16826414	NM_001173984 // BRD7 // bromodomain containing 7 // 16q12 // 29117 /// NM_013263 // BRD	NM_001173984
BRD7P3	17012098	NR_002730 // BRD7P3 // bromodomain containing 7 pseudogene 3 // 6q22.31 // 23629 /// AF	NR_002730
BRD8	17000358	NM_001164326 // BRD8 // bromodomain containing 8 // 5q31 // 10902 /// NM_001300961 // B	NM_001164326
BRD9	16993800	NM_001009877 // BRD9 // bromodomain containing 9 // 5p15.33 // 65980 /// NM_023924 // B	NM_001009877
BRDT	16667060	NM_001242805 // BRDT // bromodomain, testis-specific // 1p22.1 // 676 /// NM_001242806	NM_001242805
BRDTP1	17112570	NR_003539 // BRDTP1 // bromodomain, testis-specific pseudogene 1 // Xq21.33 // 643486 /	NR_003539
BRE	16878416	NM_001261840 // BRE // brain and reproductive organ-expressed (TNFRSF1A modulator) // 2	NM_001261840
BREA2	17073449	NR_015445 // BREA2 // breast cancer estrogen-induced apoptosis 2 // 8q24.3 // 286076 //	NR_015445
BRF1	16797285	NM_001242786 // BRF1 // BRF1, RNA polymerase III transcription initiation factor 90 kDa	NM_001242786
BRF2	17076275	NM_018310 // BRF2 // BRF2, RNA polymerase III transcription initiation factor 50 kDa su	NM_018310
BRI3	17048738	XM_005250251 // BRI3 // brain protein I3 // 7q21.3 // 25798 /// XR_428172 // BRI3 // br	XM_005250251
BRI3BP	16758879	NM_080626 // BRI3BP // BRI3 binding protein // 12q24.31 // 140707 /// XM_011537940 // B	NM_080626
BRICD5	16823074	NM_182563 // BRICD5 // BRICHOS domain containing 5 // 16p13.3 // 283870 /// XM_00525526	NM_182563
BRINP1	17097797	NM_014618 // BRINP1 // bone morphogenetic protein/retinoic acid inducible neural-specif	NM_014618
BRINP2	16674185	NM_021165 // BRINP2 // bone morphogenetic protein/retinoic acid inducible neural-specif	NM_021165
BRINP3	16697400	NM_199051 // BRINP3 // bone morphogenetic protein/retinoic acid inducible neural-specif	NM_199051
BRIP1	16847432	NM_032043 // BRIP1 // BRCA1 interacting protein C-terminal helicase 1 // 17q22.2 // 839	NM_032043
BRIX1	16983907	NM_018321 // BRIX1 // BRX1, biogenesis of ribosomes // 5p13.2 // 55299 /// ENST00000336	NM_018321
BRK1	17118001	AF220047 // BRK1 // BRICK1, SCAR/WAVE actin-nucleating complex subunit // 3p25.3 // 558	AF220047
BRMS1	16740752	NM_001024957 // BRMS1 // breast cancer metastasis suppressor 1 // 11q13.2 // 25855 ///	NM_001024957
BRMS1L	16783420	NM_032352 // BRMS1L // breast cancer metastasis-suppressor 1-like // 14q13.2 // 84312 /	NM_032352
BROX	16677789	NM_001288579 // BROX // BRO1 domain and CAAX motif containing // 1q41 // 148362 /// NM_	NM_001288579
BRPF1	16937309	NM_001003694 // BRPF1 // bromodomain and PHD finger containing 1 // 3p26-p25 // 7862 //	NM_001003694
BRPF3	17007930	NM_015695 // BRPF3 // bromodomain and PHD finger containing 3 // 6p21 // 27154 /// XM_0	NM_015695
BRS3	17107287	NM_001727 // BRS3 // bombesin-like receptor 3 // Xq26.3 // 680 /// XM_005262465 // BRS3	NM_001727
BRSK1	16865620	NM_032430 // BRSK1 // BR serine/threonine kinase 1 // 19q13.4 // 84446 /// XM_005259327	NM_032430
BRSK2	16720679	NM_001256627 // BRSK2 // BR serine/threonine kinase 2 // 11p15.5 // 9024 /// NM_0012566	NM_001256627
BRWD1	16925689	NM_001007246 // BRWD1 // bromodomain and WD repeat domain containing 1 // 21q22.2 // 54	NM_001007246
BRWD1-AS1	16922812	NR_046655 // BRWD1-AS1 // BRWD1 antisense RNA 1 // --- // 100874093 /// ENST00000423274	NR_046655
BRWD1-IT2	17117913	NR_111942 // BRWD1-IT2 // BRWD1 intronic transcript 2 (non-protein coding) // 21q22.2 /	NR_111942
BRWD3	17112376	NM_153252 // BRWD3 // bromodomain and WD repeat domain containing 3 // Xq21.1 // 254065	NM_153252
BSDC1	16684700	NM_001143888 // BSDC1 // BSD domain containing 1 // 1p35.1 // 55108 /// NM_001143889 //	NM_001143888
BSG	16856203	NM_001728 // BSG // basigin (Ok blood group) // 19p13.3 // 682 /// NM_198589 // BSG //	NM_001728
BSN	16940724	NM_003458 // BSN // bassoon presynaptic cytomatrix protein // 3p21.31 // 8927 /// ENST0	NM_003458
BSN-AS2	16954108	NR_038866 // BSN-AS2 // BSN antisense RNA 2 (head to head) // 3p21.31 // 100132677 ///	NR_038866
BSND	16665102	NM_057176 // BSND // barttin CLCNK-type chloride channel accessory beta subunit // 1p32	NM_057176
BSPH1	16873811	NM_001128326 // BSPH1 // binder of sperm protein homolog 1 // 19q13.33 // 100131137 ///	NM_001128326
BSPRY	17088206	NM_017688 // BSPRY // B-box and SPRY domain containing // 9q32 // 54836 /// XM_00525206	NM_017688
BST1	16965252	NM_004334 // BST1 // bone marrow stromal cell antigen 1 // 4p15 // 683 /// XM_005248184	NM_004334
BST2	16870200	NM_004335 // BST2 // bone marrow stromal cell antigen 2 // 19p13.1 // 684 /// ENST00000	NM_004335
BSX	16745519	NM_001098169 // BSX // brain-specific homeobox // 11q24.1 // 390259 /// ENST00000343035	NM_001098169
BTAF1	16707409	NM_003972 // BTAF1 // BTAF1 RNA polymerase II, B-TFIID transcription factor-associated,	NM_003972
BTBD1	16812717	NM_001011885 // BTBD1 // BTB (POZ) domain containing 1 // 15q24 // 53339 /// NM_025238	NM_001011885
BTBD10	16735952	NM_001297741 // BTBD10 // BTB (POZ) domain containing 10 // 11p15.2 // 84280 /// NM_001	NM_001297741
BTBD11	16756447	NM_001017523 // BTBD11 // BTB (POZ) domain containing 11 // 12q23.3 // 121551 /// NM_00	NM_001017523
BTBD16	16710073	NM_144587 // BTBD16 // BTB (POZ) domain containing 16 // 10q26.13 // 118663 /// XM_0115	NM_144587
BTBD17	16848576	NM_001080466 // BTBD17 // BTB (POZ) domain containing 17 // 17q25.1 // 388419 /// XM_01	NM_001080466
BTBD18	16738583	NM_001145101 // BTBD18 // BTB (POZ) domain containing 18 // 11q12.1 // 643376 /// XM_01	NM_001145101
BTBD19	16664028	NM_001136537 // BTBD19 // BTB (POZ) domain containing 19 // 1p34.1 // 149478 /// XM_006	NM_001136537
BTBD2	16866838	NM_017797 // BTBD2 // BTB (POZ) domain containing 2 // 19p13.3 // 55643 /// XM_00525959	NM_017797
BTBD3	16911463	NM_001282550 // BTBD3 // BTB (POZ) domain containing 3 // 20p12.2 // 22903 /// NM_00128	NM_001282550
BTBD6	16789624	NM_033271 // BTBD6 // BTB (POZ) domain containing 6 // 14q32 // 90135 /// XM_005268188	NM_033271
BTBD7	16796128	NM_001002860 // BTBD7 // BTB (POZ) domain containing 7 // 14q32.12 // 55727 /// NM_0012	NM_001002860
BTBD8	16667105	NM_183242 // BTBD8 // BTB (POZ) domain containing 8 // 1p22.1 // 284697 /// ENST0000034	NM_183242
BTBD9	17018788	NM_001099272 // BTBD9 // BTB (POZ) domain containing 9 // 6p21 // 114781 /// NM_0011724	NM_001099272
BTC	16976868	NM_001729 // BTC // betacellulin // 4q13.3 // 685 /// XM_005263190 // BTC // betacellul	NM_001729
BTD	16938112	NM_000060 // BTD // biotinidase // 3p25 // 686 /// NM_001281723 // BTD // biotinidase /	NM_000060
BTF3	16986104	NM_001037637 // BTF3 // basic transcription factor 3 // 5q13.2 // 689 /// NM_001207 //	NM_001037637
BTF3L4	16664694	NM_001136497 // BTF3L4 // basic transcription factor 3-like 4 // 1p32.3 // 91408 /// NM	NM_001136497
BTF3P11	16775508	NR_026983 // BTF3P11 // basic transcription factor 3 pseudogene 11 // 13q22 // 690 ///	NR_026983
BTG1	16768438	NM_001731 // BTG1 // B-cell translocation gene 1, anti-proliferative // 12q22 // 694 //	NM_001731
BTG2	16676150	NM_006763 // BTG2 // BTG family, member 2 // 1q32 // 7832 /// ENST00000290551 // BTG2 /	NM_006763
BTG3	16924305	NM_001130914 // BTG3 // BTG family, member 3 // 21q21.1 // 10950 /// NM_006806 // BTG3	NM_001130914
BTG4	16744286	XR_947840 // BTG4 // B-cell translocation gene 4 // 11q23 // 54766	XR_947840
BTK	17112735	NM_000061 // BTK // Bruton agammaglobulinemia tyrosine kinase // Xq21.33-q22 // 695 ///	NM_000061
BTLA	16957363	NM_001085357 // BTLA // B and T lymphocyte associated // 3q13.2 // 151888 /// NM_181780	NM_001085357
BTN1A1	17005729	NM_001732 // BTN1A1 // butyrophilin, subfamily 1, member A1 // 6p22.1 // 696 /// XM_005	NM_001732
BTN2A1	17005707	NM_001197233 // BTN2A1 // butyrophilin, subfamily 2, member A1 // 6p22.1 // 11120 /// N	NM_001197233
BTN2A2	17005632	NM_001197237 // BTN2A2 // butyrophilin, subfamily 2, member A2 // 6p22.1 // 10385 /// N	NM_001197237
BTN2A3P	17005677	NR_027795 // BTN2A3P // butyrophilin, subfamily 2, member A3, pseudogene // 6p22.1 // 5	NR_027795
BTN3A1	17005655	NM_001145008 // BTN3A1 // butyrophilin, subfamily 3, member A1 // 6p22.1 // 11119 /// N	NM_001145008
BTN3A2	17005611	NM_001197246 // BTN3A2 // butyrophilin, subfamily 3, member A2 // 6p22.1 // 11118 /// N	NM_001197246
BTN3A3	17005685	NM_001242803 // BTN3A3 // butyrophilin, subfamily 3, member A3 // 6p21.3 // 10384 /// N	NM_001242803
BTNL10	16700243	XM_011544015 // BTNL10 // butyrophilin-like 10 // 1q42.13 // 100129094 /// XM_011544016	XM_011544015
BTNL2	17017872	NM_001304561 // BTNL2 // butyrophilin-like 2 // 6p21.3 // 56244 /// XM_011514755 // BTN	NM_001304561
BTNL3	16993559	NM_197975 // BTNL3 // butyrophilin-like 3 // 5q35.3 // 10917 /// ENST00000342868 // BTN	NM_197975
BTNL8	16993538	NM_001040462 // BTNL8 // butyrophilin-like 8 // 5q35.3 // 79908 /// NM_001159707 // BTN	NM_001040462
BTNL9	16993574	NM_001308245 // BTNL9 // butyrophilin-like 9 // 5q35.3 // 153579 /// NM_152547 // BTNL9	NM_001308245
BTRC	16708468	NM_001256856 // BTRC // beta-transducin repeat containing E3 ubiquitin protein ligase /	NM_001256856
BUB1	16901755	NM_001278616 // BUB1 // BUB1 mitotic checkpoint serine/threonine kinase // 2q14 // 699	NM_001278616
BUB3	16710271	NM_001007793 // BUB3 // BUB3 mitotic checkpoint protein // 10q26 // 9184 /// NM_004725	NM_001007793
BUD13	16744667	NM_001159736 // BUD13 // BUD13 homolog // 11q23.3 // 84811 /// NM_032725 // BUD13 // BU	NM_001159736
BUD31	17048908	NM_003910 // BUD31 // BUD31 homolog // 7q22.1 // 8896 /// XM_005250670 // BUD31 // BUD3	NM_003910
BVES	17022139	NM_001199563 // BVES // blood vessel epicardial substance // 6q21 // 11149 /// NM_00707	NM_001199563
BVES-AS1	17011261	NR_037157 // BVES-AS1 // BVES antisense RNA 1 // 6q21 // 154442 /// ENST00000369120 //	NR_037157
BYSL	17008544	NM_004053 // BYSL // bystin-like // 6p21.1 // 705 /// XM_011514838 // BYSL // bystin-li	NM_004053
BZRAP1	16847050	NM_001261835 // BZRAP1 // benzodiazepine receptor (peripheral) associated protein 1 //	NM_001261835
BZRAP1-AS1	16836446	NR_038410 // BZRAP1-AS1 // BZRAP1 antisense RNA 1 // --- // 100506779 /// NR_038411 //	NR_038410
BZW1	16889346	NM_001207067 // BZW1 // basic leucine zipper and W2 domains 1 // 2q33 // 9689 /// NM_00	NM_001207067
BZW2	17043822	NM_001159767 // BZW2 // basic leucine zipper and W2 domains 2 // 7p21.1 // 28969 /// NM	NM_001159767
C10orf10	16713562	NM_007021 // C10orf10 // chromosome 10 open reading frame 10 // 10q11.21 // 11067 /// E	NM_007021
C10orf105	16715223	NM_001164375 // C10orf105 // chromosome 10 open reading frame 105 // 10q22.1 // 414152	NM_001164375
C10orf107	16705188	NM_173554 // C10orf107 // chromosome 10 open reading frame 107 // 10q21.2 // 219621 ///	NM_173554
C10orf11	16706350	NM_001305581 // C10orf11 // chromosome 10 open reading frame 11 // 10q22.3 // 83938 ///	NM_001305581
C10orf111	16712042	NM_153244 // C10orf111 // chromosome 10 open reading frame 111 // 10p13 // 221060 /// B	NM_153244
C10orf113	16712421	NM_001010896 // C10orf113 // chromosome 10 open reading frame 113 // 10p12.31 // 387638	NM_001010896
C10orf12	16707944	NM_015652 // C10orf12 // chromosome 10 open reading frame 12 // 10q24.1 // 26148 /// EN	NM_015652
C10orf120	16719118	NM_001010912 // C10orf120 // chromosome 10 open reading frame 120 // 10q26.13 // 399814	NM_001010912
C10orf126	16703584	NM_001278522 // C10orf126 // chromosome 10 open reading frame 126 // 10p12.1 // 283080	NM_001278522
C10orf128	16714104	NM_001010863 // C10orf128 // chromosome 10 open reading frame 128 // 10q11.23 // 170371	NM_001010863
C10orf131	16707824	NM_001130446 // C10orf131 // chromosome 10 open reading frame 131 // 10q24.1 // 1001278	NM_001130446
C10orf142	16704300	NM_001258000 // C10orf142 // chromosome 10 open reading frame 142 // 10q11.21 // 100130	NM_001258000
C10orf2	16708370	NM_001163812 // C10orf2 // chromosome 10 open reading frame 2 // 10q24 // 56652 /// NM_	NM_001163812
C10orf25	16713572	NM_001039380 // C10orf25 // chromosome 10 open reading frame 25 // 10q11.21 // 220979 /	NM_001039380
C10orf35	16705641	NM_145306 // C10orf35 // chromosome 10 open reading frame 35 // 10q22.1 // 219738 /// X	NM_145306
C10orf53	16704826	NM_001042427 // C10orf53 // chromosome 10 open reading frame 53 // 10q11.23 // 282966 /	NM_001042427
C10orf54	16715228	NM_022153 // C10orf54 // chromosome 10 open reading frame 54 // 10q22.1 // 64115 /// XM	NM_022153
C10orf55	16715699	NM_001001791 // C10orf55 // chromosome 10 open reading frame 55 // 10q22.2 // 414236 //	NM_001001791
C10orf62	16708034	NM_001009997 // C10orf62 // chromosome 10 open reading frame 62 // 10q24.2 // 414157 //	NM_001009997
C10orf67	16712513	NM_153714 // C10orf67 // chromosome 10 open reading frame 67 // 10p12.2 // 256815 /// X	NM_153714
C10orf71	16704783	NM_001135196 // C10orf71 // chromosome 10 open reading frame 71 // 10q11.23 // 118461 /	NM_001135196
C10orf71-AS1	16714121	NR_108038 // C10orf71-AS1 // C10orf71 antisense RNA 1 // 10q11.23 // 100506769	NR_108038
C10orf76	16717835	NM_024541 // C10orf76 // chromosome 10 open reading frame 76 // 10q24.32 // 79591 /// X	NM_024541
C10orf82	16718687	NM_144661 // C10orf82 // chromosome 10 open reading frame 82 // 10q25.3 // 143379 /// X	NM_144661
C10orf88	16719149	NM_024942 // C10orf88 // chromosome 10 open reading frame 88 // 10q26.13 // 80007 /// E	NM_024942
C10orf90	16719457	NM_001004298 // C10orf90 // chromosome 10 open reading frame 90 // 10q26.2 // 118611 //	NM_001004298
C10orf91	16710777	NM_173541 // C10orf91 // chromosome 10 open reading frame 91 // 10q26.3 // 170393 /// B	NM_173541
C10orf95	16717934	NM_024886 // C10orf95 // chromosome 10 open reading frame 95 // 10q24.32 // 79946 /// B	NM_024886
C10orf99	16706727	NM_207373 // C10orf99 // chromosome 10 open reading frame 99 // 10q23.1 // 387695 /// X	NM_207373
C11orf1	16731105	NM_022761 // C11orf1 // chromosome 11 open reading frame 1 // 11q23.1 // 64776 /// XM_0	NM_022761
C11orf16	16735513	NM_020643 // C11orf16 // chromosome 11 open reading frame 16 // 11p15.3 // 56673 /// XM	NM_020643
C11orf21	16734424	NM_001142946 // C11orf21 // chromosome 11 open reading frame 21 // 11p15.5 // 29125 ///	NM_001142946
C11orf24	16741249	NM_001300913 // C11orf24 // chromosome 11 open reading frame 24 // 11q13 // 53838 /// N	NM_001300913
C11orf31	16724973	NM_170746 // C11orf31 // chromosome 11 open reading frame 31 // 11q12.1 // 280636 /// E	NM_170746
C11orf40	16734774	NM_144663 // C11orf40 // chromosome 11 open reading frame 40 // 11p15.5 // 143501 /// E	NM_144663
C11orf42	16721335	NM_173525 // C11orf42 // chromosome 11 open reading frame 42 // 11p15.4 // 160298 /// X	NM_173525
C11orf44	16733526	NM_001271983 // C11orf44 // chromosome 11 open reading frame 44 // 11q24.3 // 283171	NM_001271983
C11orf45	16746036	NM_001256088 // C11orf45 // chromosome 11 open reading frame 45 // 11q24.3 // 219833 //	NM_001256088
C11orf49	16724437	NM_001003676 // C11orf49 // chromosome 11 open reading frame 49 // 11p11.2 // 79096 ///	NM_001003676
C11orf53	16731003	NM_198498 // C11orf53 // chromosome 11 open reading frame 53 // 11q23.1 // 341032 /// X	NM_198498
C11orf54	16730106	NM_001286067 // C11orf54 // chromosome 11 open reading frame 54 // 11q21 // 28970 /// N	NM_001286067
C11orf57	16731189	NM_001082969 // C11orf57 // chromosome 11 open reading frame 57 // 11q23.1 // 55216 ///	NM_001082969
C11orf58	16722385	NM_014267 // C11orf58 // chromosome 11 open reading frame 58 // 11p15.1 // 10944 /// XM	NM_014267
C11orf63	16732716	NM_024806 // C11orf63 // chromosome 11 open reading frame 63 // 11q24.1 // 79864 /// NM	NM_024806
C11orf65	16744106	NM_152587 // C11orf65 // chromosome 11 open reading frame 65 // 11q22.3 // 160140 /// X	NM_152587
C11orf68	16740640	ENST00000438576 // C11orf68 // chromosome 11 open reading frame 68 // 11q13.1 // 83638	ENST00000438576
C11orf70	16730487	NM_001195005 // C11orf70 // chromosome 11 open reading frame 70 // 11q22.1 // 85016 ///	NM_001195005
C11orf71	16744579	NM_001271562 // C11orf71 // chromosome 11 open reading frame 71 // 11q23.2 // 54494 ///	NM_001271562
C11orf72	16741098	NR_130935 // C11orf72 // chromosome 11 open reading frame 72 // 11q13.2 // 100505621 //	NR_130935
C11orf73	16729738	NM_016401 // C11orf73 // chromosome 11 open reading frame 73 // 11q14.2 // 51501 /// NR	NM_016401
C11orf74	16723748	NM_001276722 // C11orf74 // chromosome 11 open reading frame 74 // 11p12 // 119710 ///	NM_001276722
C11orf80	16727570	NM_001302084 // C11orf80 // chromosome 11 open reading frame 80 // 11q13.2 // 79703 ///	NM_001302084
C11orf84	16726115	NM_138471 // C11orf84 // chromosome 11 open reading frame 84 // 11q13.1 // 144097 /// X	NM_138471
C11orf85	16740219	NM_001037225 // C11orf85 // chromosome 11 open reading frame 85 // 11q13.1 // 283129 //	NM_001037225
C11orf86	16727628	NM_001136485 // C11orf86 // chromosome 11 open reading frame 86 // 11q13.2 // 254439 //	NM_001136485
C11orf87	16730967	NM_207645 // C11orf87 // chromosome 11 open reading frame 87 // 11q22.3 // 399947 /// X	NM_207645
C11orf88	16731058	NM_001100388 // C11orf88 // chromosome 11 open reading frame 88 // 11q23.1 // 399949 //	NM_001100388
C11orf91	16737194	NM_001166692 // C11orf91 // chromosome 11 open reading frame 91 // 11p13 // 100131378 /	NM_001166692
C11orf94	16737639	NM_001080446 // C11orf94 // chromosome 11 open reading frame 94 // 11p11.2 // 143678 //	NM_001080446
C11orf95	16739784	NM_001144936 // C11orf95 // chromosome 11 open reading frame 95 // 11q13 // 65998 /// E	NM_001144936
C11orf96	16723964	NM_001145033 // C11orf96 // chromosome 11 open reading frame 96 // 11p11.2 // 387763 //	NM_001145033
C11orf97	16730210	NM_001190462 // C11orf97 // chromosome 11 open reading frame 97 // 11q21 // 643037	NM_001190462
C11orf98	16739435	NM_001286086 // C11orf98 // chromosome 11 open reading frame 98 // 11q12.3 // 102288414	NM_001286086
C12orf10	16751769	NM_021640 // C12orf10 // chromosome 12 open reading frame 10 // 12q13 // 60314 /// ENST	NM_021640
C12orf29	16754917	NM_001009894 // C12orf29 // chromosome 12 open reading frame 29 // 12q21.32 // 91298 //	NM_001009894
C12orf4	16760162	NM_001304811 // C12orf4 // chromosome 12 open reading frame 4 // 12p13.3 // 57102 /// N	NM_001304811
C12orf40	16749911	NM_001031748 // C12orf40 // chromosome 12 open reading frame 40 // 12q12 // 283461 ///	NM_001031748
C12orf42	16769315	NM_001099336 // C12orf42 // chromosome 12 open reading frame 42 // 12q23.2 // 374470 //	NM_001099336
C12orf43	16771397	NM_001286191 // C12orf43 // chromosome 12 open reading frame 43 // 12q24.31 // 64897 //	NM_001286191
C12orf45	16756228	NM_152318 // C12orf45 // chromosome 12 open reading frame 45 // 12q23.3 // 121053 /// E	NM_152318
C12orf49	16770789	NM_024738 // C12orf49 // chromosome 12 open reading frame 49 // 12q24.22 // 79794 /// X	NM_024738
C12orf50	16768185	NM_152589 // C12orf50 // chromosome 12 open reading frame 50 // 12q21.32 // 160419 ///	NM_152589
C12orf54	16750597	NM_152319 // C12orf54 // chromosome 12 open reading frame 54 // 12q13.11 // 121273 ///	NM_152319
C12orf56	16767020	NM_001099676 // C12orf56 // chromosome 12 open reading frame 56 // 12q14.2 // 115749 //	NM_001099676
C12orf57	16747612	NM_001301834 // C12orf57 // chromosome 12 open reading frame 57 // 12p13.31 // 113246 /	NM_001301834
C12orf60	16748683	NM_175874 // C12orf60 // chromosome 12 open reading frame 60 // 12p12.3 // 144608 /// X	NM_175874
C12orf65	16758569	NM_001143905 // C12orf65 // chromosome 12 open reading frame 65 // 12q24.31 // 91574 //	NM_001143905
C12orf66	16767009	NM_001300940 // C12orf66 // chromosome 12 open reading frame 66 // 12q14.2 // 144577 //	NM_001300940
C12orf71	16762624	NM_001080406 // C12orf71 // chromosome 12 open reading frame 71 // 12p11.23 // 728858 /	NM_001080406
C12orf73	16769403	NM_001135570 // C12orf73 // chromosome 12 open reading frame 73 // 12q23.3 // 728568 //	NM_001135570
C12orf74	16755049	NM_001037671 // C12orf74 // chromosome 12 open reading frame 74 // 12q22 // 338809 ///	NM_001037671
C12orf75	16756286	NM_001145199 // C12orf75 // chromosome 12 open reading frame 75 // 12q23.3 // 387882 //	NM_001145199
C12orf76	16770021	NM_207435 // C12orf76 // chromosome 12 open reading frame 76 // 12q24.11 // 400073 ///	NM_207435
C12orf77	16762355	NM_001101339 // C12orf77 // chromosome 12 open reading frame 77 // 12p12.1 // 196415 //	NM_001101339
C12orf80	16764805	NM_001242696 // C12orf80 // chromosome 12 open reading frame 80 // 12q13.13 // 283403	NM_001242696
C14orf1	16794966	NM_007176 // C14orf1 // chromosome 14 open reading frame 1 // 14q24.3 // 11161 /// ENST	NM_007176
C14orf105	16793382	NM_001283056 // C14orf105 // chromosome 14 open reading frame 105 // 14q22.3 // 55195 /	NM_001283056
C14orf119	16782251	NM_017924 // C14orf119 // chromosome 14 open reading frame 119 // 14q11.2 // 55017 ///	NM_017924
C14orf132	16788014	NM_001252507 // C14orf132 // chromosome 14 open reading frame 132 // 14q32.2 // 56967 /	NM_001252507
C14orf142	16796122	NM_032490 // C14orf142 // chromosome 14 open reading frame 142 // 14q32.12 // 84520 ///	NM_032490
C14orf144	16789429	BC007749 // C14orf144 // chromosome 14 open reading frame 144 // 14q32.33 // 145195	BC007749
C14orf159	16787482	NM_001102366 // C14orf159 // chromosome 14 open reading frame 159 // 14q32.11 // 80017	NM_001102366
C14orf166	16784180	NM_016039 // C14orf166 // chromosome 14 open reading frame 166 // 14q22.1 // 51637 ///	NM_016039
C14orf169	16786243	NM_024644 // C14orf169 // chromosome 14 open reading frame 169 // 14q24.3 // 79697 ///	NM_024644
C14orf177	16788202	NM_182560 // C14orf177 // chromosome 14 open reading frame 177 // 14q32.2 // 283598 ///	NM_182560
C14orf178	16786984	NM_001173978 // C14orf178 // chromosome 14 open reading frame 178 // 14q24.3 // 283579	NM_001173978
C14orf180	16789434	NM_001008404 // C14orf180 // chromosome 14 open reading frame 180 // 14q32.33 // 400258	NM_001008404
C14orf2	16797103	NM_001127393 // C14orf2 // chromosome 14 open reading frame 2 // 14q32.33 // 9556 /// N	NM_001127393
C14orf28	16783764	NM_001017923 // C14orf28 // chromosome 14 open reading frame 28 // 14q21.2 // 122525 //	NM_001017923
C14orf37	16793423	NM_001001872 // C14orf37 // chromosome 14 open reading frame 37 // 14q23.1 // 145407 //	NM_001001872
C14orf39	16793585	NM_174978 // C14orf39 // chromosome 14 open reading frame 39 // 14q23.1 // 317761 /// X	NM_174978
C14orf79	16789589	NM_174891 // C14orf79 // chromosome 14 open reading frame 79 // 14q32.33 // 122616 ///	NM_174891
C14orf80	16789756	NM_001134875 // C14orf80 // chromosome 14 open reading frame 80 // 14q32.33 // 283643 /	NM_001134875
C14orf93	16790636	NM_001130706 // C14orf93 // chromosome 14 open reading frame 93 // 14q11.2 // 60686 ///	NM_001130706
C15orf32	16805205	NM_001301106 // C15orf32 // chromosome 15 open reading frame 32 // 15q26.1 // 145858 //	NM_001301106
C15orf38-AP3S2	16813237	NM_001199058 // C15orf38-AP3S2 // C15orf38-AP3S2 readthrough // 15q // 100526783 /// NM	NM_001199058
C15orf39	16803134	NM_015492 // C15orf39 // chromosome 15 open reading frame 39 // 15q24.2 // 56905 /// XM	NM_015492
C15orf40	16812701	NM_001160113 // C15orf40 // chromosome 15 open reading frame 40 // 15q25.2 // 123207 //	NM_001160113
C15orf41	16799170	NM_001130010 // C15orf41 // chromosome 15 open reading frame 41 // 15q14 // 84529 /// N	NM_001130010
C15orf43	16800491	NM_152448 // C15orf43 // chromosome 15 open reading frame 43 // 15q21.1 // 145645 /// X	NM_152448
C15orf48	16800630	NM_032413 // C15orf48 // chromosome 15 open reading frame 48 // 15q21.1 // 84419 /// NM	NM_032413
C15orf52	16807399	NM_207380 // C15orf52 // chromosome 15 open reading frame 52 // 15q15.1 // 388115 /// E	NM_207380
C15orf53	16799273	NM_207444 // C15orf53 // chromosome 15 open reading frame 53 // 15q14 // 400359 /// ENS	NM_207444
C15orf54	16799289	NM_001302797 // C15orf54 // chromosome 15 open reading frame 54 // 15q14 // 400360 ///	NM_001302797
[truncated: 27,406 more rows]
