# Supplementary material for: The transcriptome of peripheral blood mononuclear cells in patients with clinical subtypes of late age-related macular degeneration
Source: Immun Ageing. 2019 Aug 15;16:20. doi: 10.1186/s12979-019-0160-0 (PMC6696679; doi:10.1186/s12979-019-0160-0)
Supplement: Supplementary file 2 — Complete data of gene expression comparison across the three subtypes of late AMD. (XLSX 2968 kb) [file 12979_2019_160_MOESM2_ESM.xlsx]

## Sheet: Ark1
Column #	Transcript ID	p-value(GA vs Healthy)	Ratio(GA vs Healthy)	Fold-Change(GA vs Healthy)	p-value(PCV vs Healthy)	Ratio(PCV vs Healthy)	Fold-Change(PCV vs Healthy)	p-value(nAMD vs Healthy)	Ratio(nAMD vs Healthy)	Fold-Change(nAMD vs Healthy)
20	A1BG	0.523357	0.956356	-1.04564	0.621448	1.03045	1.03045	0.177352	0.922177	-1.08439
21	A1BG-AS1	0.00651967	1.16719	1.16719	0.851037	1.00912	1.00912	0.0301067	1.11026	1.11026
22	A1CF	0.267667	0.947698	-1.05519	0.708475	1.01582	1.01582	0.113062	0.936193	-1.06816
23	A2M	0.969036	1.01046	1.01046	0.927372	1.02146	1.02146	0.776289	1.06734	1.06734
24	A2M-AS1	0.945314	1.01746	1.01746	0.900432	0.972935	-1.02782	0.862712	1.03803	1.03803
25	A2ML1	0.768407	0.986848	-1.01333	0.885272	1.00565	1.00565	0.922478	0.996265	-1.00375
26	A2MP1	0.917935	1.01758	1.01758	0.304895	1.16332	1.16332	0.893626	1.01954	1.01954
27	A4GALT	0.365241	1.05568	1.05568	0.262634	1.06007	1.06007	0.533652	1.03233	1.03233
28	A4GNT	0.982681	1.00116	1.00116	0.450216	1.03558	1.03558	0.532756	1.02883	1.02883
29	AA06	0.217371	1.04598	1.04598	0.182176	1.04319	1.04319	0.158575	1.045	1.045
30	AAAS	0.238779	1.08355	1.08355	0.490459	1.04155	1.04155	0.193991	1.07869	1.07869
31	AACS	0.255234	1.06999	1.06999	0.572244	0.971319	-1.02953	0.571606	0.971717	-1.02911
32	AACSP1	0.187537	1.09922	1.09922	0.299623	1.06671	1.06671	0.0370499	1.1377	1.1377
33	AADAC	0.594017	0.982615	-1.01769	0.103605	0.954221	-1.04798	0.129603	0.958	-1.04384
34	AADACL2	0.862827	1.01027	1.01027	0.964664	1.00228	1.00228	0.745998	1.01653	1.01653
35	AADACL2-AS1	0.188318	0.913651	-1.09451	0.450127	1.04592	1.04592	0.462656	0.957931	-1.04392
36	AADACL3	0.295095	0.919279	-1.08781	0.526887	0.956842	-1.0451	0.469193	0.951526	-1.05094
37	AADACL4	0.330352	0.95004	-1.05259	0.697373	0.982404	-1.01791	0.561752	0.97425	-1.02643
38	AADACP1	0.943075	0.997406	-1.0026	0.562538	0.981847	-1.01849	0.403106	0.974274	-1.0264
39	AADAT	0.765027	0.987477	-1.01268	0.344678	1.03532	1.03532	0.398875	0.969978	-1.03095
40	AAED1	0.388868	1.10891	1.10891	0.757514	1.03265	1.03265	0.203084	1.13992	1.13992
41	AAGAB	0.313896	0.957307	-1.0446	0.875149	1.00592	1.00592	0.364007	0.966936	-1.03419
42	AAK1	0.499788	1.08638	1.08638	0.921247	1.01059	1.01059	0.583405	1.05926	1.05926
43	AAMDC	0.603894	1.04038	1.04038	0.162463	1.09756	1.09756	0.0866869	1.11929	1.11929
44	AAMP	0.740404	0.977376	-1.02315	0.185399	0.923234	-1.08315	0.693073	0.976947	-1.0236
45	AANAT	0.496694	1.03626	1.03626	0.551806	1.02746	1.02746	0.160958	1.06515	1.06515
46	AAR2	0.152508	1.08794	1.08794	0.686479	1.02077	1.02077	0.195109	1.0674	1.0674
47	AARD	0.146336	1.06613	1.06613	0.382557	1.03388	1.03388	0.121304	1.06022	1.06022
48	AARS	0.07012	1.24266	1.24266	0.231279	1.13216	1.13216	0.304431	1.11038	1.11038
49	AARS2	0.844804	0.991264	-1.00881	0.316027	1.03994	1.03994	0.613064	0.980785	-1.01959
50	AASDH	0.619339	1.05861	1.05861	0.88236	1.01484	1.01484	0.738449	1.03327	1.03327
51	AASDHPPT	0.490734	1.05481	1.05481	0.82184	1.01525	1.01525	0.152954	1.09976	1.09976
52	AASS	0.328843	0.918159	-1.08914	0.332332	1.07645	1.07645	0.607569	0.962389	-1.03908
53	AATBC	0.501975	1.05503	1.05503	0.364307	1.06499	1.06499	0.719439	1.02479	1.02479
54	AATF	0.664309	1.05495	1.05495	0.609267	0.946705	-1.0563	0.77362	1.03079	1.03079
55	AATK	0.86786	1.01021	1.01021	0.163654	1.07712	1.07712	0.390549	1.04595	1.04595
56	AATK-AS1	0.909813	1.00533	1.00533	0.422447	0.967743	-1.03333	0.542369	1.02479	1.02479
57	ABAT	0.179922	1.08646	1.08646	0.978355	1.00145	1.00145	0.535665	1.03317	1.03317
58	ABCA1	0.0917262	1.15353	1.15353	0.324088	1.07486	1.07486	0.112407	1.12176	1.12176
59	ABCA10	0.233407	0.952663	-1.04969	0.800679	1.00893	1.00893	0.321071	0.96609	-1.0351
60	ABCA12	0.310007	0.961387	-1.04016	0.26146	0.962829	-1.03861	0.648972	0.985046	-1.01518
61	ABCA13	0.790525	1.01742	1.01742	0.130704	1.08977	1.08977	0.165158	1.08072	1.08072
62	ABCA17P	0.769659	0.988578	-1.01155	0.952623	1.00203	1.00203	0.474111	0.976235	-1.02434
63	ABCA2	0.0657025	1.09003	1.09003	0.843831	1.00797	1.00797	0.800285	1.01009	1.01009
64	ABCA3	0.534005	0.968538	-1.03248	0.363106	0.960137	-1.04152	0.811173	1.01055	1.01055
65	ABCA4	0.829654	1.00767	1.00767	0.259124	1.03559	1.03559	0.606911	1.01577	1.01577
66	ABCA5	0.808081	1.02796	1.02796	0.555494	1.05995	1.05995	0.554674	1.0591	1.0591
67	ABCA6	0.0624582	0.853419	-1.17176	0.422089	0.942826	-1.06064	0.0647431	0.874242	-1.14385
68	ABCA7	0.926541	1.0058	1.0058	0.443844	1.04273	1.04273	0.629936	0.974445	-1.02622
69	ABCA8	0.824063	0.989925	-1.01018	0.74471	0.987192	-1.01297	0.848916	0.992606	-1.00745
70	ABCA9	0.767287	0.98588	-1.01432	0.79554	0.989238	-1.01088	0.325688	0.960307	-1.04133
71	ABCA9-AS1	0.177565	0.947769	-1.05511	0.7141	0.987473	-1.01269	0.842576	0.993298	-1.00675
72	ABCB1	0.422898	1.06822	1.06822	0.794724	1.01876	1.01876	0.228048	1.08884	1.08884
73	ABCB10	0.954866	1.00405	1.00405	0.573221	0.96562	-1.0356	0.853166	1.01137	1.01137
74	ABCB11	0.447088	0.953615	-1.04864	0.69515	1.02148	1.02148	0.657157	0.976586	-1.02397
75	ABCB4	0.160249	0.924828	-1.08128	0.77842	1.01363	1.01363	0.382438	0.959413	-1.0423
76	ABCB5	0.992596	1.00042	1.00042	0.423658	1.03217	1.03217	0.749581	1.01249	1.01249
77	ABCB6	0.546707	1.03536	1.03536	0.16148	1.07302	1.07302	0.506695	1.0333	1.0333
78	ABCB7	0.33552	1.10388	1.10388	0.771485	0.974492	-1.02618	0.646578	1.04099	1.04099
79	ABCB8	0.68251	0.979763	-1.02065	0.595176	0.977177	-1.02336	0.285684	0.955257	-1.04684
80	ABCB9	0.751588	1.01195	1.01195	0.614812	1.01655	1.01655	0.909388	0.996355	-1.00366
81	ABCC1	0.0558591	1.1901	1.1901	0.942507	0.994371	-1.00566	0.874659	1.01223	1.01223
82	ABCC10	0.0958164	1.10452	1.10452	0.926425	0.995259	-1.00476	0.0729393	1.09601	1.09601
83	ABCC11	0.459796	0.962318	-1.03916	0.554398	0.973671	-1.02704	0.863164	0.99238	-1.00768
84	ABCC12	0.764032	0.98928	-1.01084	0.90251	0.996186	-1.00383	0.930313	1.00269	1.00269
85	ABCC13	0.743979	0.981646	-1.0187	0.956916	0.997341	-1.00267	0.667197	1.02109	1.02109
86	ABCC2	0.620972	1.01978	1.01978	0.929653	0.996968	-1.00304	0.625924	0.983621	-1.01665
87	ABCC3	0.540113	0.93433	-1.07029	0.114783	0.858224	-1.1652	0.537837	0.943243	-1.06017
88	ABCC4	0.425844	0.911149	-1.09751	0.707094	0.962614	-1.03884	0.560037	0.94346	-1.05993
89	ABCC5	0.944623	1.00396	1.00396	0.419759	0.960859	-1.04074	0.925393	1.00456	1.00456
90	ABCC5-AS1	0.428589	0.919245	-1.08785	0.401719	1.08062	1.08062	0.669735	0.961983	-1.03952
91	ABCC6	0.60303	1.03423	1.03423	0.305195	0.943835	-1.05951	0.522934	0.965237	-1.03602
92	ABCC6P1	0.82423	1.01372	1.01372	0.947531	0.996499	-1.00351	0.338035	0.950855	-1.05168
93	ABCC6P2	0.13021	0.932967	-1.07185	0.506114	0.973991	-1.0267	0.9398	0.997062	-1.00295
94	ABCC8	0.523697	1.03534	1.03534	0.297917	1.05061	1.05061	0.798093	1.01198	1.01198
95	ABCC9	0.457963	1.03138	1.03138	0.18611	1.04917	1.04917	0.432207	1.02837	1.02837
96	ABCD1	0.217949	1.08035	1.08035	0.968798	1.00213	1.00213	0.306118	1.05638	1.05638
97	ABCD2	0.120437	1.3031	1.3031	0.183656	1.21728	1.21728	0.458365	1.11355	1.11355
98	ABCD3	0.215041	1.19108	1.19108	0.881374	0.981954	-1.01838	0.357095	1.11726	1.11726
99	ABCD4	0.189788	1.08478	1.08478	0.688571	0.978711	-1.02175	0.897565	1.00682	1.00682
100	ABCE1	0.952664	1.0086	1.0086	0.473387	0.913938	-1.09417	0.654215	0.946213	-1.05684
101	ABCF1	0.57524	0.955317	-1.04677	0.33829	0.934257	-1.07037	0.178366	0.909992	-1.09891
102	ABCF2	0.445695	1.05105	1.05105	0.311995	1.05912	1.05912	0.673066	0.976737	-1.02382
103	ABCF3	0.964047	0.996233	-1.00378	0.1389	0.897307	-1.11445	0.28943	0.926712	-1.07908
104	ABCG1	0.818601	1.0178	1.0178	0.971554	0.997619	-1.00239	0.417738	0.947977	-1.05488
105	ABCG2	0.765899	0.982218	-1.0181	0.58031	1.0294	1.0294	0.270491	1.05864	1.05864
106	ABCG4	0.437703	0.957371	-1.04453	0.270191	0.947541	-1.05536	0.108798	0.925481	-1.08052
107	ABCG5	0.765424	0.987285	-1.01288	0.785893	1.01018	1.01018	0.280919	0.961097	-1.04048
108	ABCG8	0.337896	0.947218	-1.05572	0.489964	1.03449	1.03449	0.827079	1.0106	1.0106
109	ABHD1	0.5826	1.02876	1.02876	0.479245	0.968758	-1.03225	0.155073	1.06509	1.06509
110	ABHD10	0.900846	1.01532	1.01532	0.19391	0.870727	-1.14846	0.46854	0.92703	-1.07871
111	ABHD11	0.110935	1.08715	1.08715	0.100203	1.0778	1.0778	0.108839	1.07456	1.07456
112	ABHD11-AS1	0.264494	1.06605	1.06605	0.71886	0.982285	-1.01803	0.661791	1.02161	1.02161
113	ABHD12	0.936305	1.00417	1.00417	0.894181	0.993995	-1.00604	0.933548	0.996291	-1.00372
114	ABHD12B	0.34874	0.946625	-1.05638	0.911941	0.994404	-1.00563	0.289986	1.05445	1.05445
115	ABHD13	0.426423	1.13358	1.13358	0.863291	1.02383	1.02383	0.388517	1.12336	1.12336
116	ABHD14B	0.276969	1.0642	1.0642	0.333994	1.04919	1.04919	0.490256	1.03428	1.03428
117	ABHD15	0.764963	1.02817	1.02817	0.907466	1.00943	1.00943	0.52981	1.05125	1.05125
118	ABHD16A	0.135856	1.06195	1.06195	0.678603	1.01453	1.01453	0.162298	1.04932	1.04932
119	ABHD16B	0.200615	1.11018	1.11018	0.629492	1.03469	1.03469	0.618036	1.0353	1.0353
120	ABHD17A	0.803028	0.977357	-1.02317	0.103764	1.13974	1.13974	0.379643	1.0716	1.0716
121	ABHD17B	0.722121	1.02859	1.02859	0.847632	0.986854	-1.01332	0.837892	0.986226	-1.01397
122	ABHD17C	0.749322	1.02191	1.02191	0.0353444	1.13384	1.13384	0.1734	1.08262	1.08262
123	ABHD18	0.870431	1.02324	1.02324	0.538356	0.927384	-1.0783	0.674915	0.950707	-1.05185
124	ABHD2	0.753579	1.04321	1.04321	0.460952	0.917171	-1.09031	0.92889	0.989768	-1.01034
125	ABHD3	0.609563	0.933606	-1.07112	0.387097	0.903702	-1.10656	0.580137	0.93832	-1.06573
126	ABHD4	0.296611	1.12943	1.12943	0.731362	1.0353	1.0353	0.254097	1.12056	1.12056
127	ABHD5	0.163334	1.14446	1.14446	0.590242	1.04611	1.04611	0.175305	1.11872	1.11872
128	ABHD6	0.918546	1.00546	1.00546	0.883203	1.00682	1.00682	0.122111	1.07346	1.07346
129	ABHD8	0.790347	1.01558	1.01558	0.248171	1.06033	1.06033	0.60713	1.02592	1.02592
130	ABI1	0.386533	0.886584	-1.12792	0.231215	0.865083	-1.15596	0.685672	0.953088	-1.04922
131	ABI2	0.57836	0.947792	-1.05508	0.990693	1.00098	1.00098	0.862946	1.01434	1.01434
132	ABI3	0.0330096	1.28124	1.28124	0.709602	1.03784	1.03784	0.490327	1.07013	1.07013
133	ABI3BP	0.18323	0.947753	-1.05513	0.811651	1.00834	1.00834	0.849112	0.993492	-1.00655
134	ABL1	0.221335	1.10547	1.10547	0.924769	0.993323	-1.00672	0.634095	1.03382	1.03382
135	ABL2	0.595436	1.03483	1.03483	0.857281	1.01012	1.01012	0.99873	1.00009	1.00009
136	ABLIM1	0.38897	1.04774	1.04774	0.908365	0.994611	-1.00542	0.598195	1.02467	1.02467
137	ABLIM2	0.0573661	1.10862	1.10862	0.279481	1.05194	1.05194	0.339426	1.04497	1.04497
138	ABLIM3	0.663862	0.957149	-1.04477	0.646828	0.960665	-1.04095	0.747172	1.02817	1.02817
139	ABO	0.376914	0.898605	-1.11284	0.080649	1.20311	1.20311	0.5852	1.05803	1.05803
140	ABR	0.376377	1.09267	1.09267	0.345154	1.08569	1.08569	0.529565	1.05529	1.05529
141	ABRA	0.462838	1.04634	1.04634	0.56868	0.969917	-1.03102	0.436841	0.959785	-1.0419
142	ABRACL	0.493054	1.07039	1.07039	0.551451	1.05269	1.05269	0.554267	1.05146	1.05146
143	ABT1	0.149189	1.13012	1.13012	0.722661	1.02635	1.02635	0.872934	1.0116	1.0116
144	ABTB1	0.33649	1.05101	1.05101	0.642928	1.02103	1.02103	0.845702	1.00863	1.00863
145	ABTB2	0.219495	1.06915	1.06915	0.842878	1.00938	1.00938	0.0959198	1.08095	1.08095
146	ACAA1	0.360149	1.05253	1.05253	0.394606	1.04225	1.04225	0.138836	1.0737	1.0737
147	ACAA2	0.861919	1.038	1.038	0.377724	0.848125	-1.17907	0.897119	1.024	1.024
148	ACACA	0.512546	1.03077	1.03077	0.653004	0.982094	-1.01823	0.150459	1.05885	1.05885
149	ACACB	0.236614	1.05916	1.05916	0.563241	1.02462	1.02462	0.866344	1.00699	1.00699
150	ACAD10	0.755901	0.984964	-1.01527	0.819779	1.00969	1.00969	0.780435	0.988447	-1.01169
151	ACAD11	0.81295	1.02132	1.02132	0.557892	1.0465	1.0465	0.750651	0.976049	-1.02454
152	ACAD8	0.425567	1.04927	1.04927	0.989599	0.999318	-1.00068	0.94938	1.00328	1.00328
153	ACAD9	0.00294569	1.25553	1.25553	0.715705	1.0239	1.0239	0.0828771	1.11808	1.11808
154	ACADL	0.986657	1.00082	1.00082	0.699831	1.01653	1.01653	0.604042	0.978516	-1.02196
155	ACADM	0.909381	1.00967	1.00967	0.941084	0.994582	-1.00545	0.816563	1.01693	1.01693
156	ACADS	0.110342	0.926938	-1.07882	0.0133301	0.901885	-1.10879	0.0827642	0.931825	-1.07316
157	ACADSB	0.266044	1.14087	1.14087	0.283	1.11687	1.11687	0.547552	1.0627	1.0627
158	ACADVL	0.333213	1.14566	1.14566	0.701005	1.0479	1.0479	0.986041	1.0021	1.0021
159	ACAN	0.778825	0.983963	-1.0163	0.746922	0.983984	-1.01628	0.875582	1.00774	1.00774
160	ACAP1	0.138755	1.21641	1.21641	0.0371772	1.27271	1.27271	0.777602	1.03229	1.03229
161	ACAP2	0.726363	1.04753	1.04753	0.440383	0.914757	-1.09319	0.690719	0.955837	-1.0462
162	ACAP3	0.329127	1.0754	1.0754	0.160327	1.09544	1.09544	0.595705	1.03432	1.03432
163	ACAT1	0.33931	0.887678	-1.12653	0.914438	0.988455	-1.01168	0.368567	0.908576	-1.10062
164	ACAT2	0.276362	0.915247	-1.0926	0.907092	0.99181	-1.00826	0.335922	0.935272	-1.06921
165	ACBD3	0.674043	1.04099	1.04099	0.301737	1.08974	1.08974	0.964971	0.99642	-1.00359
166	ACBD4	0.974059	0.997948	-1.00206	0.616067	1.02792	1.02792	0.71718	0.980614	-1.01977
167	ACBD5	0.754747	1.04233	1.04233	0.777245	0.967897	-1.03317	0.852331	0.979092	-1.02135
168	ACBD6	0.456591	1.13158	1.13158	0.874302	0.977465	-1.02305	0.78052	1.04031	1.04031
169	ACBD7	0.631525	0.977431	-1.02309	0.943669	0.997083	-1.00293	0.968007	0.998369	-1.00163
170	ACCS	0.733469	1.03655	1.03655	0.614484	1.04725	1.04725	0.406822	0.927808	-1.07781
171	ACCSL	0.902313	0.991059	-1.00902	0.859769	1.0113	1.0113	0.805613	0.984712	-1.01553
172	ACD	0.195882	1.10424	1.10424	0.827106	1.01459	1.01459	0.386998	1.05821	1.05821
173	ACE	0.649761	0.982754	-1.01755	0.95866	0.998277	-1.00173	0.855089	0.994036	-1.006
174	ACE2	0.820864	1.00757	1.00757	0.969385	1.00111	1.00111	0.921982	0.997214	-1.00279
175	ACER1	0.452033	1.04813	1.04813	0.703259	0.979546	-1.02088	0.898183	0.993193	-1.00685
176	ACER2	0.0835261	0.841264	-1.18869	0.221107	0.899651	-1.11154	0.844827	0.983557	-1.01672
177	ACER3	0.947452	0.994355	-1.00568	0.540129	0.955253	-1.04684	0.980266	1.00182	1.00182
178	ACHE	0.437266	1.04473	1.04473	0.0329157	1.11141	1.11141	0.706935	1.01826	1.01826
179	ACIN1	0.374908	1.10354	1.10354	0.501225	0.937219	-1.06699	0.908657	0.989186	-1.01093
180	ACKR1	0.725784	1.04304	1.04304	0.8885	1.01474	1.01474	0.36598	0.91111	-1.09756
181	ACKR2	0.814873	1.01501	1.01501	0.570782	1.03188	1.03188	0.784207	1.01502	1.01502
182	ACKR3	0.471284	1.05235	1.05235	0.650215	0.972499	-1.02828	0.457732	1.04602	1.04602
183	ACKR4	0.84405	0.98854	-1.01159	0.579894	0.972185	-1.02861	0.852042	0.990695	-1.00939
184	ACLY	0.300557	1.13601	1.13601	0.974377	1.00343	1.00343	0.315041	1.11165	1.11165
185	ACMSD	0.990488	0.999373	-1.00063	0.286899	1.05004	1.05004	0.220433	1.05692	1.05692
186	ACO1	0.531886	0.939564	-1.06432	0.489326	0.941827	-1.06177	0.512466	0.945653	-1.05747
187	ACO2	0.0178827	1.18663	1.18663	0.827875	1.01353	1.01353	0.690564	1.02452	1.02452
188	ACOT1	0.393669	0.942891	-1.06057	0.216744	0.928507	-1.077	0.374925	0.949012	-1.05373
189	ACOT11	0.607912	1.02825	1.02825	0.420213	1.03882	1.03882	0.444517	1.03619	1.03619
190	ACOT12	0.479819	0.978097	-1.02239	0.294315	0.971791	-1.02903	0.491131	1.01863	1.01863
191	ACOT13	0.549238	1.06594	1.06594	0.826766	0.979944	-1.02047	0.546763	1.0565	1.0565
192	ACOT2	0.975053	1.00298	1.00298	0.184318	0.895539	-1.11665	0.45032	0.940318	-1.06347
193	ACOT4	0.868714	1.00998	1.00998	0.576342	1.02962	1.02962	0.275422	1.05783	1.05783
194	ACOT6	0.750192	1.01547	1.01547	0.989897	1.00053	1.00053	0.96189	1.00197	1.00197
195	ACOT7	0.567089	1.02889	1.02889	0.532576	1.02736	1.02736	0.923195	0.995909	-1.00411
196	ACOT8	0.547886	1.03879	1.03879	0.187968	1.07546	1.07546	0.10829	1.0915	1.0915
197	ACOT9	0.717688	1.02586	1.02586	0.903758	0.992608	-1.00745	0.712178	0.977957	-1.02254
198	ACOX1	0.79942	1.03119	1.03119	0.223955	0.879619	-1.13686	0.647706	0.953834	-1.0484
199	ACOX2	0.994195	0.999627	-1.00037	0.639406	0.9793	-1.02114	0.990826	1.00051	1.00051
200	ACOX3	0.38378	1.05097	1.05097	0.880344	0.992577	-1.00748	0.895921	1.00639	1.00639
201	ACOXL	0.710403	0.981702	-1.01864	0.213414	1.05548	1.05548	0.0377191	1.0936	1.0936
202	ACP1	0.885809	1.01085	1.01085	0.160344	0.911905	-1.0966	0.532725	1.04097	1.04097
203	ACP2	0.662424	1.02343	1.02343	0.561843	0.973603	-1.02711	0.713768	0.983498	-1.01678
204	ACP5	0.429766	1.04951	1.04951	0.579907	1.02985	1.02985	0.427308	1.04243	1.04243
205	ACP6	0.221088	1.0819	1.0819	0.528208	1.03578	1.03578	0.594132	1.02965	1.02965
206	ACPP	0.883482	0.979635	-1.02079	0.364798	0.895093	-1.1172	0.82335	1.02717	1.02717
207	ACPT	0.796893	0.981192	-1.01917	0.700018	1.02502	1.02502	0.104773	0.902011	-1.10863
208	ACR	0.447878	1.05057	1.05057	0.386478	0.952233	-1.05016	0.68554	0.977764	-1.02274
209	ACRBP	0.124608	0.867846	-1.15228	0.0482814	0.852896	-1.17248	0.481538	0.946231	-1.05682
210	ACRC	0.285276	1.06499	1.06499	0.825657	1.01131	1.01131	0.892547	1.00681	1.00681
211	ACRV1	0.736743	0.980412	-1.01998	0.246567	1.06127	1.06127	0.862076	0.991295	-1.00878
212	ACSBG1	0.20413	0.953942	-1.04828	0.205948	0.960009	-1.04166	0.105358	0.94972	-1.05294
213	ACSBG2	0.137501	1.08698	1.08698	0.103805	1.08274	1.08274	0.505591	1.03233	1.03233
214	ACSF2	0.268333	1.05018	1.05018	0.423561	1.03119	1.03119	0.506824	0.97525	-1.02538
215	ACSF3	0.315938	1.05748	1.05748	0.686949	1.01966	1.01966	0.0597994	1.09461	1.09461
216	ACSL1	0.142381	1.27662	1.27662	0.695662	1.05788	1.05788	0.235463	1.18363	1.18363
217	ACSL3	0.925315	1.01216	1.01216	0.815824	0.974228	-1.02645	0.708715	1.04209	1.04209
218	ACSL4	0.587087	1.10594	1.10594	0.448531	0.884954	-1.13	0.997862	0.999575	-1.00042
219	ACSL5	0.5878	1.08256	1.08256	0.960165	1.00637	1.00637	0.863416	1.02175	1.02175
220	ACSL6	0.0552682	1.05467	1.05467	0.0560944	1.04718	1.04718	0.0620784	1.04529	1.04529
221	ACSM1	0.417757	0.959678	-1.04202	0.271329	0.95253	-1.04984	0.617012	0.978532	-1.02194
222	ACSM2A	0.125376	0.89092	-1.12244	0.706005	1.02485	1.02485	0.520853	0.959678	-1.04202
223	ACSM2B	0.361207	0.915513	-1.09228	0.697448	1.03314	1.03314	0.844532	1.01631	1.01631
224	ACSM3	0.773613	0.988978	-1.01115	0.287328	1.03638	1.03638	0.995631	0.99982	-1.00018
225	ACSM4	0.690936	1.02671	1.02671	0.693354	0.977539	-1.02298	0.653312	0.974847	-1.0258
226	ACSM5	0.634493	0.964233	-1.03709	0.381869	0.943355	-1.06005	0.394976	0.945704	-1.05741
227	ACSM6	0.348685	0.953567	-1.04869	0.305428	0.955796	-1.04625	0.777269	0.987826	-1.01232
228	ACSS1	0.470603	1.05021	1.05021	0.0876578	0.903504	-1.1068	0.554476	0.966271	-1.03491
229	ACSS2	0.135953	1.09047	1.09047	0.879541	1.00763	1.00763	0.863431	1.00853	1.00853
230	ACSS3	0.149952	0.913433	-1.09477	0.92261	1.00529	1.00529	0.953261	0.996871	-1.00314
231	ACTA1	0.250617	1.09953	1.09953	0.0144354	1.1948	1.1948	0.0619826	1.14189	1.14189
232	ACTA2	0.881823	0.984475	-1.01577	0.847224	0.98253	-1.01778	0.298348	0.910353	-1.09847
233	ACTA2-AS1	0.484056	1.05825	1.05825	0.163961	1.10326	1.10326	0.289836	1.07615	1.07615
234	ACTB	0.665673	0.96822	-1.03282	0.596841	0.966216	-1.03497	0.60464	0.967432	-1.03366
235	ACTBL2	0.457912	0.965748	-1.03547	0.446983	1.03152	1.03152	0.812137	1.00958	1.00958
236	ACTC1	0.2638	0.942713	-1.06077	0.101272	0.927281	-1.07842	0.123542	0.932603	-1.07227
237	ACTG1	0.38574	1.11593	1.11593	0.85173	1.02071	1.02071	0.635199	1.05258	1.05258
238	ACTG1P17	0.0433321	1.18409	1.18409	0.0120721	1.20154	1.20154	0.0117742	1.19887	1.19887
239	ACTG1P20	0.606498	1.02854	1.02854	0.493124	1.03309	1.03309	0.623244	0.977307	-1.02322
240	ACTG2	0.622651	0.978824	-1.02163	0.320682	1.03833	1.03833	0.941624	0.997281	-1.00273
241	ACTL10	0.541874	0.963971	-1.03738	0.85322	0.990384	-1.00971	0.491349	0.965198	-1.03606
242	ACTL6A	0.730223	0.96798	-1.03308	0.75059	1.02641	1.02641	0.999828	1.00002	1.00002
243	ACTL6B	0.309605	0.955232	-1.04687	0.469471	1.0287	1.0287	0.51818	0.975436	-1.02518
244	ACTL7A	0.0449742	1.07589	1.07589	0.486662	1.02207	1.02207	0.326277	1.03083	1.03083
245	ACTL7B	0.687969	0.976795	-1.02376	0.111735	1.08476	1.08476	0.88846	0.993014	-1.00704
246	ACTL8	0.684661	1.01696	1.01696	0.615789	1.01823	1.01823	0.405124	0.970891	-1.02998
247	ACTL9	0.960129	1.00305	1.00305	0.956666	1.00288	1.00288	0.710528	0.980842	-1.01953
248	ACTN1	0.621307	0.963663	-1.03771	0.94257	0.995323	-1.0047	0.639132	1.03051	1.03051
249	ACTN1-AS1	0.870082	0.990122	-1.00998	0.570268	0.970477	-1.03042	0.608164	0.973716	-1.02699
250	ACTN2	0.754109	0.983441	-1.01684	0.93085	0.995989	-1.00403	0.952384	0.997281	-1.00273
251	ACTN3	0.236666	0.938017	-1.06608	0.398165	0.96115	-1.04042	0.822549	0.98972	-1.01039
252	ACTN4	0.378299	1.14918	1.14918	0.997842	1.00037	1.00037	0.535743	1.08709	1.08709
253	ACTR10	0.864941	0.981598	-1.01875	0.620167	0.954026	-1.04819	0.873457	0.985233	-1.01499
254	ACTR1A	0.619384	1.04819	1.04819	0.244004	0.908246	-1.10102	0.870833	1.01326	1.01326
255	ACTR1B	0.074318	1.1598	1.1598	0.23312	1.08941	1.08941	0.302357	1.07556	1.07556
256	ACTR2	0.846076	0.974672	-1.02599	0.752261	0.96439	-1.03692	0.80269	1.02865	1.02865
257	ACTR3	0.91358	1.01785	1.01785	0.907846	0.983733	-1.01654	0.863566	1.02425	1.02425
258	ACTR3B	0.0123598	0.807597	-1.23824	0.745597	0.976619	-1.02394	0.0275031	0.851797	-1.17399
259	ACTR3BP2	0.576938	1.06422	1.06422	0.435475	1.07863	1.07863	0.725443	0.967053	-1.03407
260	ACTR3BP5	0.757716	0.979986	-1.02042	0.868026	0.990582	-1.00951	0.800632	0.985944	-1.01426
261	ACTR3C	0.843108	1.0109	1.0109	0.371284	1.04359	1.04359	0.414492	1.03906	1.03906
262	ACTR5	0.0210965	1.13381	1.13381	0.670982	1.02	1.02	0.231653	1.05663	1.05663
263	ACTR6	0.902342	1.01502	1.01502	0.697381	1.04194	1.04194	0.826006	0.977406	-1.02312
264	ACTR8	0.614069	1.04447	1.04447	0.885533	0.989271	-1.01085	0.53156	1.04728	1.04728
265	ACTRT1	0.967821	0.998454	-1.00155	0.307935	1.03468	1.03468	0.901495	0.995946	-1.00407
266	ACTRT2	0.548715	1.03176	1.03176	0.937485	0.996456	-1.00356	0.558602	1.02643	1.02643
267	ACTRT3	0.963894	1.00289	1.00289	0.292085	1.06034	1.06034	0.922875	0.994732	-1.0053
268	ACVR1	0.880399	0.990833	-1.00925	0.0704595	0.907442	-1.102	0.770406	0.984834	-1.0154
269	ACVR1B	0.222343	1.07917	1.07917	0.734408	0.98183	-1.01851	0.928436	0.995235	-1.00479
270	ACVR1C	0.985593	0.999045	-1.00096	0.940485	0.996573	-1.00344	0.592935	0.976075	-1.02451
271	ACVR2A	0.214015	0.893663	-1.11899	0.0898823	0.874701	-1.14325	0.207814	0.907104	-1.10241
272	ACVR2B	0.979499	1.00115	1.00115	0.223754	1.04879	1.04879	0.52346	1.02482	1.02482
273	ACVR2B-AS1	0.741506	0.983387	-1.01689	0.780185	0.987759	-1.01239	0.111782	0.932795	-1.07205
274	ACVRL1	0.190284	0.934382	-1.07023	0.0390182	0.910612	-1.09816	0.215799	0.94664	-1.05637
275	ACY1	0.528799	0.973845	-1.02686	0.805118	1.00905	1.00905	0.374246	0.968488	-1.03254
276	ACY3	0.342755	1.05909	1.05909	0.925875	1.00489	1.00489	0.73425	1.01769	1.01769
277	ACYP1	0.892245	0.988949	-1.01117	0.554628	1.04306	1.04306	0.968026	1.00282	1.00282
278	ACYP2	0.941076	0.995608	-1.00441	0.856658	1.00939	1.00939	0.856465	1.00926	1.00926
279	ADA	0.40287	1.07209	1.07209	0.920299	0.992804	-1.00725	0.456988	1.05435	1.05435
280	ADAD1	0.516291	1.02902	1.02902	0.484839	1.02712	1.02712	0.823927	0.991656	-1.00841
281	ADAD2	0.84056	0.990022	-1.01008	0.946797	0.997114	-1.00289	0.495926	0.971348	-1.0295
282	ADAL	0.145873	1.09902	1.09902	0.642197	1.02642	1.02642	0.348434	1.05326	1.05326
283	ADAM10	0.731161	1.06218	1.06218	0.367033	0.87117	-1.14788	0.943241	0.989367	-1.01075
284	ADAM11	0.0693012	1.10688	1.10688	0.0430934	1.10351	1.10351	0.425163	1.03857	1.03857
285	ADAM12	0.691952	1.02043	1.02043	0.612728	1.02272	1.02272	0.9413	0.996791	-1.00322
286	ADAM15	0.544127	0.961949	-1.03956	0.115537	0.915755	-1.09199	0.192331	0.930906	-1.07422
287	ADAM17	0.652374	1.07266	1.07266	0.353942	0.881906	-1.13391	0.759331	0.96003	-1.04163
288	ADAM18	0.159696	0.941921	-1.06166	0.267343	1.04178	1.04178	0.647147	0.98356	-1.01671
289	ADAM19	0.552866	0.943626	-1.05974	0.76903	0.975376	-1.02525	0.158762	0.888321	-1.12572
290	ADAM1A	0.261219	1.18435	1.18435	0.85019	1.02494	1.02494	0.757305	1.04047	1.04047
291	ADAM2	0.788678	1.01177	1.01177	0.444555	0.971368	-1.02948	0.944079	0.997384	-1.00262
292	ADAM20	0.370501	0.936638	-1.06765	0.184579	1.08819	1.08819	0.558377	0.964115	-1.03722
293	ADAM20P1	0.208151	1.10336	1.10336	0.105699	1.11651	1.11651	0.0443711	1.14495	1.14495
294	ADAM21	0.413428	1.03537	1.03537	0.669535	0.984382	-1.01587	0.598078	1.01933	1.01933
295	ADAM21P1	0.0693578	1.10535	1.10535	0.398497	1.04098	1.04098	0.133733	1.07308	1.07308
296	ADAM22	0.951715	0.996519	-1.00349	0.278997	1.05586	1.05586	0.650764	1.02256	1.02256
297	ADAM23	0.705967	1.04155	1.04155	0.199129	1.12855	1.12855	0.275805	1.10616	1.10616
298	ADAM28	0.063506	0.704954	-1.41853	0.0680051	0.741764	-1.34814	0.016555	0.677852	-1.47525
299	ADAM29	0.901301	0.992541	-1.00752	0.854665	1.00966	1.00966	0.579177	1.02908	1.02908
300	ADAM30	0.517752	0.972692	-1.02808	0.2674	1.04222	1.04222	0.854927	1.00671	1.00671
301	ADAM32	0.0325131	0.887693	-1.12652	0.464237	0.965579	-1.03565	0.158426	0.935458	-1.069
302	ADAM33	0.831034	0.989743	-1.01036	0.98299	0.999105	-1.0009	0.278909	0.956093	-1.04592
303	ADAM3A	0.859804	1.00632	1.00632	0.716418	0.988802	-1.01132	0.567085	0.982678	-1.01763
304	ADAM5	0.23986	0.944458	-1.05881	0.472273	0.970159	-1.03076	0.628892	0.980167	-1.02023
305	ADAM6	0.217789	1.06093	1.06093	0.723102	1.01483	1.01483	0.995822	0.999786	-1.00021
306	ADAM7	0.881925	0.990575	-1.00951	0.0385838	1.12304	1.12304	0.268148	1.06248	1.06248
307	ADAM8	0.472066	1.05221	1.05221	0.189553	1.08433	1.08433	0.103653	1.1042	1.1042
308	ADAM9	0.575716	0.954379	-1.0478	0.460711	0.947883	-1.05498	0.653345	0.968465	-1.03256
309	ADAMDEC1	0.373769	1.03866	1.03866	0.196067	1.04921	1.04921	0.023368	1.08737	1.08737
310	ADAMTS1	0.495577	0.959532	-1.04217	0.969607	0.997998	-1.00201	0.629732	1.0253	1.0253
311	ADAMTS10	0.0253932	1.15712	1.15712	0.342591	1.05465	1.05465	0.0404911	1.12091	1.12091
312	ADAMTS12	0.710204	1.01825	1.01825	0.494744	1.02933	1.02933	0.508932	1.02791	1.02791
313	ADAMTS13	0.291459	0.933898	-1.07078	0.57825	1.03174	1.03174	0.630426	0.973739	-1.02697
314	ADAMTS14	0.381435	0.952167	-1.05024	0.213957	1.06249	1.06249	0.437018	0.963469	-1.03792
315	ADAMTS15	0.569628	0.9654	-1.03584	0.654121	1.0244	1.0244	0.901839	1.00655	1.00655
316	ADAMTS16	0.179123	1.08794	1.08794	0.228023	1.06786	1.06786	0.693517	1.02127	1.02127
317	ADAMTS17	0.23287	1.06874	1.06874	0.240173	1.05852	1.05852	0.590695	1.02588	1.02588
318	ADAMTS18	0.696059	0.979638	-1.02078	0.629954	0.978187	-1.0223	0.456533	0.966978	-1.03415
319	ADAMTS19	0.167911	1.09013	1.09013	0.168431	1.07778	1.07778	0.1182	1.08737	1.08737
320	ADAMTS19-AS1	0.49485	0.972252	-1.02854	0.253224	1.04189	1.04189	0.429818	0.972531	-1.02824
321	ADAMTS2	0.792261	1.01471	1.01471	0.0908202	1.08562	1.08562	0.435903	1.03771	1.03771
322	ADAMTS20	0.739667	0.982057	-1.01827	0.984937	0.999107	-1.00089	0.761697	1.01423	1.01423
323	ADAMTS3	0.612531	1.03411	1.03411	0.0360313	1.12989	1.12989	0.420978	1.04669	1.04669
324	ADAMTS4	0.406692	0.962294	-1.03918	0.932243	1.00342	1.00342	0.150533	0.94441	-1.05886
325	ADAMTS5	0.742442	1.01803	1.01803	0.785313	0.987213	-1.01295	0.313028	1.04817	1.04817
326	ADAMTS6	0.612948	0.972966	-1.02779	0.517618	1.03095	1.03095	0.815866	1.01084	1.01084
327	ADAMTS7	0.395906	0.936081	-1.06828	0.450175	0.950243	-1.05236	0.321819	0.936142	-1.06821
328	ADAMTS7P1	0.921671	0.990658	-1.00943	0.625774	0.960327	-1.04131	0.710908	0.97018	-1.03074
329	ADAMTS8	0.217943	0.930267	-1.07496	0.164754	0.931536	-1.0735	0.153365	0.930752	-1.0744
330	ADAMTS9	0.287367	1.04189	1.04189	0.306256	1.03488	1.03488	0.567931	1.01898	1.01898
331	ADAMTS9-AS1	0.573044	0.97394	-1.02676	0.76283	0.987796	-1.01236	0.967233	0.998356	-1.00165
332	ADAMTS9-AS2	0.651128	0.971047	-1.02982	0.545539	0.96643	-1.03474	0.423538	0.956442	-1.04554
333	ADAMTSL1	0.617673	1.02589	1.02589	0.211295	1.05742	1.05742	0.384489	1.03888	1.03888
334	ADAMTSL2	0.475717	1.03792	1.03792	0.987522	0.999292	-1.00071	0.909489	0.994945	-1.00508
335	ADAMTSL3	0.798076	1.01777	1.01777	0.367454	1.05553	1.05553	0.781191	0.983775	-1.01649
336	ADAMTSL4	0.0173585	1.21706	1.21706	0.354938	1.06765	1.06765	0.496208	1.04848	1.04848
337	ADAMTSL4-AS1	0.576778	1.05539	1.05539	0.296568	1.0918	1.0918	0.980273	1.00204	1.00204
338	ADAMTSL5	0.640836	1.03428	1.03428	0.774665	1.01813	1.01813	0.900596	0.992315	-1.00774
339	ADAP1	0.302324	1.11194	1.11194	0.740387	1.02998	1.02998	0.66181	1.03914	1.03914
340	ADAP2	0.878062	1.01688	1.01688	0.124279	0.863537	-1.15803	0.29419	0.906471	-1.10318
341	ADAR	0.0597133	1.26258	1.26258	0.298815	1.11741	1.11741	0.3451	1.10433	1.10433
342	ADARB1	0.00863529	1.1927	1.1927	0.0106471	1.16042	1.16042	0.473605	1.0412	1.0412
343	ADARB2	0.820859	0.990829	-1.00926	0.929429	0.996874	-1.00314	0.842191	0.993095	-1.00695
344	ADARB2-AS1	0.352808	0.950015	-1.05261	0.257462	1.05588	1.05588	0.510209	1.03153	1.03153
345	ADAT1	0.35245	1.0787	1.0787	0.949964	1.00444	1.00444	0.381276	1.0629	1.0629
346	ADAT2	0.495228	0.93777	-1.06636	0.247694	0.909483	-1.09953	0.3016	0.919992	-1.08697
347	ADAT3	0.969952	1.00254	1.00254	0.937389	0.995421	-1.0046	0.617493	0.971668	-1.02916
348	ADCK1	0.166558	0.921871	-1.08475	0.197238	0.93627	-1.06807	0.152154	0.930474	-1.07472
349	ADCK2	0.156472	1.09304	1.09304	0.814348	0.987341	-1.01282	0.44616	1.04159	1.04159
350	ADCK3	0.407316	1.04721	1.04721	0.776775	0.986399	-1.01379	0.80149	1.01202	1.01202
351	ADCK4	0.417036	1.05904	1.05904	0.900523	1.00769	1.00769	0.201569	1.08051	1.08051
352	ADCK5	0.266589	1.07663	1.07663	0.969833	0.997826	-1.00218	0.835311	0.98829	-1.01185
353	ADCY1	0.901368	1.00742	1.00742	0.94327	1.00369	1.00369	0.250794	0.942893	-1.06057
354	ADCY10	0.196682	1.04972	1.04972	0.896513	1.00424	1.00424	0.734956	0.989224	-1.01089
355	ADCY10P1	0.744488	1.02017	1.02017	0.930978	0.995399	-1.00462	0.309554	1.05486	1.05486
356	ADCY2	0.311424	0.9603	-1.04134	0.656902	0.984706	-1.01553	0.871802	0.994507	-1.00552
357	ADCY3	0.12215	1.07091	1.07091	0.122482	1.06129	1.06129	0.814377	1.00888	1.00888
358	ADCY4	0.85962	1.01175	1.01175	0.219882	0.931723	-1.07328	0.490539	0.961749	-1.03977
359	ADCY5	0.941805	1.00421	1.00421	0.344196	1.0486	1.0486	0.987148	1.00079	1.00079
360	ADCY6	0.941951	1.00385	1.00385	0.262167	0.949699	-1.05297	0.699478	0.982718	-1.01759
361	ADCY7	0.222129	1.14562	1.14562	0.449868	0.929666	-1.07566	0.507346	1.06498	1.06498
362	ADCY8	0.277771	1.05439	1.05439	0.175095	1.05931	1.05931	0.592083	1.02256	1.02256
363	ADCY9	0.880301	0.988325	-1.01181	0.713529	1.0252	1.0252	0.95855	1.00347	1.00347
364	ADCYAP1	0.0951055	1.08926	1.08926	0.597524	1.02361	1.02361	0.0371777	1.09606	1.09606
365	ADCYAP1R1	0.537207	0.958189	-1.04364	0.581246	1.03373	1.03373	0.812806	0.98609	-1.01411
366	ADD1	0.68903	1.02939	1.02939	0.488942	0.957372	-1.04453	0.983758	0.998741	-1.00126
367	ADD2	0.66878	1.02303	1.02303	0.646828	0.979026	-1.02142	0.592831	0.975938	-1.02466
368	ADD3	0.773212	1.02846	1.02846	0.663542	0.963849	-1.03751	0.808121	1.02043	1.02043
369	ADD3-AS1	0.16302	0.922304	-1.08424	0.557402	0.971003	-1.02986	0.620235	0.975842	-1.02476
370	ADGB	0.290879	0.946576	-1.05644	0.601992	0.97677	-1.02378	0.993334	0.99963	-1.00037
371	ADGRA1	0.959123	1.00287	1.00287	0.608582	0.975377	-1.02524	0.287148	0.950151	-1.05246
372	ADGRA1-AS1	0.601725	1.04243	1.04243	0.531816	1.04423	1.04423	0.48786	0.953826	-1.04841
373	ADGRA2	0.555158	1.02528	1.02528	0.277699	0.960776	-1.04082	0.937633	1.00283	1.00283
374	ADGRA3	0.83632	1.00972	1.00972	0.538037	0.975241	-1.02539	0.922428	1.00391	1.00391
375	ADGRB1	0.975709	1.00156	1.00156	0.660093	1.01977	1.01977	0.341816	0.959124	-1.04262
376	ADGRB2	0.559032	0.970583	-1.03031	0.479484	0.969069	-1.03192	0.100383	0.930239	-1.07499
377	ADGRB3	0.59516	1.02381	1.02381	0.0657644	1.07405	1.07405	0.198528	1.05011	1.05011
378	ADGRD1	0.274875	1.05929	1.05929	0.434756	1.03639	1.03639	0.0526862	1.09207	1.09207
379	ADGRD2	0.969047	1.00208	1.00208	0.473062	0.967038	-1.03409	0.337416	0.956801	-1.04515
380	ADGRE1	0.732213	0.951939	-1.05049	0.460073	0.911626	-1.09694	0.932111	1.01054	1.01054
381	ADGRE2	0.685832	1.07848	1.07848	0.177914	0.802738	-1.24574	0.905222	1.0192	1.0192
382	ADGRE3	0.538633	1.13891	1.13891	0.329525	0.835641	-1.19669	0.837173	1.03785	1.03785
383	ADGRE4P	0.965897	0.991325	-1.00875	0.784605	0.952738	-1.04961	0.158059	0.780758	-1.28081
384	ADGRE5	0.275448	1.19048	1.19048	0.758861	0.958376	-1.04343	0.60259	1.0736	1.0736
385	ADGRF1	0.969714	0.99773	-1.00228	0.718701	1.01892	1.01892	0.93984	0.996142	-1.00387
386	ADGRF2	0.838919	1.01305	1.01305	0.440805	1.04372	1.04372	0.925193	1.00513	1.00513
387	ADGRF3	0.524996	0.961236	-1.04033	0.634778	1.02599	1.02599	0.850031	0.990002	-1.0101
388	ADGRF4	0.956295	0.994693	-1.00534	0.750256	1.02723	1.02723	0.792648	0.978401	-1.02208
389	ADGRF5	0.853688	1.01206	1.01206	0.571061	1.03255	1.03255	0.413249	1.04664	1.04664
390	ADGRG1	0.282469	1.1902	1.1902	0.594879	1.07754	1.07754	0.348156	1.13872	1.13872
391	ADGRG2	0.952469	0.997372	-1.00264	0.226506	0.954469	-1.0477	0.595053	0.980111	-1.02029
392	ADGRG3	0.377003	1.12867	1.12867	0.112058	1.20944	1.20944	0.109922	1.20721	1.20721
393	ADGRG4	0.499404	0.946433	-1.0566	0.835144	0.985383	-1.01483	0.585004	0.962656	-1.03879
394	ADGRG5	0.361153	1.07901	1.07901	0.507739	1.04904	1.04904	0.347397	1.06923	1.06923
395	ADGRG6	0.471521	0.963531	-1.03785	0.228568	1.05563	1.05563	0.555175	1.02637	1.02637
396	ADGRG7	0.0272282	0.920516	-1.08635	0.174712	0.957098	-1.04483	0.0831313	0.94621	-1.05685
397	ADGRL1	0.146699	1.0789	1.0789	0.539103	1.02818	1.02818	0.905803	1.00528	1.00528
398	ADGRL2	0.635109	1.02044	1.02044	0.466946	1.02734	1.02734	0.298449	1.03874	1.03874
399	ADGRL3	0.148654	0.935277	-1.0692	0.997832	0.999891	-1.00011	0.138102	0.942908	-1.06055
400	ADGRL3-AS1	0.043537	0.935989	-1.06839	0.81105	0.993292	-1.00675	0.847882	0.994699	-1.00533
401	ADGRL4	0.887341	1.00688	1.00688	0.272256	1.04739	1.04739	0.7647	1.01246	1.01246
402	ADGRV1	0.680409	0.977313	-1.02321	0.644007	1.02263	1.02263	0.744618	1.01564	1.01564
403	ADH1A	0.0496105	1.11011	1.11011	0.898286	1.00586	1.00586	0.166554	1.06461	1.06461
404	ADH1B	0.157783	0.904378	-1.10573	0.959048	1.00316	1.00316	0.285666	0.937233	-1.06697
405	ADH1C	0.685606	1.04258	1.04258	0.728683	0.969428	-1.03154	0.650779	1.0407	1.0407
406	ADH4	0.434024	0.946012	-1.05707	0.676026	1.02607	1.02607	0.699606	1.02366	1.02366
407	ADH5	0.695035	1.02859	1.02859	0.910685	0.993018	-1.00703	0.359531	1.05809	1.05809
408	ADH6	0.0733667	0.934454	-1.07014	0.831467	0.993085	-1.00696	0.0129133	0.921991	-1.08461
409	ADH7	0.217368	1.04793	1.04793	0.398965	1.02814	1.02814	0.0688583	1.06117	1.06117
410	ADHFE1	0.701537	0.967982	-1.03308	0.504779	0.951932	-1.0505	0.657293	0.968285	-1.03275
411	ADI1	0.0843914	0.855251	-1.16925	0.758442	0.976273	-1.0243	0.513394	0.950963	-1.05157
412	ADIG	0.138682	1.10817	1.10817	0.650735	1.02751	1.02751	0.531566	1.03762	1.03762
413	ADIPOQ	0.153842	0.941066	-1.06263	0.381191	0.968219	-1.03282	0.314323	0.964108	-1.03723
414	ADIPOQ-AS1	0.883994	1.00587	1.00587	0.738702	0.988441	-1.01169	0.691268	0.986466	-1.01372
415	ADIPOR1	0.846078	0.973958	-1.02674	0.329942	0.891018	-1.12231	0.488472	1.08399	1.08399
416	ADIPOR2	0.195977	1.11378	1.11378	0.672585	1.03094	1.03094	0.0877516	1.12992	1.12992
417	ADIRF	0.678119	0.974548	-1.02612	0.0492164	0.898242	-1.11329	0.504194	0.965105	-1.03616
418	ADK	0.942323	0.989247	-1.01087	0.92482	0.98782	-1.01233	0.616956	0.938025	-1.06607
419	ADM	0.0834141	1.12025	1.12025	0.291936	1.06157	1.06157	0.541159	1.03461	1.03461
420	ADM2	0.445828	0.952276	-1.05012	0.82548	0.987803	-1.01235	0.705376	1.02093	1.02093
421	ADM5	0.0602524	1.11668	1.11668	0.632155	1.0245	1.0245	0.980068	1.00124	1.00124
422	ADNP	0.455743	1.11462	1.11462	0.823489	0.972232	-1.02856	0.945763	1.00849	1.00849
423	ADNP-AS1	0.364119	1.08288	1.08288	0.654026	0.966463	-1.0347	0.833873	0.984417	-1.01583
424	ADNP2	0.487358	0.960565	-1.04105	0.83215	1.01071	1.01071	0.40842	0.95984	-1.04184
425	ADO	0.536625	1.04998	1.04998	0.234464	0.921461	-1.08523	0.653684	1.03074	1.03074
426	ADORA1	0.232445	0.927373	-1.07831	0.0274595	0.884962	-1.12999	0.582443	0.970832	-1.03004
427	ADORA2A	0.233089	1.07361	1.07361	0.10064	1.08904	1.08904	0.133329	1.07968	1.07968
428	ADORA2A-AS1	0.133869	1.09162	1.09162	0.931725	0.995683	-1.00434	0.426952	1.04035	1.04035
429	ADORA2B	0.420617	0.930376	-1.07483	0.437352	0.941317	-1.06234	0.639973	0.964825	-1.03646
430	ADORA3	0.804998	1.01704	1.01704	0.866461	1.01005	1.01005	0.942455	0.995785	-1.00423
431	ADPGK	0.954546	1.00665	1.00665	0.220348	0.883045	-1.13244	0.790539	0.973924	-1.02677
432	ADPGK-AS1	0.438702	0.971554	-1.02928	0.23135	0.961889	-1.03962	0.113129	0.950485	-1.05209
433	ADPRH	0.883863	1.00708	1.00708	0.976807	0.99878	-1.00122	0.54012	0.974966	-1.02568
434	ADPRHL1	0.157129	1.10099	1.10099	0.155327	1.08761	1.08761	0.770381	1.01703	1.01703
435	ADPRHL2	0.909418	1.0057	1.0057	0.977901	1.0012	1.0012	0.220098	0.948731	-1.05404
436	ADPRM	0.515455	0.922371	-1.08416	0.454804	0.922434	-1.08409	0.200242	0.872306	-1.14639
437	ADRA1A	0.872552	1.0054	1.0054	0.836472	0.993996	-1.00604	0.503847	0.980965	-1.0194
438	ADRA1B	0.430255	0.951232	-1.05127	0.637932	1.02623	1.02623	0.325253	0.948008	-1.05484
439	ADRA1D	0.933809	0.992149	-1.00791	0.381743	1.07497	1.07497	0.811182	1.01959	1.01959
440	ADRA2A	0.620339	0.969238	-1.03174	0.786256	1.01497	1.01497	0.772346	0.984519	-1.01572
441	ADRA2B	0.245742	0.949013	-1.05373	0.779803	0.989145	-1.01097	0.267884	0.958185	-1.04364
442	ADRA2C	0.393991	1.03702	1.03702	0.136467	1.05699	1.05699	0.209234	0.95512	-1.04699
443	ADRB1	0.649717	1.02642	1.02642	0.595648	1.02684	1.02684	0.901018	0.993913	-1.00612
444	ADRB2	0.54513	1.07455	1.07455	0.253491	1.12552	1.12552	0.401036	1.0892	1.0892
445	ADRB3	0.519754	0.955233	-1.04686	0.455607	1.04723	1.04723	0.542301	0.963599	-1.03778
446	ADRBK1	0.116648	1.22927	1.22927	0.560483	1.06839	1.06839	0.686434	1.04616	1.04616
447	ADRBK2	0.469143	0.868586	-1.1513	0.198274	0.803871	-1.24398	0.369245	0.861043	-1.16138
448	ADRM1	0.444611	1.06191	1.06191	0.445808	0.949267	-1.05344	0.837604	0.986339	-1.01385
449	ADSL	0.333896	1.08608	1.08608	0.75945	1.02295	1.02295	0.61297	1.03759	1.03759
450	ADSS	0.627007	1.06321	1.06321	0.877397	0.983241	-1.01704	0.805513	1.02691	1.02691
451	ADSSL1	0.226007	0.954626	-1.04753	0.184233	0.956669	-1.04529	0.229896	0.961378	-1.04017
452	ADTRP	0.634074	1.02458	1.02458	0.461836	1.03319	1.03319	0.718231	1.01586	1.01586
453	AEBP1	0.78633	1.01729	1.01729	0.541873	1.03412	1.03412	0.700669	0.979416	-1.02102
454	AEBP2	0.478079	1.0458	1.0458	0.992726	1.0005	1.0005	0.328465	1.05426	1.05426
455	AEN	0.246573	1.06423	1.06423	0.675714	1.01966	1.01966	0.709269	0.98307	-1.01722
456	AES	0.336665	1.13811	1.13811	0.931264	0.989984	-1.01012	0.905014	1.0138	1.0138
457	AFAP1	0.898215	0.993626	-1.00641	0.441933	1.03403	1.03403	0.984341	0.999161	-1.00084
458	AFAP1-AS1	0.141185	1.09438	1.09438	0.99049	1.00063	1.00063	0.652309	0.976784	-1.02377
459	AFAP1L1	0.457551	0.967545	-1.03354	0.68987	0.984734	-1.0155	0.914114	0.995917	-1.0041
460	AFAP1L2	0.866027	1.01074	1.01074	0.916429	1.00579	1.00579	0.324043	1.055	1.055
461	AFF1	0.608199	1.07738	1.07738	0.74914	0.960418	-1.04121	0.788638	1.03388	1.03388
462	AFF2	0.724795	1.02211	1.02211	0.504822	1.0367	1.0367	0.327752	1.05352	1.05352
463	AFF3	0.25406	0.874561	-1.14343	0.691792	0.960451	-1.04118	0.18859	0.876052	-1.14148
464	AFF4	0.887274	1.01897	1.01897	0.446177	0.915862	-1.09187	0.690571	0.955854	-1.04618
465	AFG3L1P	0.250349	1.08224	1.08224	0.649833	1.02741	1.02741	0.618391	1.02964	1.02964
466	AFG3L2	0.903317	1.01264	1.01264	0.179839	0.885926	-1.12876	0.12005	0.870726	-1.14847
467	AFM	0.980005	0.999085	-1.00092	0.768775	1.00938	1.00938	0.640067	1.01472	1.01472
468	AFMID	0.935501	1.00468	1.00468	0.917857	0.994843	-1.00518	0.255771	0.945267	-1.0579
469	AFP	0.95728	0.997953	-1.00205	0.715413	1.0122	1.0122	0.943545	0.997686	-1.00232
470	AFTPH	0.732216	1.05441	1.05441	0.65841	0.942228	-1.06131	0.832766	1.02836	1.02836
471	AGA	0.391673	1.12861	1.12861	0.938235	0.990553	-1.00954	0.505725	1.08366	1.08366
472	AGAP1	0.0637962	1.12843	1.12843	0.0666167	1.10948	1.10948	0.10786	1.09356	1.09356
473	AGAP1-IT1	0.253327	0.936477	-1.06783	0.350182	0.954479	-1.04769	0.250446	0.94508	-1.05811
474	AGAP11	0.166203	0.898651	-1.11278	0.915476	1.00711	1.00711	0.828264	0.985856	-1.01435
475	AGAP2	0.125886	1.10787	1.10787	0.0611188	1.11549	1.11549	0.0431331	1.12342	1.12342
476	AGAP2-AS1	0.48808	1.04408	1.04408	0.682668	0.978161	-1.02233	0.710103	0.980434	-1.01996
477	AGAP3	0.242358	1.06463	1.06463	0.77833	0.987028	-1.01314	0.586575	1.02515	1.02515
478	AGAP4	0.607053	1.05099	1.05099	0.378549	0.928568	-1.07693	0.953206	0.995161	-1.00486
479	AGAP5	0.437526	1.07407	1.07407	0.852844	1.01492	1.01492	0.814158	1.01865	1.01865
480	AGAP6	0.42032	1.12784	1.12784	0.310412	0.876565	-1.14082	0.77275	0.963853	-1.0375
481	AGAP7P	0.67082	1.05539	1.05539	0.529502	0.932999	-1.07181	0.73409	0.963822	-1.03754
482	AGAP9	0.659035	1.05153	1.05153	0.301629	0.902588	-1.10793	0.515418	0.938565	-1.06546
483	AGBL1	0.482734	0.969458	-1.0315	0.808744	1.00933	1.00933	0.740197	0.987557	-1.0126
484	AGBL2	0.478398	0.970945	-1.02992	0.554705	1.02157	1.02157	0.382493	0.969383	-1.03158
485	AGBL3	0.528881	0.967093	-1.03403	0.48047	0.967935	-1.03313	0.748084	0.98552	-1.01469
486	AGBL4	0.807005	1.01475	1.01475	0.0980733	1.09072	1.09072	0.405436	1.04366	1.04366
487	AGBL4-IT1	0.786665	0.983199	-1.01709	0.258301	1.06366	1.06366	0.540182	0.967701	-1.03338
488	AGBL5	0.223757	1.0864	1.0864	0.164408	1.08591	1.08591	0.282234	1.0646	1.0646
489	AGBL5-AS1	0.767117	1.01456	1.01456	0.469176	0.969719	-1.03123	0.875936	0.993502	-1.00654
490	AGER	0.259862	1.06489	1.06489	0.931717	1.00415	1.00415	0.71661	0.98288	-1.01742
491	AGFG1	0.931596	1.01647	1.01647	0.0871699	0.751734	-1.33026	0.675691	0.934117	-1.07053
492	AGFG2	0.3169	1.08506	1.08506	0.122687	1.11611	1.11611	0.192941	1.09529	1.09529
493	AGGF1	0.568517	1.08337	1.08337	0.620064	0.941302	-1.06236	0.748527	0.962245	-1.03924
494	AGK	0.0653135	1.16929	1.16929	0.98059	0.998225	-1.00178	0.656604	1.03249	1.03249
495	AGL	0.600931	1.05774	1.05774	0.528997	1.06049	1.06049	0.713714	1.03424	1.03424
496	AGMAT	0.402691	0.955382	-1.0467	0.605602	0.97585	-1.02475	0.191616	0.940726	-1.06301
497	AGMO	0.210005	0.949524	-1.05316	0.243073	1.04278	1.04278	0.599787	1.01865	1.01865
498	AGO1	0.486943	0.956477	-1.0455	0.0898473	0.909361	-1.09967	0.755121	0.983086	-1.0172
499	AGO2	0.160842	1.1759	1.1759	0.987696	1.00154	1.00154	0.215994	1.12991	1.12991
500	AGO3	0.718205	1.03313	1.03313	0.651872	0.965197	-1.03606	0.84738	1.01498	1.01498
501	AGO4	0.755735	1.05055	1.05055	0.4812	0.907426	-1.10202	0.716952	0.952027	-1.05039
502	AGPAT1	0.360681	1.06142	1.06142	0.422746	1.04645	1.04645	0.153887	1.08309	1.08309
503	AGPAT2	0.133694	1.11231	1.11231	0.40443	0.950096	-1.05253	0.322355	1.06169	1.06169
504	AGPAT3	0.503969	1.09607	1.09607	0.131176	0.834417	-1.19844	0.772144	1.03455	1.03455
505	AGPAT4	0.27189	1.10743	1.10743	0.819875	0.981849	-1.01849	0.908386	0.990931	-1.00915
506	AGPAT4-IT1	0.223914	1.11543	1.11543	0.907805	1.00904	1.00904	0.291295	1.08437	1.08437
507	AGPAT5	0.750782	0.965962	-1.03524	0.6148	0.953413	-1.04886	0.526753	0.942623	-1.06087
508	AGPS	0.895145	0.973827	-1.02688	0.199905	0.798336	-1.25261	0.922185	0.983326	-1.01696
509	AGR2	0.713249	0.982566	-1.01774	0.240655	1.0502	1.0502	0.688753	1.01653	1.01653
510	AGR3	0.570042	1.01994	1.01994	0.319728	1.03057	1.03057	0.502108	1.02016	1.02016
511	AGRN	0.265165	0.953395	-1.04888	0.541102	0.977564	-1.02295	0.999649	0.999984	-1.00002
512	AGRP	0.326529	1.05712	1.05712	0.240798	0.943854	-1.05949	0.726026	0.983213	-1.01707
513	AGT	0.664782	0.976149	-1.02443	0.908531	1.00558	1.00558	0.43913	0.96376	-1.0376
514	AGTPBP1	0.613027	1.08862	1.08862	0.420405	0.888974	-1.12489	0.750558	0.955393	-1.04669
515	AGTR1	0.82363	0.989724	-1.01038	0.50706	0.973605	-1.02711	0.818255	0.990932	-1.00915
516	AGTR2	0.457132	0.961446	-1.0401	0.837402	0.990628	-1.00946	0.254244	0.949635	-1.05304
517	AGTRAP	0.405227	1.08629	1.08629	0.875255	0.986551	-1.01363	0.318335	1.08867	1.08867
518	AGVR6190	0.957755	0.996131	-1.00388	0.408098	1.05413	1.05413	0.682596	0.974715	-1.02594
519	AGXT	0.27649	1.06278	1.06278	0.829635	1.01048	1.01048	0.781842	1.0133	1.0133
520	AGXT2	0.632918	0.968971	-1.03202	0.788474	1.0155	1.0155	0.959002	0.997104	-1.0029
521	AHCTF1	0.652445	1.06944	1.06944	0.465144	0.909634	-1.09934	0.961253	1.00621	1.00621
522	AHCY	0.846506	1.01153	1.01153	0.363384	0.9542	-1.048	0.148698	0.929057	-1.07636
523	AHCYL1	0.874743	0.984268	-1.01598	0.763522	0.974036	-1.02666	0.992378	0.999178	-1.00082
524	AHCYL2	0.642972	1.03039	1.03039	0.718184	0.979954	-1.02046	0.934352	0.995463	-1.00456
525	AHDC1	0.153945	1.09425	1.09425	0.35407	1.05201	1.05201	0.213474	1.06944	1.06944
526	AHI1	0.407817	0.953017	-1.0493	0.88451	1.00735	1.00735	0.275376	0.947126	-1.05583
527	AHNAK	0.35935	1.10409	1.10409	0.395036	0.923279	-1.0831	0.735691	1.03162	1.03162
528	AHNAK2	0.466448	1.04138	1.04138	0.389529	1.04254	1.04254	0.534847	1.02999	1.02999
529	AHR	0.716186	1.09458	1.09458	0.136322	0.723446	-1.38227	0.819802	0.95273	-1.04962
530	AHRR	0.383701	1.04784	1.04784	0.838065	1.00955	1.00955	0.927301	0.995831	-1.00419
531	AHSA1	0.92851	1.00787	1.00787	0.862196	0.986898	-1.01328	0.378032	1.0683	1.0683
532	AHSA2	0.916972	1.01443	1.01443	0.915115	0.987351	-1.01281	0.697969	0.955389	-1.04669
533	AHSG	0.483339	0.957344	-1.04456	0.750081	1.01735	1.01735	0.78021	0.985282	-1.01494
534	AHSP	0.263198	1.45658	1.45658	0.310558	1.34452	1.34452	0.0132089	2.06007	2.06007
535	AICDA	0.807351	0.990624	-1.00946	0.72755	1.01177	1.01177	0.430679	0.974253	-1.02643
536	AIDA	0.69556	1.03231	1.03231	0.969473	1.0027	1.0027	0.323785	0.933563	-1.07116
537	AIF1	0.87104	1.02494	1.02494	0.468631	0.908717	-1.10045	0.902816	0.984274	-1.01598
538	AIF1L	0.648601	1.02083	1.02083	0.375447	0.96569	-1.03553	0.606852	0.980276	-1.02012
539	AIFM1	0.521314	1.05717	1.05717	0.978084	0.997935	-1.00207	0.345655	1.07254	1.07254
540	AIFM2	0.0700554	1.10255	1.10255	0.129422	1.07338	1.07338	0.108888	1.07654	1.07654
541	AIFM3	0.738581	0.984181	-1.01607	0.583175	0.97746	-1.02306	0.834154	0.991481	-1.00859
542	AIG1	0.0286927	0.910241	-1.09861	0.126462	0.944889	-1.05833	0.498962	0.975746	-1.02486
543	AIM1	0.39882	1.1702	1.1702	0.320367	0.851294	-1.17468	0.787843	0.958101	-1.04373
544	AIM1L	0.683061	0.974124	-1.02656	0.697266	1.02194	1.02194	0.884084	1.00804	1.00804
545	AIM2	0.701831	0.943396	-1.06	0.913605	0.985758	-1.01445	0.848112	1.02524	1.02524
546	AIMP1	0.911836	0.98456	-1.01568	0.76524	0.964178	-1.03715	0.434671	0.91021	-1.09865
547	AIMP2	0.947422	1.00763	1.00763	0.225141	0.885151	-1.12975	0.173545	0.873827	-1.14439
548	AIP	0.248832	1.08371	1.08371	0.959833	1.00304	1.00304	0.976289	1.00177	1.00177
549	AIPL1	0.580499	1.02682	1.02682	0.796777	1.01077	1.01077	0.347633	1.03929	1.03929
550	AIRE	0.284112	1.05831	1.05831	0.0615057	1.09043	1.09043	0.181402	1.06248	1.06248
551	AJAP1	0.485614	0.967475	-1.03362	0.19041	1.05564	1.05564	0.395496	0.966099	-1.03509
552	AJUBA	0.912089	0.9941	-1.00593	0.627771	0.977654	-1.02286	0.754053	1.01447	1.01447
553	AK1	0.00266865	1.23107	1.23107	0.00892284	1.16917	1.16917	0.0457944	1.12358	1.12358
554	AK2	0.702942	0.982812	-1.01749	0.369681	0.965113	-1.03615	0.999382	1.00003	1.00003
555	AK3	0.307077	1.11308	1.11308	0.53873	1.05752	1.05752	0.329309	1.09145	1.09145
556	AK4	0.860994	0.989198	-1.01092	0.701497	0.979546	-1.02088	0.0744329	0.908909	-1.10022
557	AK5	0.307199	0.890144	-1.12341	0.315761	0.905426	-1.10445	0.335106	0.910342	-1.09849
558	AK6	0.927016	1.00772	1.00772	0.705465	0.972804	-1.02796	0.746291	0.977038	-1.0235
559	AK7	0.552315	0.975547	-1.02507	0.626567	1.01776	1.01776	0.473909	0.974793	-1.02586
560	AK8	0.503446	1.03169	1.03169	0.53266	1.0256	1.0256	0.474468	0.971869	-1.02895
561	AK9	0.485594	0.951364	-1.05112	0.732121	1.02147	1.02147	0.4988	0.95948	-1.04223
562	AKAP1	0.0402715	1.11501	1.11501	0.339868	1.04457	1.04457	0.390639	1.03934	1.03934
563	AKAP10	0.672906	1.0533	1.0533	0.735176	0.964494	-1.03681	0.857162	0.981248	-1.01911
564	AKAP11	0.737249	1.03956	1.03956	0.791298	1.02695	1.02695	0.977103	0.997165	-1.00284
565	AKAP12	0.630854	0.967691	-1.03339	0.764907	1.01791	1.01791	0.937784	0.99545	-1.00457
566	AKAP13	0.983013	1.00263	1.00263	0.236295	0.88023	-1.13607	0.951518	0.9936	-1.00644
567	AKAP14	0.740335	1.01695	1.01695	0.489894	1.03093	1.03093	0.920911	0.995704	-1.00432
568	AKAP2	0.323325	0.958029	-1.04381	0.376852	0.967227	-1.03388	0.339961	0.96519	-1.03606
569	AKAP3	0.472684	1.02591	1.02591	0.279382	1.03412	1.03412	0.186424	1.04123	1.04123
570	AKAP4	0.886884	1.00863	1.00863	0.842374	1.0105	1.0105	0.475618	0.963745	-1.03762
571	AKAP5	0.940002	1.00527	1.00527	0.408429	0.950959	-1.05157	0.612156	1.03078	1.03078
572	AKAP6	0.730118	1.02527	1.02527	0.848859	1.01205	1.01205	0.711234	1.02318	1.02318
573	AKAP7	0.584143	0.964747	-1.03654	0.414997	0.954565	-1.0476	0.454808	0.958914	-1.04285
574	AKAP8	0.813902	1.01766	1.01766	0.372268	0.943862	-1.05948	0.365903	0.943997	-1.05933
575	AKAP8L	0.342657	1.09695	1.09695	0.866284	0.985867	-1.01434	0.316849	1.08711	1.08711
576	AKAP9	0.993337	0.998561	-1.00144	0.355284	0.870352	-1.14896	0.604566	0.926411	-1.07943
577	AKIP1	0.326113	0.939072	-1.06488	0.579098	1.03128	1.03128	0.964375	1.00244	1.00244
578	AKIRIN1	0.821209	0.969268	-1.03171	0.673639	0.950686	-1.05187	0.85824	1.02133	1.02133
579	AKIRIN2	0.748737	1.05006	1.05006	0.264816	0.862206	-1.15982	0.994071	1.00097	1.00097
580	AKNA	0.383154	1.0708	1.0708	0.196435	1.0923	1.0923	0.331657	1.06734	1.06734
581	AKNAD1	0.382069	0.95822	-1.0436	0.534204	0.973997	-1.0267	0.954796	1.00237	1.00237
582	AKR1A1	0.252449	1.11205	1.11205	0.838891	0.983796	-1.01647	0.898859	0.989998	-1.0101
583	AKR1B1	0.483751	0.957916	-1.04393	0.603506	0.972686	-1.02808	0.608331	0.973462	-1.02726
584	AKR1B10	0.51918	0.969073	-1.03191	0.643861	1.01976	1.01976	0.438488	0.968201	-1.03284
585	AKR1B15	0.405802	1.04881	1.04881	0.447643	0.962887	-1.03854	0.477188	1.03545	1.03545
586	AKR1B1P6	0.993717	1.0007	1.0007	0.498527	1.05396	1.05396	0.943157	0.994572	-1.00546
587	AKR1C1	0.527971	0.963383	-1.03801	0.491199	1.036	1.036	0.585661	1.02794	1.02794
588	AKR1C2	0.52233	0.970519	-1.03038	0.954761	1.00231	1.00231	0.438094	0.969434	-1.03153
589	AKR1C3	0.3875	1.07891	1.07891	0.570511	1.04423	1.04423	0.17251	1.10837	1.10837
590	AKR1C4	0.289898	1.04783	1.04783	0.858111	1.00686	1.00686	0.320328	1.03823	1.03823
591	AKR1C6P	0.921329	0.995518	-1.0045	0.839111	0.992005	-1.00806	0.625447	0.981173	-1.01919
592	AKR1C8P	0.874676	1.01086	1.01086	0.744258	0.980773	-1.0196	0.382833	1.05255	1.05255
593	AKR1D1	0.57006	0.976392	-1.02418	0.566628	1.02117	1.02117	0.741112	1.01195	1.01195
594	AKR1E2	0.877967	0.98973	-1.01038	0.488507	1.04136	1.04136	0.537784	0.965149	-1.03611
595	AKR7A2	0.887533	1.01014	1.01014	0.180202	1.08713	1.08713	0.416278	1.05097	1.05097
596	AKR7A2P1	0.213552	1.12661	1.12661	0.227955	1.1056	1.1056	0.369037	1.07625	1.07625
597	AKR7A3	0.855584	0.985073	-1.01515	0.855359	1.01318	1.01318	0.780155	0.980461	-1.01993
598	AKR7L	0.684535	1.0389	1.0389	0.592002	1.04473	1.04473	0.696257	0.969124	-1.03186
599	AKT1	0.310175	1.07047	1.07047	0.418456	1.04826	1.04826	0.577306	1.03244	1.03244
600	AKT1S1	0.0260754	1.17333	1.17333	0.713264	1.02288	1.02288	0.309054	1.06375	1.06375
601	AKT2	0.837594	1.0105	1.0105	0.475124	0.968833	-1.03217	0.686786	1.01773	1.01773
602	AKT3	0.641991	0.945731	-1.05738	0.761846	1.0321	1.0321	0.899615	0.98714	-1.01303
603	AKTIP	0.810375	1.04028	1.04028	0.865586	0.976082	-1.0245	0.736961	1.04843	1.04843
604	ALAD	0.137608	1.06949	1.06949	0.27939	1.04332	1.04332	0.982224	0.999143	-1.00086
605	ALAS1	0.809734	0.980467	-1.01992	0.476914	1.05202	1.05202	0.995909	0.999641	-1.00036
606	ALAS2	0.064344	1.86118	1.86118	0.177881	1.47903	1.47903	0.00169693	2.50619	2.50619
607	ALB	0.623469	0.975298	-1.02533	0.905325	0.994751	-1.00528	0.475698	0.969371	-1.0316
608	ALCAM	0.807185	0.985795	-1.01441	0.508642	0.966853	-1.03428	0.278122	0.946902	-1.05608
609	ALDH16A1	0.600562	1.03395	1.03395	0.781294	0.984741	-1.0155	0.885567	1.00788	1.00788
610	ALDH18A1	0.239226	1.07404	1.07404	0.591903	1.02859	1.02859	0.761584	1.01582	1.01582
611	ALDH1A1	0.191237	1.21477	1.21477	0.467639	0.910606	-1.09817	0.366432	1.12155	1.12155
612	ALDH1A2	0.66025	1.02104	1.02104	0.381245	1.03677	1.03677	0.767604	1.01204	1.01204
613	ALDH1A3	0.989462	1.00055	1.00055	0.462797	0.973552	-1.02717	0.141432	0.948297	-1.05452
614	ALDH1B1	0.214303	0.930031	-1.07523	0.837223	0.98967	-1.01044	0.174385	0.93433	-1.07029
615	ALDH1L1	0.693129	1.02175	1.02175	0.400285	1.04073	1.04073	0.871994	0.992515	-1.00754
616	ALDH1L1-AS1	0.014631	0.871405	-1.14757	0.759705	0.985374	-1.01484	0.0197371	0.893809	-1.11881
617	ALDH1L1-AS2	0.596069	1.02282	1.02282	0.92408	1.00353	1.00353	0.507911	1.02442	1.02442
618	ALDH1L2	0.598788	1.02126	1.02126	0.951598	1.00211	1.00211	0.780999	1.00955	1.00955
619	ALDH2	0.335839	1.13379	1.13379	0.701677	0.957591	-1.04429	0.361349	1.10721	1.10721
620	ALDH3A1	0.714046	1.0176	1.0176	0.698763	1.01615	1.01615	0.774829	1.01172	1.01172
621	ALDH3A2	0.690616	1.03478	1.03478	0.539198	0.955176	-1.04693	0.736245	0.975561	-1.02505
622	ALDH3B1	0.723549	0.968137	-1.03291	0.878239	0.987889	-1.01226	0.70317	0.9706	-1.03029
623	ALDH3B2	0.999203	0.99995	-1.00005	0.187734	1.05869	1.05869	0.24132	1.05114	1.05114
624	ALDH4A1	0.0724341	1.06396	1.06396	0.613112	0.985076	-1.01515	0.85015	1.00554	1.00554
625	ALDH5A1	0.305955	0.953868	-1.04836	0.581345	1.02231	1.02231	0.164911	0.946537	-1.05648
626	ALDH6A1	0.859348	0.986898	-1.01328	0.786792	0.982655	-1.01765	0.628804	1.03127	1.03127
627	ALDH7A1	0.152637	0.911387	-1.09723	0.774752	0.984086	-1.01617	0.515613	0.964729	-1.03656
628	ALDH8A1	0.499789	0.971476	-1.02936	0.97449	0.998811	-1.00119	0.540149	1.02272	1.02272
629	ALDH9A1	0.646489	1.04335	1.04335	0.902104	1.00993	1.00993	0.583482	1.04437	1.04437
630	ALDOA	0.551673	1.04418	1.04418	0.823658	0.986045	-1.01415	0.450472	1.04803	1.04803
631	ALDOB	0.244744	0.943664	-1.0597	0.46833	0.969144	-1.03184	0.764491	0.987352	-1.01281
632	ALDOC	0.00841702	1.2384	1.2384	0.115638	1.11575	1.11575	0.0554227	1.14078	1.14078
633	ALG1	0.145992	1.12834	1.12834	0.410692	0.942579	-1.06092	0.533379	0.956924	-1.04502
634	ALG10	0.0635215	1.13195	1.13195	0.118266	1.09463	1.09463	0.282115	1.06295	1.06295
635	ALG10B	0.318328	0.910106	-1.09877	0.367762	0.928816	-1.07664	0.845419	1.01582	1.01582
636	ALG11	0.986409	1.00167	1.00167	0.305843	0.916194	-1.09147	0.633921	1.04078	1.04078
637	ALG12	0.426029	1.05743	1.05743	0.8959	1.00799	1.00799	0.257815	1.07039	1.07039
638	ALG13	0.807484	0.964479	-1.03683	0.297538	0.873914	-1.14428	0.454846	0.90935	-1.09969
639	ALG14	0.292021	0.923976	-1.08228	0.347321	1.06316	1.06316	0.32664	0.939003	-1.06496
640	ALG1L	0.602479	0.962498	-1.03896	0.795791	0.983639	-1.01663	0.722031	0.977924	-1.02257
641	ALG1L2	0.694729	1.06114	1.06114	0.606758	1.07	1.07	0.358025	1.12652	1.12652
642	ALG1L9P	0.377664	1.0626	1.0626	0.692736	0.976684	-1.02387	0.255721	1.06931	1.06931
643	ALG2	0.778871	1.03321	1.03321	0.772685	0.971216	-1.02964	0.747391	0.968453	-1.03257
644	ALG3	0.637712	1.02735	1.02735	0.467406	0.964422	-1.03689	0.168737	1.07015	1.07015
645	ALG5	0.793758	1.02383	1.02383	0.983835	1.00159	1.00159	0.964056	0.996534	-1.00348
646	ALG6	0.452844	1.10467	1.10467	0.950717	0.992914	-1.00714	0.957167	1.0061	1.0061
647	ALG8	0.87181	0.986	-1.0142	0.841111	0.984892	-1.01534	0.98509	0.998604	-1.0014
648	ALG9	0.872716	0.98897	-1.01115	0.478665	0.958214	-1.04361	0.721423	0.979099	-1.02135
649	ALK	0.670333	0.980351	-1.02004	0.296856	1.04329	1.04329	0.489923	0.97282	-1.02794
650	ALKBH1	0.278513	1.07008	1.07008	0.762891	0.983797	-1.01647	0.395807	1.04638	1.04638
651	ALKBH2	0.898411	0.993136	-1.00691	0.842229	1.00938	1.00938	0.270873	0.950287	-1.05231
652	ALKBH3	0.360796	1.07366	1.07366	0.954032	1.00389	1.00389	0.534053	1.04218	1.04218
653	ALKBH3-AS1	0.554276	1.02521	1.02521	0.772422	0.989481	-1.01063	0.870837	1.00587	1.00587
654	ALKBH4	0.0953207	0.905794	-1.104	0.87998	0.992308	-1.00775	0.590652	0.973266	-1.02747
655	ALKBH5	0.223102	1.09026	1.09026	0.831209	1.01317	1.01317	0.220011	1.07726	1.07726
656	ALKBH6	0.114929	1.12837	1.12837	0.85305	1.01232	1.01232	0.321493	0.937361	-1.06683
657	ALKBH7	0.336978	1.0713	1.0713	0.290898	1.06809	1.06809	0.245923	1.07388	1.07388
658	ALKBH8	0.586126	0.968779	-1.03223	0.286809	0.947376	-1.05555	0.458485	0.963704	-1.03766
659	ALLC	0.292731	0.953136	-1.04917	0.254396	1.04625	1.04625	0.685791	1.01587	1.01587
660	ALMS1	0.888287	1.01826	1.01826	0.993949	1.00085	1.00085	0.802027	1.02802	1.02802
661	ALMS1-IT1	0.272404	0.918672	-1.08853	0.317688	0.935126	-1.06937	0.257739	0.927893	-1.07771
662	ALMS1P	0.539656	0.955706	-1.04635	0.138623	0.908856	-1.10028	0.0277428	0.868593	-1.15129
663	ALOX12	0.40693	0.906232	-1.10347	0.750784	0.967815	-1.03326	0.87204	1.01646	1.01646
664	ALOX12-AS1	0.327486	1.08612	1.08612	0.342632	1.07204	1.07204	0.0503388	1.15306	1.15306
665	ALOX12B	0.507592	1.02839	1.02839	0.572963	1.0209	1.0209	0.527365	1.0231	1.0231
666	ALOX12P2	0.504667	1.04817	1.04817	0.825512	1.01359	1.01359	0.744949	0.980588	-1.0198
667	ALOX15	0.416284	0.957802	-1.04406	0.0558321	0.914923	-1.09299	0.315397	0.955429	-1.04665
668	ALOX15B	0.351304	0.948215	-1.05461	0.182617	0.935897	-1.06849	0.31528	0.952157	-1.05025
669	ALOX15P1	0.328951	0.93617	-1.06818	0.600897	1.03113	1.03113	0.435661	0.955989	-1.04604
670	ALOX5	0.597063	1.06562	1.06562	0.185994	0.870429	-1.14886	0.646875	0.953989	-1.04823
671	ALOX5AP	0.329874	1.16222	1.16222	0.76059	0.960063	-1.0416	0.266884	1.15795	1.15795
672	ALOXE3	0.402329	0.959361	-1.04236	0.462804	1.0321	1.0321	0.765764	0.987477	-1.01268
673	ALPI	0.0892178	1.13413	1.13413	0.617534	1.03241	1.03241	0.371781	1.05785	1.05785
674	ALPK1	0.709514	1.03206	1.03206	0.221682	0.913635	-1.09453	0.875084	1.01145	1.01145
675	ALPK2	0.913617	1.00476	1.00476	0.0938676	1.06642	1.06642	0.742547	0.987762	-1.01239
676	ALPK3	0.296223	1.04337	1.04337	0.111726	1.05804	1.05804	0.190369	1.04667	1.04667
677	ALPL	0.456272	1.04208	1.04208	0.0622749	1.09462	1.09462	0.34872	1.04539	1.04539
678	ALPP	0.759288	0.971603	-1.02923	0.99658	1.00035	1.00035	0.85327	0.985239	-1.01498
679	ALPPL2	0.829509	0.98073	-1.01965	0.159483	0.894851	-1.1175	0.235541	0.912057	-1.09642
680	ALS2	0.321066	0.929125	-1.07628	0.597104	0.966608	-1.03455	0.316569	0.938499	-1.06553
681	ALS2CL	0.0795306	1.09219	1.09219	0.171949	1.0613	1.0613	0.488808	1.03	1.03
682	ALS2CR11	0.999642	1.00002	1.00002	0.707166	1.01102	1.01102	0.453474	1.02178	1.02178
683	ALS2CR12	0.535598	1.04895	1.04895	0.394718	1.05878	1.05878	0.347609	1.06404	1.06404
684	ALX1	0.842764	0.993159	-1.00689	0.26163	1.03446	1.03446	0.471454	0.978881	-1.02158
685	ALX3	0.508103	1.03032	1.03032	0.878148	1.00602	1.00602	0.825297	1.00855	1.00855
686	ALX4	0.0387607	1.14544	1.14544	0.722431	1.02024	1.02024	0.373965	1.05071	1.05071
687	ALYREF	0.457162	1.05516	1.05516	0.486247	0.957255	-1.04465	0.943739	0.995657	-1.00436
688	AMACR	0.275855	0.944967	-1.05824	0.56885	1.02599	1.02599	0.570665	0.975178	-1.02545
689	AMBN	0.986204	0.998903	-1.0011	0.956279	0.99698	-1.00303	0.994416	1.00038	1.00038
690	AMBP	0.480439	1.04282	1.04282	0.317591	0.949624	-1.05305	0.534574	1.03206	1.03206
691	AMBRA1	0.482396	1.04067	1.04067	0.922076	0.995194	-1.00483	0.398287	1.04188	1.04188
692	AMD1	0.542126	0.905064	-1.10489	0.391549	0.885175	-1.12972	0.676055	0.943222	-1.0602
693	AMDHD1	0.295135	0.922481	-1.08403	0.103497	0.896243	-1.11577	0.0994569	0.896618	-1.1153
694	AMDHD2	0.501012	1.05227	1.05227	0.462556	0.952798	-1.04954	0.211944	0.922098	-1.08448
695	AMELX	0.544283	1.04229	1.04229	0.63302	0.97206	-1.02874	0.366015	0.948479	-1.05432
696	AMELY	0.112588	0.91736	-1.09008	0.158725	1.06874	1.06874	0.475433	1.03354	1.03354
697	AMER1	0.576911	1.03067	1.03067	0.336208	0.95568	-1.04638	0.746219	0.985131	-1.01509
698	AMER2	0.896125	1.00567	1.00567	0.736741	1.01273	1.01273	0.906123	0.995643	-1.00438
699	AMER3	0.665652	1.02747	1.02747	0.520922	1.03563	1.03563	0.891059	0.992683	-1.00737
700	AMFR	0.691935	0.953198	-1.0491	0.131436	0.852516	-1.173	0.474958	0.928667	-1.07681
701	AMH	0.813546	1.01465	1.01465	0.539584	1.03345	1.03345	0.203041	0.934788	-1.06976
702	AMHR2	0.98537	0.999189	-1.00081	0.704947	1.01467	1.01467	0.379602	1.03388	1.03388
703	AMICA1	0.675476	0.95128	-1.05121	0.170993	0.867063	-1.15332	0.505138	0.9342	-1.07043
704	AMIGO1	0.676231	1.03295	1.03295	0.980809	0.998379	-1.00162	0.502909	1.04553	1.04553
705	AMIGO2	0.123428	0.91445	-1.09355	0.706878	1.01903	1.01903	0.323912	0.952383	-1.05
706	AMIGO3	0.811114	1.01387	1.01387	0.726971	0.982665	-1.01764	0.859039	1.00879	1.00879
707	AMMECR1	0.15869	1.11423	1.11423	0.338171	1.06575	1.06575	0.586972	1.03612	1.03612
708	AMMECR1L	0.828759	0.970739	-1.03014	0.939511	0.990987	-1.00909	0.8601	1.02091	1.02091
709	AMN	0.548492	1.03458	1.03458	0.790754	1.01314	1.01314	0.617142	1.02452	1.02452
710	AMN1	0.415006	0.928018	-1.07757	0.624106	0.961767	-1.03975	0.931776	1.00672	1.00672
711	AMOT	0.095978	0.936541	-1.06776	0.74563	1.01108	1.01108	0.575181	1.01892	1.01892
712	AMOTL1	0.133793	0.921211	-1.08553	0.781456	1.0132	1.0132	0.575748	0.974281	-1.0264
713	AMOTL2	0.198788	0.942761	-1.06071	0.580758	0.978309	-1.02217	0.469266	0.972095	-1.02871
714	AMPD1	0.988224	0.999376	-1.00062	0.795808	1.00956	1.00956	0.849975	0.993181	-1.00687
715	AMPD2	0.0920268	1.17016	1.17016	0.61502	1.04129	1.04129	0.239329	1.09799	1.09799
716	AMPD3	0.150129	1.09544	1.09544	0.289764	1.05984	1.05984	0.757503	0.983502	-1.01677
717	AMPH	0.0935817	0.904354	-1.10576	0.317937	0.949552	-1.05313	0.224549	0.939838	-1.06401
718	AMT	0.576052	1.03626	1.03626	0.90982	0.993754	-1.00629	0.903091	0.993392	-1.00665
719	AMTN	0.471098	0.963119	-1.03829	0.882714	0.993347	-1.0067	0.814669	0.989613	-1.0105
720	AMY1B	0.450581	0.934814	-1.06973	0.399104	1.06769	1.06769	0.865601	1.013	1.013
721	AMY2A	0.558215	0.95561	-1.04645	0.59528	1.03644	1.03644	0.53538	0.959713	-1.04198
722	AMY2B	0.459106	0.949504	-1.05318	0.875071	0.990497	-1.00959	0.0344696	1.13661	1.13661
723	AMZ1	0.509741	0.96247	-1.03899	0.75326	1.01596	1.01596	0.385496	0.957803	-1.04406
724	AMZ2	0.873928	1.02311	1.02311	0.894351	1.01676	1.01676	0.92035	1.01239	1.01239
725	AMZ2P1	0.448766	0.949743	-1.05292	0.633522	0.972216	-1.02858	0.863285	0.990039	-1.01006
726	ANAPC1	0.921729	0.993104	-1.00694	0.634802	1.02952	1.02952	0.742379	1.02001	1.02001
727	ANAPC10	0.967124	1.00177	1.00177	0.350342	0.96562	-1.0356	0.66978	1.01582	1.01582
728	ANAPC11	0.760918	1.03588	1.03588	0.801074	0.974954	-1.02569	0.859047	0.982558	-1.01775
729	ANAPC13	0.3571	0.936246	-1.0681	0.779209	0.98276	-1.01754	0.616208	0.969846	-1.03109
730	ANAPC15	0.895969	1.00998	1.00998	0.637032	0.969306	-1.03167	0.64739	0.970694	-1.03019
731	ANAPC16	0.779721	1.05436	1.05436	0.896478	1.02163	1.02163	0.695055	1.06554	1.06554
732	ANAPC1P1	0.479103	0.92419	-1.08203	0.359464	1.09286	1.09286	0.616762	0.953467	-1.0488
733	ANAPC2	0.00522288	1.191	1.191	0.0176163	1.13687	1.13687	0.24098	1.06355	1.06355
734	ANAPC4	0.848041	1.02398	1.02398	0.521633	0.93337	-1.07139	0.462325	1.08099	1.08099
735	ANAPC5	0.874141	1.01779	1.01779	0.363257	0.915621	-1.09216	0.896611	1.01245	1.01245
736	ANAPC7	0.784231	1.03155	1.03155	0.570348	0.945538	-1.0576	0.788296	0.974276	-1.0264
737	ANG	0.777496	0.964385	-1.03693	0.54885	0.935277	-1.0692	0.620478	0.947068	-1.05589
738	ANGEL1	0.425691	1.03918	1.03918	0.817998	0.990413	-1.00968	0.905474	0.99512	-1.0049
739	ANGEL2	0.840373	1.02692	1.02692	0.59888	0.941448	-1.06219	0.871956	1.01835	1.01835
740	ANGPT1	0.139472	0.860454	-1.16218	0.393192	0.927603	-1.07805	0.376459	0.92623	-1.07965
741	ANGPT2	0.554364	0.923739	-1.08256	0.971671	0.995872	-1.00415	0.846651	1.02242	1.02242
742	ANGPT4	0.423032	0.956794	-1.04516	0.792427	0.987492	-1.01267	0.922641	0.99544	-1.00458
743	ANGPTL1	0.355806	0.860107	-1.16265	0.434303	0.895106	-1.11719	0.257514	0.853621	-1.17148
744	ANGPTL2	0.885737	0.992767	-1.00729	0.197285	1.05852	1.05852	0.724884	0.984902	-1.01533
745	ANGPTL3	0.103346	1.08043	1.08043	0.0261093	1.09685	1.09685	0.112784	1.06652	1.06652
746	ANGPTL4	0.672919	0.975485	-1.02513	0.649343	0.977033	-1.02351	0.632527	0.976234	-1.02434
747	ANGPTL5	0.908312	1.00422	1.00422	0.814295	0.992556	-1.0075	0.689321	1.0126	1.0126
748	ANGPTL6	0.101753	1.08584	1.08584	0.982722	1.00094	1.00094	0.982598	1.00093	1.00093
749	ANGPTL7	0.855104	0.989051	-1.01107	0.813752	1.01242	1.01242	0.869542	1.00851	1.00851
750	ANGPTL8	0.463973	1.04804	1.04804	0.698162	0.978663	-1.0218	0.468012	0.96101	-1.04057
751	ANHX	0.152105	1.09888	1.09888	0.490271	1.04008	1.04008	0.686635	0.977656	-1.02285
752	ANK1	0.342908	1.09974	1.09974	0.493629	1.06137	1.06137	0.00226017	1.30782	1.30782
753	ANK2	0.928917	1.00446	1.00446	0.580715	1.02423	1.02423	0.96152	1.00206	1.00206
754	ANK3	0.889562	1.0154	1.0154	0.84423	1.01897	1.01897	0.833515	0.980404	-1.01999
755	ANKAR	0.176081	0.873414	-1.14493	0.373107	0.925702	-1.08026	0.246759	0.905764	-1.10404
756	ANKDD1A	0.275267	1.08122	1.08122	0.288857	1.06818	1.06818	0.694233	1.02429	1.02429
757	ANKDD1B	0.26678	0.949294	-1.05341	0.520555	0.974236	-1.02645	0.965132	0.998256	-1.00175
758	ANKEF1	0.556422	1.04034	1.04034	0.644382	1.02733	1.02733	0.108536	1.09735	1.09735
759	ANKFN1	0.245496	0.944957	-1.05825	0.952667	1.00251	1.00251	0.987283	0.999338	-1.00066
760	ANKFY1	0.80058	1.03264	1.03264	0.998181	1.00025	1.00025	0.762368	1.03344	1.03344
761	ANKH	0.108382	1.22804	1.22804	0.429195	1.09134	1.09134	0.0645923	1.22477	1.22477
762	ANKHD1	0.800535	1.03092	1.03092	0.496447	0.93116	-1.07393	0.685566	0.959101	-1.04264
763	ANKIB1	0.327133	1.10472	1.10472	0.826341	1.01952	1.01952	0.650249	1.04012	1.04012
764	ANKK1	0.0370491	1.14397	1.14397	0.435871	1.04415	1.04415	0.332149	1.05441	1.05441
765	ANKLE1	0.409748	1.04962	1.04962	0.970772	0.998135	-1.00187	0.903233	0.993921	-1.00612
766	ANKLE2	0.865165	1.01799	1.01799	0.800648	1.02331	1.02331	0.86392	0.984724	-1.01551
767	ANKMY1	0.136718	1.07948	1.07948	0.196988	1.05922	1.05922	0.336343	1.04301	1.04301
768	ANKMY2	0.321263	1.07753	1.07753	0.483279	1.04687	1.04687	0.165791	1.09362	1.09362
769	ANKRA2	0.807137	1.04086	1.04086	0.918013	0.985435	-1.01478	0.78625	1.03879	1.03879
770	ANKRD1	0.611779	1.02317	1.02317	0.389569	1.03438	1.03438	0.427858	0.969818	-1.03112
771	ANKRD10	0.809712	0.957366	-1.04453	0.237435	0.829863	-1.20502	0.515335	0.904117	-1.10605
772	ANKRD11	0.292907	1.08225	1.08225	0.619575	0.968175	-1.03287	0.909229	0.992721	-1.00733
773	ANKRD12	0.374954	0.885332	-1.12952	0.793528	0.969321	-1.03165	0.584765	0.937936	-1.06617
774	ANKRD13A	0.893981	1.01518	1.01518	0.660492	0.957757	-1.04411	0.850913	0.981993	-1.01834
775	ANKRD13B	0.946388	0.996496	-1.00352	0.341786	1.04419	1.04419	0.524526	0.971951	-1.02886
776	ANKRD13C	0.420988	1.08658	1.08658	0.583771	1.05031	1.05031	0.722949	1.03174	1.03174
777	ANKRD13D	0.0764253	1.13922	1.13922	0.308142	1.0669	1.0669	0.46552	1.04663	1.04663
778	ANKRD16	0.0966189	0.894207	-1.11831	0.701697	0.978012	-1.02248	0.0554406	0.895333	-1.1169
779	ANKRD17	0.716359	1.04679	1.04679	0.7748	0.969195	-1.03178	0.971052	1.00391	1.00391
780	ANKRD18A	0.187303	1.12939	1.12939	0.0380556	1.18244	1.18244	0.188248	1.10944	1.10944
781	ANKRD18B	0.992015	0.999499	-1.0005	0.254457	1.05107	1.05107	0.251484	1.05058	1.05058
782	ANKRD18CP	0.464496	1.03961	1.03961	0.61372	0.97699	-1.02355	0.751222	0.985718	-1.01449
783	ANKRD18DP	0.97467	0.998339	-1.00166	0.414679	0.963506	-1.03788	0.534115	0.972515	-1.02826
784	ANKRD19P	0.285756	1.11647	1.11647	0.457418	1.0688	1.0688	0.459501	1.06736	1.06736
785	ANKRD2	0.711415	0.97831	-1.02217	0.169575	0.931356	-1.0737	0.65477	0.97758	-1.02293
786	ANKRD20A1	0.226062	0.902848	-1.10761	0.877039	1.01137	1.01137	0.53012	0.955807	-1.04624
787	ANKRD20A11P	0.534317	0.934061	-1.07059	0.881639	0.985912	-1.01429	0.401461	0.924176	-1.08204
788	ANKRD20A12P	0.40049	1.0955	1.0955	0.885655	1.01362	1.01362	0.332832	1.0941	1.0941
789	ANKRD20A19P	0.466308	0.931534	-1.0735	0.958647	0.995629	-1.00439	0.886096	1.01198	1.01198
790	ANKRD20A2	0.707345	0.964529	-1.03678	0.790329	1.02247	1.02247	0.851732	0.984742	-1.01549
791	ANKRD20A3	0.759708	0.970722	-1.03016	0.561317	1.0503	1.0503	0.861693	0.985629	-1.01458
792	ANKRD20A4	0.78023	0.977876	-1.02262	0.846137	1.01361	1.01361	0.69822	1.02696	1.02696
793	ANKRD20A5P	0.915876	1.01883	1.01883	0.446416	1.12415	1.12415	0.922112	0.985341	-1.01488
794	ANKRD20A7P	0.45681	1.04972	1.04972	0.0756144	1.10677	1.10677	0.0686391	1.1078	1.1078
795	ANKRD20A8P	0.755989	0.986935	-1.01324	0.697216	1.01442	1.01442	0.88824	0.994927	-1.0051
796	ANKRD20A9P	0.285805	0.882945	-1.13257	0.488867	1.07253	1.07253	0.45674	1.07694	1.07694
797	ANKRD22	0.992194	0.999289	-1.00071	0.520374	1.04148	1.04148	0.68145	1.02586	1.02586
798	ANKRD23	0.328035	1.05937	1.05937	0.433887	0.960729	-1.04088	0.826399	0.989027	-1.01109
799	ANKRD24	0.493148	1.04201	1.04201	0.591557	1.02838	1.02838	0.807431	1.01258	1.01258
800	ANKRD26	0.811878	1.01417	1.01417	0.987962	0.999225	-1.00078	0.590511	1.0276	1.0276
801	ANKRD26P1	0.4832	0.97198	-1.02883	0.263325	0.961282	-1.04028	0.50729	1.02325	1.02325
802	ANKRD26P3	0.325302	0.952063	-1.05035	0.771556	1.01265	1.01265	0.702723	0.983866	-1.0164
803	ANKRD27	0.297425	1.09439	1.09439	0.676402	1.03181	1.03181	0.679207	1.03101	1.03101
804	ANKRD28	0.36803	0.896641	-1.11527	0.374401	0.910689	-1.09807	0.50723	0.933626	-1.07109
805	ANKRD29	0.31559	0.962827	-1.03861	0.97223	0.998862	-1.00114	0.751384	1.01025	1.01025
806	ANKRD30A	0.58953	1.02522	1.02522	0.885383	1.0058	1.0058	0.576509	0.978182	-1.0223
807	ANKRD30B	0.399061	0.945487	-1.05766	0.772999	0.983505	-1.01677	0.569112	0.96818	-1.03287
808	ANKRD30BL	0.498854	1.04628	1.04628	0.347712	1.05618	1.05618	0.398833	1.0495	1.0495
809	ANKRD30BP2	0.990092	1.00153	1.00153	0.356366	0.905614	-1.10422	0.560836	1.06337	1.06337
810	ANKRD30BP3	0.289654	0.958719	-1.04306	0.484561	1.02443	1.02443	0.585707	1.01869	1.01869
811	ANKRD31	0.0687371	0.877429	-1.13969	0.660501	0.973191	-1.02755	0.996367	0.999723	-1.00028
812	ANKRD33	0.463983	1.03773	1.03773	0.371866	1.04006	1.04006	0.755939	1.01352	1.01352
813	ANKRD33B	0.918978	0.992596	-1.00746	0.778165	0.982269	-1.01805	0.391254	0.947723	-1.05516
814	ANKRD34A	0.41579	0.954952	-1.04717	0.0587745	1.09836	1.09836	0.137091	0.930195	-1.07504
815	ANKRD34B	0.143964	0.936423	-1.06789	0.276888	1.04327	1.04327	0.935957	1.00308	1.00308
816	ANKRD34C	0.914289	0.994542	-1.00549	0.884247	1.00645	1.00645	0.232014	1.05359	1.05359
817	ANKRD34C-AS1	0.318604	1.05837	1.05837	0.917667	1.00511	1.00511	0.219235	0.941892	-1.06169
818	ANKRD35	0.0330524	0.885288	-1.12958	0.24946	0.944895	-1.05832	0.0981529	0.922703	-1.08377
819	ANKRD36	0.834001	1.02686	1.02686	0.190751	1.15547	1.15547	0.603548	1.05783	1.05783
820	ANKRD36B	0.261143	1.28884	1.28884	0.21651	1.2747	1.2747	0.576626	1.11354	1.11354
821	ANKRD36BP1	0.939014	1.01565	1.01565	0.291475	0.829698	-1.20526	0.800302	0.95702	-1.04491
822	ANKRD36BP2	0.701872	1.05974	1.05974	0.907361	1.01544	1.01544	0.941638	1.00953	1.00953
823	ANKRD36C	0.207591	1.10146	1.10146	0.498545	1.04598	1.04598	0.2578	1.07698	1.07698
824	ANKRD37	0.349052	1.06304	1.06304	0.33495	1.05623	1.05623	0.646406	1.0259	1.0259
825	ANKRD39	0.27079	1.10154	1.10154	0.456026	1.05842	1.05842	0.486127	1.0536	1.0536
826	ANKRD40	0.547542	1.06776	1.06776	0.722621	0.966952	-1.03418	0.9201	1.00939	1.00939
827	ANKRD42	0.987831	0.998701	-1.0013	0.169733	0.902836	-1.10762	0.536106	1.04617	1.04617
828	ANKRD44	0.72396	1.06151	1.06151	0.463593	0.897815	-1.11382	0.601092	0.927163	-1.07856
829	ANKRD44-IT1	0.966191	0.988872	-1.01125	0.321915	0.796189	-1.25598	0.976016	1.00681	1.00681
830	ANKRD45	0.735378	0.983493	-1.01678	0.789965	1.01146	1.01146	0.715871	1.01545	1.01545
831	ANKRD46	0.0475594	1.11392	1.11392	0.230464	1.05795	1.05795	0.0147395	1.12104	1.12104
832	ANKRD49	0.745117	0.966147	-1.03504	0.578631	0.950125	-1.05249	0.829505	0.980679	-1.0197
833	ANKRD50	0.683896	1.06483	1.06483	0.346286	0.881132	-1.1349	0.592188	1.07328	1.07328
834	ANKRD52	0.290859	1.08754	1.08754	0.947277	0.995459	-1.00456	0.833447	1.01435	1.01435
835	ANKRD53	0.665183	1.02057	1.02057	0.991676	0.999574	-1.00043	0.323779	1.0406	1.0406
836	ANKRD54	0.228025	1.06209	1.06209	0.480278	0.969894	-1.03104	0.648194	0.980754	-1.01962
837	ANKRD55	0.577356	1.04006	1.04006	0.844364	1.01209	1.01209	0.923366	0.994222	-1.00581
838	ANKRD6	0.487539	1.02536	1.02536	0.378307	1.02803	1.02803	0.236746	1.03728	1.03728
839	ANKRD60	0.182594	0.93997	-1.06386	0.532678	0.975227	-1.0254	0.335932	0.96258	-1.03887
840	ANKRD61	0.531311	1.0404	1.0404	0.44949	1.04248	1.04248	0.064126	1.10637	1.10637
841	ANKRD62	0.378731	1.03855	1.03855	0.332684	1.03686	1.03686	0.117482	1.05953	1.05953
842	ANKRD62P1-PARP4P3	0.207363	0.941467	-1.06217	0.763761	1.01252	1.01252	0.564339	1.02378	1.02378
843	ANKRD63	0.99148	1.0012	1.0012	0.809995	1.02375	1.02375	0.949523	1.0061	1.0061
844	ANKRD65	0.380545	1.05647	1.05647	0.149244	0.924206	-1.08201	0.93316	1.00449	1.00449
845	ANKRD66	0.962602	1.00222	1.00222	0.857589	0.992655	-1.0074	0.658254	1.01806	1.01806
846	ANKRD7	0.782502	1.0111	1.0111	0.536543	1.02173	1.02173	0.843652	1.00677	1.00677
847	ANKRD9	0.888238	0.989057	-1.01106	0.193032	1.09308	1.09308	0.434844	0.948956	-1.05379
848	ANKS1A	0.364285	0.933624	-1.07109	0.410425	0.947306	-1.05562	0.481746	0.955507	-1.04657
849	ANKS1B	0.693792	0.986793	-1.01338	0.640364	1.01381	1.01381	0.226279	1.03571	1.03571
850	ANKS3	0.303046	1.0672	1.0672	0.641441	1.02582	1.02582	0.896348	0.993008	-1.00704
851	ANKS4B	0.781081	0.979135	-1.02131	0.444517	1.05178	1.05178	0.587594	0.965393	-1.03585
852	ANKS6	0.719672	0.987776	-1.01238	0.31407	0.970388	-1.03052	0.723485	0.989682	-1.01043
853	ANKUB1	0.761637	1.02544	1.02544	0.453174	0.947376	-1.05555	0.732803	1.02448	1.02448
854	ANKZF1	0.461037	1.08727	1.08727	0.290018	1.1102	1.1102	0.459103	1.07452	1.07452
855	ANLN	0.326652	1.04716	1.04716	0.94973	1.00257	1.00257	0.274224	1.04495	1.04495
856	ANO1	0.306275	0.956897	-1.04504	0.276029	1.04163	1.04163	0.160449	0.949477	-1.05321
857	ANO1-AS2	0.153881	0.922548	-1.08395	0.850237	1.00927	1.00927	0.553123	0.971861	-1.02895
858	ANO10	0.238385	1.08997	1.08997	0.0410824	1.13969	1.13969	0.205832	1.08233	1.08233
859	ANO2	0.392675	0.947905	-1.05496	0.715642	0.980413	-1.01998	0.806644	0.987006	-1.01316
860	ANO3	0.741905	1.01504	1.01504	0.634356	1.01892	1.01892	0.370496	1.03542	1.03542
861	ANO4	0.793954	0.988355	-1.01178	0.458351	1.02936	1.02936	0.716967	0.986187	-1.01401
862	ANO5	0.75731	0.979517	-1.02091	0.483152	0.959963	-1.04171	0.712888	0.979138	-1.02131
863	ANO6	0.257357	0.819499	-1.22026	0.285857	0.849643	-1.17696	0.70581	0.945007	-1.05819
864	ANO7	0.270785	1.05385	1.05385	0.342176	1.04006	1.04006	0.973987	1.00132	1.00132
865	ANO7P1	0.174864	1.07494	1.07494	0.204394	1.06046	1.06046	0.955496	0.997474	-1.00253
866	ANO8	0.485395	1.05228	1.05228	0.0943091	1.11285	1.11285	0.982135	0.998604	-1.0014
867	ANO9	0.680866	1.0392	1.0392	0.316816	1.08494	1.08494	0.943339	0.994335	-1.0057
868	ANOS1	0.731073	0.980384	-1.02001	0.40132	1.04301	1.04301	0.607837	1.02564	1.02564
869	ANOS2P	0.0653373	1.10726	1.10726	0.22617	1.05953	1.05953	0.460652	1.03521	1.03521
870	ANP32A	0.989472	1.00134	1.00134	0.249707	0.903372	-1.10696	0.299854	1.0942	1.0942
871	ANP32A-IT1	0.672175	1.03962	1.03962	0.10695	0.878498	-1.13831	0.940955	1.00583	1.00583
872	ANP32AP1	0.798807	0.984919	-1.01531	0.248085	0.941707	-1.0619	0.343478	0.952729	-1.04962
873	ANP32B	0.816181	0.974372	-1.0263	0.661999	0.958441	-1.04336	0.429591	0.927199	-1.07852
874	ANP32C	0.426027	1.03161	1.03161	0.891425	0.995381	-1.00464	0.0380777	1.07262	1.07262
875	ANP32D	0.767573	0.970937	-1.02993	0.986198	0.998501	-1.0015	0.446786	1.0672	1.0672
876	ANP32E	0.716312	1.05158	1.05158	0.668874	0.949853	-1.05279	0.81488	1.0281	1.0281
877	ANPEP	0.387697	1.18633	1.18633	0.601461	0.914238	-1.09381	0.685467	1.07081	1.07081
878	ANTXR1	0.706625	1.01838	1.01838	0.167416	1.06009	1.06009	0.438766	1.03261	1.03261
879	ANTXR2	0.974222	0.996493	-1.00352	0.454276	0.931629	-1.07339	0.826974	1.02054	1.02054
880	ANTXRL	0.809191	1.01714	1.01714	0.991157	1.00068	1.00068	0.801374	1.01526	1.01526
881	ANTXRLP1	0.552073	1.03196	1.03196	0.797624	0.988288	-1.01185	0.662445	1.01995	1.01995
882	ANXA1	0.98515	0.996009	-1.00401	0.34713	0.838625	-1.19243	0.996529	0.999201	-1.0008
883	ANXA10	0.207626	0.951566	-1.0509	0.0586855	0.93697	-1.06727	0.898831	0.995744	-1.00427
884	ANXA11	0.162757	1.10919	1.10919	0.283745	1.07144	1.07144	0.177733	1.08933	1.08933
885	ANXA13	0.949722	0.997683	-1.00232	0.283858	0.966212	-1.03497	0.800719	0.992088	-1.00798
886	ANXA2	0.782714	1.04098	1.04098	0.276114	0.870859	-1.14829	0.969393	0.995233	-1.00479
887	ANXA2P1	0.620769	0.966883	-1.03425	0.565737	1.03457	1.03457	0.19961	0.927755	-1.07787
888	ANXA2P2	0.902724	1.02198	1.02198	0.75693	0.953259	-1.04903	0.829763	1.03327	1.03327
889	ANXA2P3	0.220325	0.884212	-1.13095	0.649191	0.961229	-1.04033	0.517094	0.946046	-1.05703
890	ANXA2R	0.493168	1.05923	1.05923	0.436672	1.05843	1.05843	0.892405	1.00975	1.00975
891	ANXA3	0.632485	1.03443	1.03443	0.579897	1.03465	1.03465	0.071975	1.11618	1.11618
892	ANXA4	0.879907	1.01712	1.01712	0.176755	0.875798	-1.14182	0.630297	1.04739	1.04739
893	ANXA5	0.741266	1.04978	1.04978	0.236241	0.858964	-1.16419	0.701684	0.952926	-1.0494
894	ANXA6	0.0437098	1.25811	1.25811	0.737575	1.03332	1.03332	0.32669	1.09928	1.09928
895	ANXA7	0.929856	1.01376	1.01376	0.409228	0.894412	-1.11805	0.74931	0.95843	-1.04337
896	ANXA8	0.169724	0.937733	-1.0664	0.720434	0.985616	-1.01459	0.287594	0.958392	-1.04341
897	ANXA8L1	0.10345	0.876888	-1.1404	0.98347	0.998559	-1.00144	0.395459	0.943349	-1.06005
898	ANXA9	0.249127	1.06369	1.06369	0.355583	1.04389	1.04389	0.500856	1.03125	1.03125
899	AOAH	0.698381	1.07784	1.07784	0.242433	0.821016	-1.218	0.623146	0.921883	-1.08474
900	AOAH-IT1	0.665419	0.90926	-1.0998	0.141552	0.753799	-1.32661	0.288485	0.818511	-1.22173
901	AOC1	0.275258	0.96278	-1.03866	0.46797	0.978352	-1.02213	0.142487	0.957207	-1.04471
902	AOC2	0.920896	0.993231	-1.00682	0.568401	0.966632	-1.03452	0.104478	0.908723	-1.10044
903	AOC3	0.590792	1.03839	1.03839	0.704707	0.977197	-1.02334	0.742839	0.980537	-1.01985
904	AOC4P	0.556143	1.02368	1.02368	0.517433	1.02263	1.02263	0.544639	1.02082	1.02082
905	AOX1	0.398568	1.03119	1.03119	0.238194	1.03808	1.03808	0.175122	1.04325	1.04325
906	AOX2P	0.964445	0.998046	-1.00196	0.178836	1.05289	1.05289	0.654604	1.01695	1.01695
907	AP1AR	0.73493	0.971758	-1.02906	0.605717	1.03871	1.03871	0.654823	1.0329	1.0329
908	AP1B1	0.353843	1.08154	1.08154	0.15548	0.900582	-1.11039	0.559732	1.04302	1.04302
909	AP1B1P1	0.2402	0.915502	-1.0923	0.908596	0.992558	-1.0075	0.332564	0.939673	-1.0642
910	AP1G1	0.787538	0.958961	-1.04279	0.227587	0.849001	-1.17785	0.565498	0.92636	-1.07949
911	AP1G2	0.148526	1.1412	1.1412	0.814355	1.01872	1.01872	0.239131	1.09622	1.09622
912	AP1M1	0.355694	1.0864	1.0864	0.711194	1.02923	1.02923	0.753598	1.02433	1.02433
913	AP1M2	0.210868	0.934391	-1.07022	0.0502324	0.911286	-1.09735	0.198629	0.942091	-1.06147
914	AP1S1	0.0062183	1.19999	1.19999	0.0342221	1.12925	1.12925	0.299967	1.0597	1.0597
915	AP1S2	0.990617	1.00145	1.00145	0.165309	0.861103	-1.1613	0.957371	0.994376	-1.00566
916	AP1S3	0.150771	0.923335	-1.08303	0.536455	1.03012	1.03012	0.432798	0.963586	-1.03779
917	AP2A1	0.212327	1.16492	1.16492	0.844178	1.02103	1.02103	0.184395	1.14918	1.14918
918	AP2A2	0.0823926	1.0988	1.0988	0.406428	1.03964	1.03964	0.209837	1.05966	1.05966
919	AP2B1	0.588411	1.08783	1.08783	0.905624	1.01615	1.01615	0.565959	1.07939	1.07939
920	AP2M1	0.652783	1.03605	1.03605	0.963431	0.99687	-1.00314	0.393564	1.05922	1.05922
921	AP2S1	0.18702	1.13632	1.13632	0.668978	0.964808	-1.03648	0.392318	1.07322	1.07322
922	AP3B1	0.667209	1.06663	1.06663	0.399125	0.895745	-1.11639	0.949576	0.991922	-1.00814
923	AP3B2	0.753066	0.981887	-1.01845	0.536227	0.969226	-1.03175	0.90603	0.994152	-1.00588
924	AP3D1	0.455836	1.07074	1.07074	0.4723	0.944362	-1.05892	0.937177	0.993849	-1.00619
925	AP3M1	0.722425	0.953273	-1.04902	0.967404	0.995229	-1.00479	0.493658	0.924078	-1.08216
926	AP3M2	0.975108	1.00393	1.00393	0.920003	0.989093	-1.01103	0.910004	0.987924	-1.01222
927	AP3S1	0.887634	1.00996	1.00996	0.669126	0.974282	-1.0264	0.667202	1.02614	1.02614
928	AP4B1	0.865799	1.01714	1.01714	0.938514	1.00676	1.00676	0.719966	0.969621	-1.03133
929	AP4B1-AS1	0.931408	0.994091	-1.00594	0.783558	1.01658	1.01658	0.896175	0.992343	-1.00772
930	AP4E1	0.414551	1.1065	1.1065	0.898707	0.986398	-1.01379	0.558968	1.0639	1.0639
931	AP4M1	0.720136	1.02411	1.02411	0.869591	1.00953	1.00953	0.355786	1.05404	1.05404
932	AP4S1	0.729704	1.02175	1.02175	0.247001	0.939052	-1.0649	0.683	0.978475	-1.022
933	AP5B1	0.314481	1.07778	1.07778	0.751705	0.979786	-1.02063	0.645144	1.0297	1.0297
934	AP5M1	0.455241	1.07535	1.07535	0.308326	0.917357	-1.09009	0.571404	1.0482	1.0482
935	AP5S1	0.671446	1.02299	1.02299	0.940333	0.996522	-1.00349	0.54985	0.972946	-1.02781
936	AP5Z1	0.172727	1.12483	1.12483	0.158093	0.899539	-1.11168	0.317569	1.07635	1.07635
937	APAF1	0.791918	1.04751	1.04751	0.277734	0.846616	-1.18117	0.888406	0.979105	-1.02134
938	APBA1	0.801907	1.01766	1.01766	0.571406	0.966234	-1.03495	0.797816	0.984825	-1.01541
939	APBA2	0.587007	1.03525	1.03525	0.805653	0.986463	-1.01372	0.761331	0.983574	-1.0167
940	APBA3	0.385053	1.05648	1.05648	0.774848	0.98443	-1.01582	0.666527	0.976993	-1.02355
941	APBB1	0.662015	0.977064	-1.02347	0.38853	0.960942	-1.04065	0.640092	0.978992	-1.02146
942	APBB1IP	0.919739	0.985148	-1.01508	0.58344	0.931619	-1.0734	0.880542	0.98109	-1.01927
943	APBB2	0.888093	1.00801	1.00801	0.823907	0.989102	-1.01102	0.586936	1.0267	1.0267
944	APBB3	0.701122	0.982059	-1.01827	0.111341	0.936393	-1.06793	0.302197	0.95912	-1.04262
945	APC	0.252024	0.911763	-1.09678	0.188063	0.911769	-1.09677	0.616313	0.966126	-1.03506
946	APC2	0.502344	1.04368	1.04368	0.866476	1.00934	1.00934	0.693192	0.97874	-1.02172
947	APCDD1	0.423223	0.953976	-1.04824	0.646985	0.976885	-1.02366	0.717676	0.981994	-1.01834
948	APCDD1L	0.663909	1.0193	1.0193	0.18555	1.05217	1.05217	0.252354	1.04417	1.04417
949	APCDD1L-AS1	0.696094	0.976514	-1.02405	0.974219	0.998293	-1.00171	0.54104	0.968668	-1.03235
950	APCS	0.442957	1.0393	1.0393	0.00697549	1.12765	1.12765	0.324971	1.04326	1.04326
951	APEH	0.914595	1.00872	1.00872	0.782579	1.01961	1.01961	0.827842	1.01517	1.01517
952	APELA	0.266769	0.934448	-1.07015	0.937841	0.995886	-1.00413	0.557254	0.96989	-1.03104
953	APEX1	0.604807	1.0595	1.0595	0.716662	0.9654	-1.03584	0.828988	1.02084	1.02084
954	APEX2	0.82578	1.01318	1.01318	0.595569	1.02784	1.02784	0.956618	1.00277	1.00277
955	APH1A	0.608369	1.03824	1.03824	0.551762	0.962823	-1.03861	0.889149	1.00876	1.00876
956	APH1B	0.350889	0.914114	-1.09396	0.0504713	0.847862	-1.17944	0.184449	0.896223	-1.11579
957	API5	0.822247	1.04054	1.04054	0.527445	0.907338	-1.10212	0.954045	1.00876	1.00876
958	APIP	0.318232	1.12166	1.12166	0.69497	1.03988	1.03988	0.310433	1.10497	1.10497
959	APITD1-CORT	0.550853	0.962141	-1.03935	0.289173	1.06155	1.06155	0.349889	0.949503	-1.05318
960	APLF	0.261713	0.939594	-1.06429	0.834009	1.01013	1.01013	0.84143	1.00951	1.00951
961	APLN	0.568493	0.95573	-1.04632	0.801134	0.982783	-1.01752	0.477417	0.952868	-1.04946
962	APLNR	0.269143	0.93485	-1.06969	0.333698	0.950112	-1.05251	0.372112	0.954576	-1.04759
963	APLP1	0.846246	0.990551	-1.00954	0.505223	0.972016	-1.02879	0.534123	0.974272	-1.02641
964	APLP2	0.558512	1.08314	1.08314	0.144062	0.840119	-1.19031	0.861794	0.979894	-1.02052
965	APMAP	0.23771	1.13233	1.13233	0.926291	0.991607	-1.00846	0.137231	1.14354	1.14354
966	APOA1	0.263744	0.91819	-1.0891	0.706299	1.02524	1.02524	0.836372	0.986644	-1.01354
967	APOA1-AS	0.816899	1.0113	1.0113	0.344659	1.04076	1.04076	0.862227	1.00723	1.00723
968	APOA1BP	0.833097	1.02235	1.02235	0.777994	1.02603	1.02603	0.788711	1.02433	1.02433
969	APOA2	0.855336	0.980672	-1.01971	0.724329	0.967712	-1.03336	0.315524	0.911948	-1.09655
970	APOA4	0.274929	0.940968	-1.06273	0.31236	0.95227	-1.05012	0.202925	0.941035	-1.06266
971	APOA5	0.866232	0.989861	-1.01024	0.973698	0.998268	-1.00173	0.241593	0.940976	-1.06273
972	APOB	0.532524	1.02506	1.02506	0.182914	1.04716	1.04716	0.150099	1.05028	1.05028
973	APOBEC1	0.538557	0.978207	-1.02228	0.614085	1.01582	1.01582	0.167475	0.958398	-1.04341
974	APOBEC2	0.933677	1.00523	1.00523	0.370901	0.952317	-1.05007	0.741714	1.01784	1.01784
975	APOBEC3A_B	0.0950977	1.3238	1.3238	0.902652	1.01788	1.01788	0.514086	1.09764	1.09764
976	APOBEC3B-AS1	0.823788	0.987838	-1.01231	0.317755	1.049	1.049	0.652936	1.02137	1.02137
977	APOBEC3C	0.535309	1.13882	1.13882	0.599767	0.908831	-1.10031	0.461399	1.14131	1.14131
978	APOBEC3D	0.275667	1.19423	1.19423	0.71076	1.05371	1.05371	0.703557	1.05426	1.05426
979	APOBEC3F	0.273702	1.24081	1.24081	0.988452	1.00247	1.00247	0.625368	1.08556	1.08556
980	APOBEC3G	0.823268	1.03468	1.03468	0.844307	0.974282	-1.0264	0.656095	1.0599	1.0599
981	APOBEC3H	0.640622	1.05171	1.05171	0.522938	1.06183	1.06183	0.952048	1.00557	1.00557
982	APOBEC4	0.49747	1.02671	1.02671	0.323034	1.03398	1.03398	0.697381	1.013	1.013
983	APOBR	0.314104	1.10992	1.10992	0.633301	0.958049	-1.04379	0.823787	1.01987	1.01987
984	APOC1	0.511991	0.963528	-1.03785	0.289413	0.949073	-1.05366	0.177729	0.93652	-1.06778
985	APOC1P1	0.413496	0.952474	-1.0499	0.385671	1.04592	1.04592	0.77046	0.985273	-1.01495
986	APOC2	0.321967	0.924875	-1.08123	0.231764	0.921223	-1.08551	0.387	0.943358	-1.06004
987	APOC3	0.931752	1.00455	1.00455	0.510543	0.970131	-1.03079	0.740233	0.985087	-1.01514
988	APOD	0.694264	0.968997	-1.03199	0.579954	0.96218	-1.03931	0.566761	0.961482	-1.04006
989	APOE	0.253008	1.04577	1.04577	0.698065	1.01324	1.01324	0.370452	1.03041	1.03041
990	APOF	0.659645	1.0254	1.0254	0.647006	1.02293	1.02293	0.970524	0.998202	-1.0018
991	APOH	0.538892	1.02806	1.02806	0.552788	1.0235	1.0235	0.185715	1.05252	1.05252
992	APOL1	0.92173	1.00736	1.00736	0.142005	0.908576	-1.10062	0.322836	0.93864	-1.06537
993	APOL2	0.393951	1.07311	1.07311	0.146793	0.900512	-1.11048	0.913917	0.992391	-1.00767
994	APOL3	0.908521	0.992703	-1.00735	0.712221	0.979767	-1.02065	0.608239	1.02836	1.02836
995	APOL4	0.410664	0.959247	-1.04248	0.0583674	0.919525	-1.08752	0.854124	1.00797	1.00797
996	APOL5	0.860444	1.00734	1.00734	0.323662	0.964846	-1.03643	0.659116	1.01583	1.01583
997	APOL6	0.351614	1.11636	1.11636	0.594859	0.946934	-1.05604	0.640793	0.954013	-1.0482
998	APOLD1	0.700736	0.979627	-1.0208	0.876905	0.992819	-1.00723	0.754656	0.985787	-1.01442
999	APOM	0.832198	1.01857	1.01857	0.47244	0.947145	-1.0558	0.355962	0.933574	-1.07115
1000	APOO	0.361168	1.07597	1.07597	0.687117	1.02841	1.02841	0.835143	0.985858	-1.01434
1001	APOOL	0.271297	0.886789	-1.12766	0.559702	0.946273	-1.05678	0.572193	0.948728	-1.05404
1002	APOOP5	0.411035	0.94719	-1.05575	0.599438	1.03055	1.03055	0.98184	0.998718	-1.00128
1003	APOPT1	0.317404	1.06718	1.06718	0.859038	1.01006	1.01006	0.611995	1.02856	1.02856
1004	APP	0.291309	0.896566	-1.11537	0.319509	0.914408	-1.0936	0.709223	0.967625	-1.03346
1005	APPBP2	0.677571	1.0645	1.0645	0.748599	0.959001	-1.04275	0.864554	1.02217	1.02217
1006	APPL1	0.925423	0.985617	-1.01459	0.616647	0.93484	-1.0697	0.708269	0.951652	-1.0508
1007	APPL2	0.604519	1.06791	1.06791	0.64919	1.05142	1.05142	0.748877	1.03533	1.03533
1008	APRT	0.262123	1.13386	1.13386	0.8449	0.981199	-1.01916	0.547387	1.0592	1.0592
1009	APTR	0.868019	0.991361	-1.00871	0.167467	0.938961	-1.06501	0.503194	0.970505	-1.03039
1010	APTX	0.453124	0.974051	-1.02664	0.979325	1.00079	1.00079	0.771053	1.00875	1.00875
1011	AQP1	0.169594	0.926646	-1.07916	0.564225	1.02805	1.02805	0.186388	0.939256	-1.06467
1012	AQP10	0.720547	1.03229	1.03229	0.489514	0.947992	-1.05486	0.54698	1.04687	1.04687
1013	AQP11	0.208303	0.922897	-1.08355	0.857321	1.00997	1.00997	0.96739	1.00222	1.00222
1014	AQP12A	0.517457	1.05854	1.05854	0.352989	0.931422	-1.07363	0.792468	0.980431	-1.01996
1015	AQP12B	0.122068	1.11733	1.11733	0.519012	1.04079	1.04079	0.100891	1.10604	1.10604
1016	AQP2	0.242829	1.07143	1.07143	0.507725	1.0345	1.0345	0.665881	0.97849	-1.02198
1017	AQP3	0.074968	0.848057	-1.17917	0.0202472	0.828649	-1.20678	0.0183492	0.82859	-1.20687
1018	AQP4	0.705802	0.981492	-1.01886	0.957639	1.00229	1.00229	0.59553	1.02274	1.02274
1019	AQP4-AS1	0.942262	1.0035	1.0035	0.833821	1.00884	1.00884	0.701496	1.01596	1.01596
1020	AQP5	0.506701	1.05034	1.05034	0.948068	1.00419	1.00419	0.680762	0.974324	-1.02635
1021	AQP6	0.798199	0.98379	-1.01648	0.152481	1.08322	1.08322	0.851666	1.01028	1.01028
1022	AQP7	0.827556	0.977093	-1.02344	0.689609	0.963738	-1.03763	0.807231	0.97804	-1.02245
1023	AQP7P1	0.687676	1.02686	1.02686	0.656896	0.974864	-1.02578	0.359357	0.949517	-1.05317
1024	AQP7P3	0.700818	0.972065	-1.02874	0.234033	1.07955	1.07955	0.550147	0.962987	-1.03844
1025	AQP8	0.574702	1.03482	1.03482	0.667178	1.02305	1.02305	0.353886	0.952703	-1.04965
1026	AQP9	0.11766	1.34624	1.34624	0.672569	1.07179	1.07179	0.117394	1.28984	1.28984
1027	AQR	0.583053	1.10241	1.10241	0.588205	0.919821	-1.08717	0.984097	1.00303	1.00303
1028	AR	0.128049	0.899896	-1.11124	0.211141	0.927601	-1.07805	0.430982	0.954602	-1.04756
1029	ARAF	0.293833	1.08056	1.08056	0.821528	0.985679	-1.01453	0.628233	1.03096	1.03096
1030	ARAP1	0.264884	1.10678	1.10678	0.349648	0.928777	-1.07668	0.809552	1.01887	1.01887
1031	ARAP1-AS2	0.710232	0.970199	-1.03072	0.268906	0.924518	-1.08164	0.832326	1.01485	1.01485
1032	ARAP2	0.451613	1.09771	1.09771	0.723198	0.962641	-1.03881	0.74684	1.03474	1.03474
1033	ARAP3	0.85265	0.990665	-1.00942	0.340896	1.04279	1.04279	0.596871	0.977399	-1.02312
1034	ARC	0.989592	1.0008	1.0008	0.505631	0.965015	-1.03625	0.853972	1.00973	1.00973
1035	ARCN1	0.678618	1.08153	1.08153	0.97392	0.994643	-1.00539	0.514409	1.11134	1.11134
1036	AREG	0.831934	1.02884	1.02884	0.940873	1.00867	1.00867	0.728681	0.961016	-1.04057
1037	AREL1	0.636005	1.06768	1.06768	0.447682	0.912661	-1.0957	0.915148	0.987476	-1.01268
1038	ARF1	0.450684	1.09509	1.09509	0.134853	0.854497	-1.17028	0.443447	1.08215	1.08215
1039	ARF3	0.717114	1.03422	1.03422	0.53614	0.951255	-1.05124	0.771826	1.0233	1.0233
1040	ARF4	0.783484	1.02808	1.02808	0.471471	0.938803	-1.06519	0.753041	1.0275	1.0275
1041	ARF5	0.175077	1.10259	1.10259	0.872202	0.990035	-1.01007	0.796156	0.984292	-1.01596
1042	ARF6	0.27301	1.12141	1.12141	0.57907	0.950977	-1.05155	0.558109	1.05363	1.05363
1043	ARFGAP1	0.861974	1.01043	1.01043	0.870219	1.00851	1.00851	0.629683	0.975679	-1.02493
1044	ARFGAP2	0.608805	1.04425	1.04425	0.673993	0.969549	-1.03141	0.834731	1.01521	1.01521
1045	ARFGAP3	0.445175	1.08685	1.08685	0.465018	0.933094	-1.0717	0.771037	1.02749	1.02749
1046	ARFGEF1	0.957257	1.00808	1.00808	0.497812	0.915179	-1.09268	0.735873	0.957561	-1.04432
1047	ARFGEF2	0.50513	1.10151	1.10151	0.393999	0.898028	-1.11355	0.764172	0.963491	-1.03789
1048	ARFGEF3	0.329847	1.05192	1.05192	0.117495	1.07356	1.07356	0.0927108	1.07801	1.07801
1049	ARFIP1	0.370588	1.13059	1.13059	0.937517	0.990726	-1.00936	0.273854	1.13708	1.13708
1050	ARFIP2	0.402001	1.05241	1.05241	0.668555	1.0229	1.0229	0.850851	0.990262	-1.00983
1051	ARFRP1	0.773636	0.977016	-1.02353	0.700464	1.0274	1.0274	0.689115	1.02806	1.02806
1052	ARG1	0.361309	1.10908	1.10908	0.358324	1.09476	1.09476	0.00838667	1.29736	1.29736
1053	ARG2	0.458736	0.939453	-1.06445	0.883001	1.01082	1.01082	0.746091	1.02359	1.02359
1054	ARGFX	0.168498	0.85496	-1.16965	0.551322	1.06041	1.06041	0.981197	1.00228	1.00228
1055	ARGFXP2	0.502992	1.05682	1.05682	0.937782	1.00561	1.00561	0.62464	1.03512	1.03512
1056	ARGLU1	0.613858	1.05404	1.05404	0.764926	0.973271	-1.02746	0.809994	0.978787	-1.02167
1057	ARHGAP1	0.724143	1.03263	1.03263	0.683797	0.968302	-1.03274	0.65854	1.035	1.035
1058	ARHGAP10	0.9425	1.0045	1.0045	0.703079	1.02082	1.02082	0.355835	0.951956	-1.05047
1059	ARHGAP11A	0.523138	1.0565	1.0565	0.869782	1.01233	1.01233	0.532346	1.04705	1.04705
1060	ARHGAP11B	0.563088	1.03967	1.03967	0.656552	0.974343	-1.02633	0.684532	0.976899	-1.02365
1061	ARHGAP12	0.791631	1.0379	1.0379	0.876303	0.981134	-1.01923	0.978221	1.00329	1.00329
1062	ARHGAP15	0.923104	0.986929	-1.01324	0.862343	0.979668	-1.02075	0.802975	0.971323	-1.02952
1063	ARHGAP17	0.842598	0.970569	-1.03032	0.484504	0.912547	-1.09583	0.618175	0.937836	-1.06628
1064	ARHGAP18	0.13893	0.783735	-1.27594	0.254156	0.849785	-1.17677	0.428174	0.894844	-1.11751
1065	ARHGAP19	0.047969	0.928484	-1.07702	0.444389	0.975604	-1.02501	0.211972	0.960994	-1.04059
1066	ARHGAP20	0.249483	0.952908	-1.04942	0.581599	0.980199	-1.0202	0.104198	0.943234	-1.06018
1067	ARHGAP21	0.131324	0.829371	-1.20573	0.181545	0.8661	-1.1546	0.414054	0.917387	-1.09005
1068	ARHGAP22	0.74047	0.983711	-1.01656	0.723175	0.984852	-1.01538	0.260262	0.953223	-1.04907
1069	ARHGAP23	0.612329	0.973991	-1.0267	0.706671	1.01715	1.01715	0.811144	0.989433	-1.01068
1070	ARHGAP24	0.295399	0.868721	-1.15112	0.0718281	0.80918	-1.23582	0.282808	0.883742	-1.13155
1071	ARHGAP25	0.709229	1.05871	1.05871	0.965048	1.00584	1.00584	0.895192	1.01738	1.01738
1072	ARHGAP26	0.330028	1.16243	1.16243	0.475198	0.908678	-1.1005	0.931923	1.01132	1.01132
1073	ARHGAP26-AS1	0.115679	1.23227	1.23227	0.417086	0.911069	-1.09761	0.936109	0.991002	-1.00908
1074	ARHGAP26-IT1	0.674187	1.15354	1.15354	0.535943	0.832883	-1.20065	0.52357	1.20382	1.20382
1075	ARHGAP27	0.950022	1.00332	1.00332	0.216453	1.05865	1.05865	0.922044	1.00443	1.00443
1076	ARHGAP28	0.812594	1.01004	1.01004	0.545718	0.978099	-1.02239	0.806437	1.00887	1.00887
1077	ARHGAP29	0.927952	0.996566	-1.00345	0.128745	0.9507	-1.05186	0.821031	1.00739	1.00739
1078	ARHGAP30	0.299634	1.12408	1.12408	0.691778	0.961993	-1.03951	0.542588	0.94307	-1.06037
1079	ARHGAP31	0.561754	1.04917	1.04917	0.029788	0.853666	-1.17142	0.765507	0.97913	-1.02131
1080	ARHGAP31-AS1	0.685941	0.98461	-1.01563	0.766461	1.00995	1.00995	0.88391	1.0048	1.0048
1081	ARHGAP32	0.730548	1.02474	1.02474	0.656556	0.972945	-1.02781	0.822297	1.01372	1.01372
1082	ARHGAP33	0.756822	1.02547	1.02547	0.59259	1.03851	1.03851	0.614896	0.965635	-1.03559
1083	ARHGAP35	0.807664	1.03392	1.03392	0.97905	0.996879	-1.00313	0.997196	0.999588	-1.00041
1084	ARHGAP36	0.325156	1.03946	1.03946	0.0110181	1.09231	1.09231	0.673005	1.01427	1.01427
1085	ARHGAP39	0.771849	0.983805	-1.01646	0.279261	1.05455	1.05455	0.681942	0.980449	-1.01994
1086	ARHGAP4	0.708896	0.973079	-1.02767	0.366512	0.944143	-1.05916	0.176122	0.91851	-1.08872
1087	ARHGAP40	0.344826	1.06707	1.06707	0.731396	1.02067	1.02067	0.960074	0.997069	-1.00294
1088	ARHGAP42	0.0460183	0.907343	-1.10212	0.365312	0.962721	-1.03872	0.168973	0.9446	-1.05865
1089	ARHGAP44	0.144594	0.934749	-1.06981	0.687656	0.98406	-1.0162	0.896037	1.00515	1.00515
1090	ARHGAP5	0.623215	0.952767	-1.04957	0.681126	0.965448	-1.03579	0.658857	0.963495	-1.03789
1091	ARHGAP5-AS1	0.71361	0.973641	-1.02707	0.334642	1.06308	1.06308	0.693161	0.975732	-1.02487
1092	ARHGAP6	0.492127	0.956251	-1.04575	0.609416	0.971516	-1.02932	0.870717	1.0091	1.0091
1093	ARHGAP8	0.130972	1.06453	1.06453	0.187725	1.04847	1.04847	0.578123	1.01978	1.01978
1094	ARHGAP9	0.998428	1.00015	1.00015	0.620017	0.967366	-1.03373	0.74834	1.02135	1.02135
1095	ARHGDIA	0.482719	1.067	1.067	0.983495	1.00166	1.00166	0.574222	0.956589	-1.04538
1096	ARHGDIB	0.78506	0.976619	-1.02394	0.759662	0.977199	-1.02333	0.610913	1.0385	1.0385
1097	ARHGDIG	0.313456	0.933557	-1.07117	0.566842	0.966687	-1.03446	0.223585	0.931364	-1.07369
1098	ARHGEF1	0.131208	1.1554	1.1554	0.796426	1.02155	1.02155	0.88926	1.01139	1.01139
1099	ARHGEF10	0.0277435	1.10378	1.10378	0.166085	1.055	1.055	0.438749	1.02979	1.02979
1100	ARHGEF10L	0.885326	1.00755	1.00755	0.438043	0.96542	-1.03582	0.275509	0.95238	-1.05
1101	ARHGEF11	0.371753	1.07264	1.07264	0.246322	0.923834	-1.08245	0.283882	1.0747	1.0747
1102	ARHGEF12	0.72528	0.96246	-1.039	0.654868	0.958574	-1.04322	0.232019	1.11822	1.11822
1103	ARHGEF15	0.955659	1.00326	1.00326	0.554073	1.03057	1.03057	0.699358	1.01952	1.01952
1104	ARHGEF16	0.136935	1.07918	1.07918	0.40299	1.03777	1.03777	0.265193	1.0499	1.0499
1105	ARHGEF17	0.303659	1.06045	1.06045	0.0371955	1.10995	1.10995	0.142677	1.07442	1.07442
1106	ARHGEF18	0.475262	1.0639	1.0639	0.865709	1.01281	1.01281	0.57815	1.04211	1.04211
1107	ARHGEF19	0.551662	0.962221	-1.03926	0.869488	1.00927	1.00927	0.962582	0.99741	-1.0026
1108	ARHGEF2	0.3884	1.05357	1.05357	0.389093	0.955723	-1.04633	0.561182	0.970407	-1.0305
1109	ARHGEF25	0.690989	0.971541	-1.02929	0.485728	0.956912	-1.04503	0.984873	0.998823	-1.00118
1110	ARHGEF26	0.648163	0.983209	-1.01708	0.598407	1.01713	1.01713	0.174671	1.04424	1.04424
1111	ARHGEF26-AS1	0.374435	1.04678	1.04678	0.0710766	1.08472	1.08472	0.0310151	1.10081	1.10081
1112	ARHGEF28	0.58998	1.01971	1.01971	0.974633	0.999	-1.001	0.844326	0.993938	-1.0061
1113	ARHGEF3	0.585295	1.0383	1.0383	0.830294	0.98726	-1.0129	0.74699	0.98118	-1.01918
1114	ARHGEF3-AS1	0.169499	0.914366	-1.09365	0.86496	0.990466	-1.00963	0.397277	0.954062	-1.04815
1115	ARHGEF33	0.456304	1.0481	1.0481	0.933849	1.00455	1.00455	0.651168	1.02466	1.02466
1116	ARHGEF35	0.385813	0.942811	-1.06066	0.980146	0.998536	-1.00147	0.721659	0.979557	-1.02087
1117	ARHGEF37	0.501073	0.966792	-1.03435	0.388153	1.0384	1.0384	0.543401	0.974251	-1.02643
1118	ARHGEF38	0.896575	1.0056	1.0056	0.730062	1.01296	1.01296	0.345872	1.03532	1.03532
1119	ARHGEF38-IT1	0.445683	0.961429	-1.04012	0.534192	1.02824	1.02824	0.954713	0.997502	-1.0025
1120	ARHGEF39	0.637234	0.97394	-1.02676	0.394052	1.04241	1.04241	0.0974348	0.923143	-1.08326
1121	ARHGEF4	0.844418	1.01018	1.01018	0.142034	1.06851	1.06851	0.966166	0.998129	-1.00187
1122	ARHGEF40	0.995771	1.0004	1.0004	0.137921	0.906217	-1.10349	0.368878	0.943205	-1.06022
1123	ARHGEF5	0.065995	1.14231	1.14231	0.285301	1.06905	1.06905	0.0785997	1.11494	1.11494
1124	ARHGEF6	0.513162	1.10916	1.10916	0.515634	0.91438	-1.09364	0.667175	0.943424	-1.05997
1125	ARHGEF7	0.926637	0.993112	-1.00694	0.787312	0.982549	-1.01776	0.11959	0.904249	-1.10589
1126	ARHGEF7-AS1	0.840837	0.990347	-1.00975	0.918342	1.00431	1.00431	0.627386	0.980134	-1.02027
1127	ARHGEF7-AS2	0.674387	0.978297	-1.02218	0.0239295	1.10957	1.10957	0.832286	0.990588	-1.0095
1128	ARHGEF7-IT1	0.221769	0.937826	-1.0663	0.913604	0.99508	-1.00494	0.239582	0.948537	-1.05425
1129	ARHGEF9	0.799431	1.01624	1.01624	0.385379	0.953201	-1.0491	0.445013	1.04236	1.04236
1130	ARHGEF9-IT1	0.203041	0.905134	-1.10481	0.121794	0.899851	-1.11129	0.497578	0.95573	-1.04632
1131	ARID1A	0.416449	1.08838	1.08838	0.762383	0.973029	-1.02772	0.542494	1.05575	1.05575
1132	ARID1B	0.266289	1.11945	1.11945	0.723443	0.969364	-1.0316	0.636133	1.04181	1.04181
1133	ARID2	0.959855	1.00777	1.00777	0.412133	0.895991	-1.11608	0.608707	0.934827	-1.06972
1134	ARID3A	0.419319	1.05896	1.05896	0.993559	0.999503	-1.0005	0.221137	1.07727	1.07727
1135	ARID3B	0.416344	1.07123	1.07123	0.517438	0.953523	-1.04874	0.128481	1.11696	1.11696
1136	ARID3C	0.890529	1.00846	1.00846	0.0587517	1.10696	1.10696	0.746745	1.01706	1.01706
1137	ARID4A	0.870459	0.974922	-1.02572	0.590378	0.929682	-1.07564	0.717731	0.952968	-1.04935
1138	ARID4B	0.484101	1.09526	1.09526	0.944638	0.992194	-1.00787	0.877584	0.983035	-1.01726
1139	ARID5A	0.0350199	1.17336	1.17336	0.118863	1.10759	1.10759	0.221888	1.08173	1.08173
1140	ARID5B	0.515748	1.0871	1.0871	0.942622	0.992004	-1.00806	0.647495	0.951009	-1.05151
1141	ARIH1	0.723332	1.05147	1.05147	0.421905	0.905649	-1.10418	0.855469	0.978158	-1.02233
1142	ARIH2	0.428342	1.05664	1.05664	0.244475	0.931921	-1.07305	0.626702	1.02933	1.02933
1143	ARIH2OS	0.198146	1.06785	1.06785	0.755508	0.98635	-1.01384	0.269373	1.04932	1.04932
1144	ARL1	0.756888	0.978147	-1.02234	0.66606	0.973579	-1.02714	0.826081	1.0135	1.0135
1145	ARL10	0.0207584	1.13802	1.13802	0.802483	0.988102	-1.01204	0.76322	0.98591	-1.01429
1146	ARL11	0.499908	0.94913	-1.0536	0.89335	0.991035	-1.00905	0.546413	0.960869	-1.04072
1147	ARL13A	0.093326	0.934511	-1.07008	0.543489	0.979062	-1.02139	0.0201439	0.922349	-1.08419
1148	ARL13B	0.713335	0.951317	-1.05117	0.4616	0.91666	-1.09092	0.87474	0.981854	-1.01848
1149	ARL14	0.921804	0.996449	-1.00356	0.790485	1.0084	1.0084	0.450349	0.976833	-1.02372
1150	ARL14EP	0.81374	1.04164	1.04164	0.508848	0.905258	-1.10466	0.604165	0.926034	-1.07987
1151	ARL14EPL	0.592741	0.980283	-1.02011	0.276148	1.03596	1.03596	0.949189	1.00203	1.00203
1152	ARL15	0.547197	1.08887	1.08887	0.386609	0.898939	-1.11242	0.44239	1.09746	1.09746
1153	ARL16	0.476908	1.05285	1.05285	0.156343	0.914317	-1.09371	0.937045	1.0049	1.0049
1154	ARL17A	0.533784	0.922454	-1.08406	0.0685288	0.812939	-1.2301	0.362123	0.903703	-1.10656
1155	ARL17B	0.477098	0.884946	-1.13001	0.106639	0.784638	-1.27447	0.54264	0.91439	-1.09363
1156	ARL2	0.0221375	1.14372	1.14372	0.0352233	1.11311	1.11311	0.029101	1.11561	1.11561
1157	ARL2BP	0.687541	1.05767	1.05767	0.633113	0.943802	-1.05954	0.65536	1.05467	1.05467
1158	ARL3	0.497029	1.11007	1.11007	0.626462	0.937078	-1.06715	0.979096	0.996565	-1.00345
1159	ARL4A	0.110057	0.848138	-1.17905	0.00838983	0.787278	-1.2702	0.21129	0.895921	-1.11617
1160	ARL4C	0.605287	1.06701	1.06701	0.810071	0.974144	-1.02654	0.850804	1.02038	1.02038
1161	ARL4D	0.365452	0.947934	-1.05493	0.292815	0.947377	-1.05555	0.0539353	0.906443	-1.10321
1162	ARL5A	0.850506	0.982984	-1.01731	0.621029	0.961609	-1.03992	0.747577	1.02539	1.02539
1163	ARL5B	0.862992	1.01967	1.01967	0.987016	1.0016	1.0016	0.912554	1.01066	1.01066
1164	ARL5C	0.630524	1.02332	1.02332	0.685319	0.983266	-1.01702	0.910851	0.995423	-1.0046
1165	ARL6	0.517631	0.968079	-1.03297	0.883623	0.993649	-1.00639	0.734035	0.985545	-1.01467
1166	ARL6IP1	0.778219	1.04804	1.04804	0.632948	0.933165	-1.07162	0.470997	1.10833	1.10833
1167	ARL6IP4	0.123534	1.10383	1.10383	0.99597	1.00028	1.00028	0.983465	1.00113	1.00113
1168	ARL6IP5	0.977259	1.00412	1.00412	0.56769	0.930772	-1.07438	0.708889	1.04719	1.04719
1169	ARL6IP6	0.82067	0.978644	-1.02182	0.265599	0.911695	-1.09686	0.849243	0.984636	-1.0156
1170	ARL8A	0.643211	0.943295	-1.06011	0.152351	0.8542	-1.17069	0.686453	0.957423	-1.04447
1171	ARL8B	0.629685	0.922	-1.0846	0.664557	0.938509	-1.06552	0.808877	0.965769	-1.03544
1172	ARL9	0.338473	0.955419	-1.04666	0.704597	1.01579	1.01579	0.912869	1.00446	1.00446
1173	ARMC1	0.686811	1.03897	1.03897	0.878389	0.987476	-1.01268	0.761693	1.02489	1.02489
1174	ARMC10	0.702773	0.964714	-1.03658	0.906547	0.990445	-1.00965	0.941751	0.994135	-1.0059
1175	ARMC12	0.797161	0.989422	-1.01069	0.191449	1.04833	1.04833	0.342577	0.966889	-1.03424
1176	ARMC2	0.531051	1.03419	1.03419	0.590638	0.975228	-1.0254	0.322081	1.04659	1.04659
1177	ARMC2-AS1	0.669374	0.984533	-1.01571	0.20855	0.960733	-1.04087	0.97305	1.00105	1.00105
1178	ARMC3	0.124479	0.898353	-1.11315	0.335653	0.943517	-1.05986	0.679115	1.02484	1.02484
1179	ARMC4	0.977719	0.998748	-1.00125	0.168174	1.05551	1.05551	0.831411	1.0082	1.0082
1180	ARMC5	0.722919	1.01701	1.01701	0.368147	0.9634	-1.03799	0.902511	1.005	1.005
1181	ARMC6	0.946851	0.996683	-1.00333	0.382546	1.03863	1.03863	0.864624	1.0073	1.0073
1182	ARMC7	0.335967	1.06689	1.06689	0.101892	1.10092	1.10092	0.694899	1.02278	1.02278
1183	ARMC8	0.756217	1.0382	1.0382	0.53658	0.937153	-1.06706	0.977311	0.997067	-1.00294
1184	ARMC9	0.891485	1.00554	1.00554	0.629516	0.983151	-1.01714	0.772148	0.990015	-1.01009
1185	ARMCX1	0.364401	1.04353	1.04353	0.823226	1.00914	1.00914	0.945244	1.00276	1.00276
1186	ARMCX2	0.849156	1.01101	1.01101	0.0110899	1.13822	1.13822	0.994092	1.00036	1.00036
1187	ARMCX3	0.632206	0.965008	-1.03626	0.680813	1.02696	1.02696	0.366897	0.944087	-1.05922
1188	ARMCX4	0.32882	0.933538	-1.07119	0.654128	0.973008	-1.02774	0.503848	0.960586	-1.04103
1189	ARMCX6	0.577125	0.940964	-1.06274	0.564258	1.0562	1.0562	0.881387	0.986179	-1.01401
1190	ARMS2	0.8422	1.01972	1.01972	0.289418	1.09482	1.09482	0.960841	0.995889	-1.00413
1191	ARMT1	0.789909	1.02863	1.02863	0.90343	0.988893	-1.01123	0.17995	1.12989	1.12989
1192	ARNT	0.92907	0.991188	-1.00889	0.160361	0.885145	-1.12976	0.625649	0.959327	-1.0424
1193	ARNT2	0.708387	0.979857	-1.02056	0.916394	0.995051	-1.00497	0.448772	0.965321	-1.03593
1194	ARNTL	0.766249	1.03243	1.03243	0.768698	1.02781	1.02781	0.216523	1.12069	1.12069
1195	ARNTL2	0.471322	1.03417	1.03417	0.0833458	0.93174	-1.07326	0.455221	0.970641	-1.03025
1196	ARNTL2-AS1	0.110432	0.936049	-1.06832	0.990876	1.00041	1.00041	0.854401	1.00647	1.00647
1197	ARPC1A	0.182745	1.1648	1.1648	0.347636	0.911002	-1.09769	0.989666	1.00126	1.00126
1198	ARPC1B	0.795406	1.02973	1.02973	0.627284	0.953414	-1.04886	0.809611	1.02356	1.02356
1199	ARPC2	0.852774	1.02957	1.02957	0.526	0.917008	-1.0905	0.948749	0.991403	-1.00867
1200	ARPC3	0.998093	1.00049	1.00049	0.406517	0.862889	-1.1589	0.812671	0.959478	-1.04223
1201	ARPC4	0.828115	1.02023	1.02023	0.467398	0.943335	-1.06007	0.743577	0.974516	-1.02615
1202	ARPC5	0.979456	1.00389	1.00389	0.486795	0.912798	-1.09553	0.738085	1.04408	1.04408
1203	ARPC5L	0.284082	1.14787	1.14787	0.443058	0.917887	-1.08946	0.763548	1.03358	1.03358
1204	ARPIN	0.740401	0.922713	-1.08376	0.348705	0.820243	-1.21915	0.668498	0.914895	-1.09302
1205	ARPP19	0.759464	0.954399	-1.04778	0.620866	0.936549	-1.06775	0.808299	0.968862	-1.03214
1206	ARPP21	0.110585	0.963205	-1.0382	0.935868	1.00163	1.00163	0.47257	0.98575	-1.01446
1207	ARR3	0.767853	1.01132	1.01132	0.483567	0.97703	-1.02351	0.723387	1.01161	1.01161
1208	ARRB1	0.713173	0.957652	-1.04422	0.220374	0.881732	-1.13413	0.675631	0.958738	-1.04304
1209	ARRB2	0.733997	1.05394	1.05394	0.559243	0.924486	-1.08168	0.630121	0.938276	-1.06578
1210	ARRDC1	0.401059	1.05476	1.05476	0.761997	0.983458	-1.01682	0.516838	0.965437	-1.0358
1211	ARRDC1-AS1	0.172668	1.0778	1.0778	0.908133	0.994535	-1.0055	0.845131	1.00917	1.00917
1212	ARRDC2	0.303819	1.08827	1.08827	0.511988	1.04791	1.04791	0.981877	1.00159	1.00159
1213	ARRDC3	0.570438	0.907066	-1.10246	0.256233	0.843589	-1.18541	0.54616	0.915067	-1.09282
1214	ARRDC3-AS1	0.345237	0.949649	-1.05302	0.436972	0.96373	-1.03764	0.107397	0.927045	-1.0787
1215	ARRDC4	0.772138	1.03951	1.03951	0.513127	0.926704	-1.07909	0.725694	1.04098	1.04098
1216	ARRDC5	0.381539	1.12122	1.12122	0.987285	1.00181	1.00181	0.739818	1.03777	1.03777
1217	ARSA	0.157147	0.884491	-1.13059	0.722034	0.973675	-1.02704	0.509991	0.95249	-1.04988
1218	ARSB	0.903773	0.987915	-1.01223	0.704782	0.967415	-1.03368	0.564227	0.951563	-1.0509
1219	ARSD	0.556191	1.04619	1.04619	0.619255	0.967418	-1.03368	0.293841	1.07149	1.07149
1220	ARSE	0.372413	0.95406	-1.04815	0.505776	1.03093	1.03093	0.159523	0.938324	-1.06573
1221	ARSF	0.544113	0.976658	-1.0239	0.498033	1.0232	1.0232	0.723687	0.988302	-1.01184
1222	ARSG	0.0344009	1.2176	1.2176	0.811771	1.0192	1.0192	0.219698	1.10172	1.10172
1223	ARSH	0.241091	0.94525	-1.05792	0.412109	1.03476	1.03476	0.435298	0.968523	-1.0325
1224	ARSI	0.387805	0.953322	-1.04896	0.206116	0.940851	-1.06287	0.858182	0.991592	-1.00848
1225	ARSJ	0.909816	1.00344	1.00344	0.0723787	0.953314	-1.04897	0.668053	0.988929	-1.0112
1226	ARSK	0.316839	0.945336	-1.05782	0.0659733	1.09456	1.09456	0.0189515	1.12099	1.12099
1227	ART1	0.894964	1.00798	1.00798	0.97625	0.998443	-1.00156	0.953654	0.997011	-1.003
1228	ART3	0.00042763	0.864635	-1.15656	0.0238169	0.923686	-1.08262	0.204342	0.957492	-1.0444
1229	ART4	0.300014	1.05926	1.05926	0.2091	1.0626	1.0626	0.709627	1.0178	1.0178
1230	ART5	0.271542	0.947544	-1.05536	0.991701	1.00044	1.00044	0.549264	0.975269	-1.02536
1231	ARTN	0.392327	0.96191	-1.0396	0.688359	0.984326	-1.01592	0.953701	1.00225	1.00225
1232	ARV1	0.498706	1.07921	1.07921	0.571021	0.946051	-1.05703	0.487832	1.06916	1.06916
1233	ARVCF	0.485536	0.961765	-1.03976	0.120376	0.926932	-1.07883	0.101266	0.92417	-1.08205
1234	ARX	0.0649764	1.10279	1.10279	0.774617	0.987017	-1.01315	0.246473	1.05364	1.05364
1235	ASAH1	0.771164	1.03994	1.03994	0.232701	0.8692	-1.15048	0.611146	0.943097	-1.06034
1236	ASAH2	0.484329	1.05873	1.05873	0.940667	1.00528	1.00528	0.370323	1.06459	1.06459
1237	ASAH2B	0.913065	0.990842	-1.00924	0.846585	0.98593	-1.01427	0.911665	1.00803	1.00803
1238	ASAP1	0.807693	0.972446	-1.02833	0.234503	0.887752	-1.12644	0.961565	0.99528	-1.00474
1239	ASAP1-IT1	0.162964	1.18087	1.18087	0.524677	1.06778	1.06778	0.235475	1.12833	1.12833
1240	ASAP1-IT2	0.893796	0.982775	-1.01753	0.430745	0.914595	-1.09338	0.830736	1.02408	1.02408
1241	ASAP2	0.19193	0.855648	-1.1687	0.381652	0.913395	-1.09482	0.637145	0.953135	-1.04917
1242	ASAP3	0.964548	1.00274	1.00274	0.80721	1.01314	1.01314	0.601736	1.02788	1.02788
1243	ASB1	0.0842519	1.11634	1.11634	0.333037	1.05475	1.05475	0.440162	1.04269	1.04269
1244	ASB10	0.780259	1.01395	1.01395	0.710197	1.01617	1.01617	0.635576	1.02035	1.02035
1245	ASB11	0.74734	1.01045	1.01045	0.0806866	1.05067	1.05067	0.571881	1.01574	1.01574
1246	ASB12	0.696226	0.983286	-1.017	0.291904	0.961123	-1.04045	0.560721	0.978733	-1.02173
1247	ASB13	0.189565	1.07737	1.07737	0.837514	1.01013	1.01013	0.552463	1.02917	1.02917
1248	ASB14	0.148982	0.927066	-1.07867	0.915683	0.995212	-1.00481	0.726103	0.984486	-1.01576
1249	ASB15	0.811217	0.992269	-1.00779	0.730638	1.00977	1.00977	0.444922	0.97896	-1.02149
1250	ASB16	0.25432	1.1036	1.1036	0.541347	1.04684	1.04684	0.906312	0.991364	-1.00871
1251	ASB16-AS1	0.796061	1.02806	1.02806	0.766609	0.972756	-1.02801	0.747644	1.02991	1.02991
1252	ASB17	0.275036	0.950898	-1.05164	0.53749	1.02497	1.02497	0.954966	1.00222	1.00222
1253	ASB18	0.756239	1.02156	1.02156	0.36761	1.0554	1.0554	0.717173	1.02152	1.02152
1254	ASB2	0.666933	0.969257	-1.03172	0.937173	0.995045	-1.00498	0.838648	0.987447	-1.01271
1255	ASB4	0.932104	1.0038	1.0038	0.746302	1.01261	1.01261	0.955225	0.997863	-1.00214
1256	ASB5	0.342179	0.958564	-1.04323	0.60538	0.98023	-1.02017	0.967369	0.998446	-1.00156
1257	ASB6	0.194188	1.10579	1.10579	0.57369	1.03844	1.03844	0.592865	1.03591	1.03591
1258	ASB7	0.962745	1.00526	1.00526	0.861684	1.01715	1.01715	0.33	1.09838	1.09838
1259	ASB8	0.892828	1.00921	1.00921	0.277578	0.937631	-1.06652	0.458803	1.04412	1.04412
1260	ASB9	0.877527	1.01577	1.01577	0.96464	1.00392	1.00392	0.326507	0.918123	-1.08918
1261	ASB9P1	0.789188	1.02212	1.02212	0.761983	0.978689	-1.02178	0.241354	1.08581	1.08581
1262	ASCC1	0.279477	1.07696	1.07696	0.182903	1.08274	1.08274	0.086892	1.10618	1.10618
1263	ASCC2	0.242667	1.0971	1.0971	0.39526	1.06024	1.06024	0.151606	1.1024	1.1024
1264	ASCC3	0.71998	1.05688	1.05688	0.832116	0.971978	-1.02883	0.91215	1.01466	1.01466
1265	ASCL1	0.79765	1.01545	1.01545	0.373386	1.04744	1.04744	0.737848	0.983026	-1.01727
1266	ASCL2	0.401948	0.940627	-1.06312	0.476639	0.95586	-1.04618	0.696199	0.975942	-1.02465
1267	ASCL3	0.843412	0.989952	-1.01015	0.126287	1.07078	1.07078	0.205384	1.05721	1.05721
1268	ASCL4	0.670067	1.02014	1.02014	0.201797	1.05351	1.05351	0.419905	1.03286	1.03286
1269	ASCL5	0.650201	1.02125	1.02125	0.78443	1.01108	1.01108	0.266423	1.0452	1.0452
1270	ASF1A	0.747477	1.07406	1.07406	0.883064	1.02877	1.02877	0.435445	1.15982	1.15982
1271	ASF1B	0.0760498	1.09848	1.09848	0.494045	1.03172	1.03172	0.246234	1.05363	1.05363
1272	ASGR1	0.641299	1.03517	1.03517	0.196943	1.08713	1.08713	0.422357	1.0523	1.0523
1273	ASGR2	0.38529	0.90661	-1.10301	0.350684	0.91245	-1.09595	0.154998	0.871205	-1.14784
1274	ASH1L	0.846902	1.02403	1.02403	0.238153	0.881116	-1.13492	0.801624	0.973914	-1.02678
1275	ASH1L-AS1	0.0186712	0.850609	-1.17563	0.818739	0.986606	-1.01358	0.0370847	0.884918	-1.13005
1276	ASH2L	0.660285	1.04676	1.04676	0.597546	0.953407	-1.04887	0.39255	1.07913	1.07913
1277	ASIC1	0.636643	0.984475	-1.01577	0.731492	0.990175	-1.00992	0.295326	0.970713	-1.03017
1278	ASIC2	0.717199	1.02049	1.02049	0.136328	1.07567	1.07567	0.294161	1.05169	1.05169
1279	ASIC3	0.694304	1.0318	1.0318	0.396511	1.06055	1.06055	0.837904	0.986162	-1.01403
1280	ASIC4	0.651327	0.970882	-1.02999	0.997796	0.999843	-1.00016	0.0910368	0.909142	-1.09994
1281	ASIC5	0.554471	0.976787	-1.02376	0.900545	1.00432	1.00432	0.399369	1.02909	1.02909
1282	ASIP	0.729195	1.02222	1.02222	0.644059	0.974822	-1.02583	0.673246	1.02317	1.02317
1283	ASL	0.578887	1.03414	1.03414	0.668063	0.977718	-1.02279	0.674497	1.02196	1.02196
1284	ASMT	0.766303	1.01856	1.01856	0.102334	1.09256	1.09256	0.71607	1.01944	1.01944
1285	ASMTL	0.992533	1.00047	1.00047	0.944741	1.00303	1.00303	0.959189	0.997804	-1.0022
1286	ASMTL-AS1	0.0408113	1.15534	1.15534	0.222583	1.07707	1.07707	0.935319	1.00485	1.00485
1287	ASNA1	0.102613	1.1665	1.1665	0.54687	0.952115	-1.05029	0.105528	1.13953	1.13953
1288	ASNS	0.0973965	1.14111	1.14111	0.0981667	1.12125	1.12125	0.330169	1.06821	1.06821
1289	ASNSD1	0.300794	1.1973	1.1973	0.775559	1.04393	1.04393	0.504873	1.10416	1.10416
1290	ASPA	0.044823	0.922869	-1.08358	0.342961	0.967853	-1.03321	0.108425	0.946762	-1.05623
1291	ASPDH	0.313018	0.934817	-1.06973	0.935653	1.00468	1.00468	0.668223	0.975862	-1.02474
1292	ASPG	0.858067	1.0098	1.0098	0.971214	0.998292	-1.00171	0.674796	0.980613	-1.01977
1293	ASPH	0.969086	1.00204	1.00204	0.604813	0.976622	-1.02394	0.547634	1.02743	1.02743
1294	ASPHD1	0.738219	0.979704	-1.02072	0.0525287	0.900801	-1.11012	0.810906	0.987524	-1.01263
1295	ASPHD2	0.627747	1.04423	1.04423	0.657039	0.966149	-1.03504	0.114226	1.12906	1.12906
1296	ASPM	0.604327	0.977612	-1.0229	0.34053	1.03693	1.03693	0.815077	0.991302	-1.00877
1297	ASPN	0.368434	1.05851	1.05851	0.53525	0.966549	-1.03461	0.506761	1.03652	1.03652
1298	ASPRV1	0.125111	1.11677	1.11677	0.52058	1.04079	1.04079	0.247888	1.07355	1.07355
1299	ASPSCR1	0.118579	1.12298	1.12298	0.0609735	1.12906	1.12906	0.228396	1.07934	1.07934
1300	ASRGL1	0.625479	0.964208	-1.03712	0.336854	0.939461	-1.06444	0.451739	0.953026	-1.04929
1301	ASS1	0.465443	1.05203	1.05203	0.180501	1.08456	1.08456	0.475213	1.04335	1.04335
1302	ASTE1	0.939662	0.995441	-1.00458	0.753698	1.0166	1.0166	0.800467	0.987031	-1.01314
1303	ASTL	0.927771	1.00434	1.00434	0.0120216	1.112	1.112	0.384134	1.03627	1.03627
1304	ASTN1	0.521217	1.04561	1.04561	0.0522585	1.12573	1.12573	0.794648	1.01559	1.01559
1305	ASTN2	0.677644	0.974366	-1.02631	0.761496	1.01661	1.01661	0.85759	0.990461	-1.00963
1306	ASTN2-AS1	0.135887	1.0722	1.0722	0.23748	1.04904	1.04904	0.0884026	1.07065	1.07065
1307	ASUN	0.608767	1.06191	1.06191	0.617277	1.05228	1.05228	0.446544	1.07949	1.07949
1308	ASXL1	0.395243	1.06629	1.06629	0.703221	1.02527	1.02527	0.795429	0.983426	-1.01685
1309	ASXL2	0.201071	1.1222	1.1222	0.411638	1.06627	1.06627	0.252986	1.09209	1.09209
1310	ASXL3	0.410367	1.04625	1.04625	0.610034	1.02461	1.02461	0.460203	1.03529	1.03529
1311	ASZ1	0.901233	1.00414	1.00414	0.0681329	1.05473	1.05473	0.181337	1.039	1.039
1312	ATAD1	0.387487	1.07286	1.07286	0.880965	1.01062	1.01062	0.392902	1.06128	1.06128
1313	ATAD2	0.596168	1.04822	1.04822	0.451987	0.943519	-1.05986	0.630874	0.964135	-1.0372
1314	ATAD2B	0.679439	0.972069	-1.02873	0.679133	0.975657	-1.02495	0.592572	0.969097	-1.03189
1315	ATAD3A	0.913192	1.0107	1.0107	0.238495	0.904496	-1.10559	0.496581	0.944752	-1.05848
1316	ATAD3B	0.953971	0.995056	-1.00497	0.00568588	0.80977	-1.23492	0.230274	0.915317	-1.09252
1317	ATAD3C	0.244438	0.943326	-1.06008	0.144438	1.06579	1.06579	0.306947	0.957178	-1.04474
1318	ATAD5	0.607886	1.05101	1.05101	0.861348	0.9854	-1.01482	0.98787	1.00126	1.00126
1319	ATAT1	0.807792	1.01388	1.01388	0.489169	0.966483	-1.03468	0.972072	0.998305	-1.0017
1320	ATCAY	0.959766	0.997527	-1.00248	0.591933	1.02314	1.02314	0.599085	0.978156	-1.02233
1321	ATE1	0.223199	0.908291	-1.10097	0.492852	0.954157	-1.04805	0.994325	1.00048	1.00048
1322	ATE1-AS1	0.942355	1.00428	1.00428	0.785521	0.986112	-1.01408	0.96043	0.997494	-1.00251
1323	ATF1	0.683151	0.942596	-1.0609	0.939757	1.00955	1.00955	0.967631	0.994987	-1.00504
1324	ATF2	0.88863	0.984038	-1.01622	0.591771	0.947819	-1.05505	0.926383	1.00912	1.00912
1325	ATF3	0.993611	1.00057	1.00057	0.549535	0.963871	-1.03748	0.497412	0.959752	-1.04194
1326	ATF4	0.93582	0.991905	-1.00816	0.439887	0.934384	-1.07022	0.855361	0.984384	-1.01586
1327	ATF5	0.846458	1.01337	1.01337	0.152025	0.917685	-1.0897	0.782789	1.01631	1.01631
1328	ATF6	0.267121	1.19573	1.19573	0.855985	0.974999	-1.02564	0.996874	0.999462	-1.00054
1329	ATF6B	0.375813	1.09134	1.09134	0.911261	0.990508	-1.00958	0.574557	0.953775	-1.04847
1330	ATF7	0.626831	1.04228	1.04228	0.817371	0.983061	-1.01723	0.869619	0.98812	-1.01202
1331	ATF7IP	0.84936	0.981752	-1.01859	0.502345	0.944977	-1.05823	0.646995	0.96271	-1.03873
1332	ATF7IP2	0.961362	0.992593	-1.00746	0.808152	0.968128	-1.03292	0.734529	0.956444	-1.04554
1333	ATG10	0.553307	1.04773	1.04773	0.738186	1.02309	1.02309	0.168881	1.09744	1.09744
1334	ATG101	0.259376	1.0714	1.0714	0.48905	1.03736	1.03736	0.478392	1.03769	1.03769
1335	ATG12	0.235475	1.08996	1.08996	0.237142	0.928118	-1.07745	0.576189	1.03521	1.03521
1336	ATG13	0.56851	0.947112	-1.05584	0.329743	0.922327	-1.08421	0.649549	0.963653	-1.03772
1337	ATG14	0.816888	1.0187	1.0187	0.695751	0.973171	-1.02757	0.811227	0.983788	-1.01648
1338	ATG16L1	0.509199	0.935227	-1.06926	0.986112	1.00153	1.00153	0.721529	0.96957	-1.03139
1339	ATG16L2	0.0177962	1.235	1.235	0.608596	0.961727	-1.0398	0.289059	1.08299	1.08299
1340	ATG2A	0.919648	0.994058	-1.00598	0.644703	1.02397	1.02397	0.643587	1.02367	1.02367
1341	ATG2B	0.328048	1.13943	1.13943	0.56678	0.935837	-1.06856	0.899117	1.01454	1.01454
1342	ATG3	0.891184	1.02184	1.02184	0.625818	0.935224	-1.06926	0.669382	1.05941	1.05941
1343	ATG4A	0.758126	1.02008	1.02008	0.923397	0.994621	-1.00541	0.38767	1.04896	1.04896
1344	ATG4B	0.0423523	1.15325	1.15325	0.774426	1.01744	1.01744	0.138876	1.09245	1.09245
1345	ATG4C	0.592225	1.07391	1.07391	0.926959	1.01065	1.01065	0.759026	1.03553	1.03553
1346	ATG4D	0.0669008	1.1138	1.1138	0.687799	1.02056	1.02056	0.616542	1.02528	1.02528
1347	ATG5	0.594442	1.09446	1.09446	0.46692	0.898286	-1.11323	0.723797	0.950063	-1.05256
1348	ATG7	0.996645	0.99951	-1.00049	0.263081	0.892438	-1.12053	0.312752	0.903964	-1.10624
1349	ATG9A	0.956822	0.996568	-1.00344	0.476881	0.961456	-1.04009	0.943492	1.00386	1.00386
1350	ATG9B	0.4827	1.04327	1.04327	0.0686498	1.10106	1.10106	0.198525	1.06887	1.06887
1351	ATHL1	0.0427316	1.21687	1.21687	0.0570473	1.17348	1.17348	0.235197	1.10252	1.10252
1352	ATIC	0.422068	1.0786	1.0786	0.519999	1.05407	1.05407	0.66566	1.0354	1.0354
1353	ATL1	0.0398708	0.90539	-1.1045	0.39708	0.965381	-1.03586	0.78885	0.989113	-1.01101
1354	ATL2	0.86101	0.984558	-1.01568	0.904551	0.99078	-1.00931	0.931644	1.00654	1.00654
1355	ATL3	0.992249	0.99913	-1.00087	0.324733	0.926027	-1.07988	0.814939	0.982228	-1.01809
1356	ATM	0.685268	1.07592	1.07592	0.74054	0.949375	-1.05332	0.997105	0.99944	-1.00056
1357	ATMIN	0.845874	1.03224	1.03224	0.57692	0.923854	-1.08242	0.762898	1.04303	1.04303
1358	ATN1	0.418533	1.05661	1.05661	0.783127	1.01639	1.01639	0.754428	1.01835	1.01835
1359	ATOH1	0.131009	1.13113	1.13113	0.45921	1.05361	1.05361	0.596409	0.963918	-1.03743
1360	ATOH7	0.790854	0.988597	-1.01153	0.668116	0.984011	-1.01625	0.738511	0.987726	-1.01243
1361	ATOH8	0.00883874	0.90163	-1.1091	0.0623746	0.938543	-1.06548	0.000639863	0.889456	-1.12428
1362	ATOX1	0.328386	0.926412	-1.07943	0.183943	0.913457	-1.09474	0.9947	1.00044	1.00044
1363	ATP10A	0.470519	1.0664	1.0664	0.806513	0.981239	-1.01912	0.498254	1.05296	1.05296
1364	ATP10B	0.941691	1.00395	1.00395	0.245599	1.05615	1.05615	0.490039	0.968616	-1.0324
1365	ATP10D	0.848297	0.971648	-1.02918	0.225158	0.85287	-1.17251	0.339452	0.884113	-1.13108
1366	ATP11A	0.35288	1.10615	1.10615	0.677296	0.961564	-1.03997	0.719219	1.03388	1.03388
1367	ATP11A-AS1	0.0450401	0.856425	-1.16765	0.304064	0.933814	-1.07088	0.31816	0.936641	-1.06765
1368	ATP11AUN	0.818204	1.01334	1.01334	0.212181	0.939164	-1.06478	0.655679	0.978247	-1.02224
1369	ATP11B	0.439565	1.14736	1.14736	0.690434	0.940375	-1.06341	0.857106	1.02772	1.02772
1370	ATP11C	0.364897	1.14281	1.14281	0.70751	0.953187	-1.04911	0.77698	1.03626	1.03626
1371	ATP12A	0.924548	1.00387	1.00387	0.387386	0.969732	-1.03121	0.810781	1.0084	1.0084
1372	ATP13A1	0.434658	1.05167	1.05167	0.863069	0.990398	-1.0097	0.847224	1.01067	1.01067
1373	ATP13A2	0.44759	1.04428	1.04428	0.0838823	1.09015	1.09015	0.0997502	1.08419	1.08419
1374	ATP13A3	0.914176	1.01186	1.01186	0.376256	0.919122	-1.08799	0.951922	0.994372	-1.00566
1375	ATP13A4	0.473849	0.966882	-1.03425	0.254817	0.954432	-1.04774	0.571933	0.977535	-1.02298
1376	ATP13A4-AS1	0.554177	1.03874	1.03874	0.417755	1.04633	1.04633	0.955459	1.00307	1.00307
1377	ATP13A5	0.16129	0.931528	-1.07351	0.532544	0.97303	-1.02772	0.203962	0.946514	-1.05651
1378	ATP13A5-AS1	0.0809239	0.911228	-1.09742	0.982423	0.99899	-1.00101	0.955527	0.997485	-1.00252
1379	ATP1A1	0.343319	1.09144	1.09144	0.551913	0.953455	-1.04882	0.631416	1.03854	1.03854
1380	ATP1A1-AS1	0.501215	1.06729	1.06729	0.208042	0.899169	-1.11214	0.808414	1.02026	1.02026
1381	ATP1A2	0.214505	1.08764	1.08764	0.211019	1.07635	1.07635	0.962669	0.997306	-1.0027
1382	ATP1A3	0.513344	1.05731	1.05731	0.249372	1.08933	1.08933	0.570538	0.959489	-1.04222
1383	ATP1A4	0.862698	0.988271	-1.01187	0.885204	0.991477	-1.0086	0.442925	0.956143	-1.04587
1384	ATP1B1	0.932407	0.992887	-1.00716	0.261898	0.92094	-1.08585	0.540756	1.04507	1.04507
1385	ATP1B2	0.24705	1.11671	1.11671	0.0918599	1.15064	1.15064	0.0543419	1.17122	1.17122
1386	ATP1B3	0.993056	0.998773	-1.00123	0.21918	0.859543	-1.16341	0.790794	1.03255	1.03255
1387	ATP1B4	0.0274688	1.14414	1.14414	0.186536	1.07194	1.07194	0.527693	1.0331	1.0331
1388	ATP2A1	0.100471	1.11781	1.11781	0.327302	1.05911	1.05911	0.314597	1.05976	1.05976
1389	ATP2A1-AS1	0.498404	1.04067	1.04067	0.298372	1.05477	1.05477	0.855818	0.9909	-1.00918
1390	ATP2A2	0.797274	1.02787	1.02787	0.408538	0.925881	-1.08005	0.837868	0.981442	-1.01891
1391	ATP2A3	0.473444	1.07419	1.07419	0.46579	1.06532	1.06532	0.718876	1.03118	1.03118
1392	ATP2B1	0.886565	1.02493	1.02493	0.114781	0.787953	-1.26911	0.372608	0.876369	-1.14107
1393	ATP2B2	0.721365	0.980819	-1.01956	0.30729	0.952839	-1.0495	0.395688	0.961249	-1.04031
1394	ATP2B2-IT2	0.466156	0.959113	-1.04263	0.355647	0.955015	-1.0471	0.939756	1.0037	1.0037
1395	ATP2B3	0.441997	1.03935	1.03935	0.517525	1.02862	1.02862	0.126543	1.06817	1.06817
1396	ATP2B4	0.272719	1.12909	1.12909	0.635844	1.04647	1.04647	0.325368	1.09753	1.09753
1397	ATP2C1	0.785279	1.02833	1.02833	0.800396	0.977719	-1.02279	0.562645	1.05214	1.05214
1398	ATP2C2	0.223234	0.932063	-1.07289	0.538084	1.03129	1.03129	0.539521	0.970233	-1.03068
1399	ATP4A	0.857389	0.990488	-1.0096	0.50291	1.03149	1.03149	0.300955	1.04833	1.04833
1400	ATP4B	0.725351	0.980018	-1.02039	0.509993	1.03347	1.03347	0.704171	0.981511	-1.01884
1401	ATP5A1	0.790105	1.02887	1.02887	0.759145	0.971908	-1.0289	0.989227	1.00124	1.00124
1402	ATP5B	0.775591	1.04654	1.04654	0.617823	0.933113	-1.07168	0.633997	1.06718	1.06718
1403	ATP5C1	0.576406	1.09337	1.09337	0.802577	0.965901	-1.0353	0.857063	0.975701	-1.0249
1404	ATP5D	0.171912	1.16292	1.16292	0.166501	1.14209	1.14209	0.194297	1.13044	1.13044
1405	ATP5EP2	0.712467	1.03262	1.03262	0.155513	1.11414	1.11414	0.274725	1.08504	1.08504
1406	ATP5F1	0.630321	1.04959	1.04959	0.794054	0.977455	-1.02307	0.947296	0.994334	-1.0057
1407	ATP5G1	0.0984443	1.13581	1.13581	0.387241	1.05927	1.05927	0.385662	1.05851	1.05851
1408	ATP5G2	0.939323	0.995378	-1.00464	0.897582	0.993214	-1.00683	0.906275	0.993888	-1.00615
1409	ATP5G3	0.424441	1.10712	1.10712	0.725889	0.96198	-1.03952	0.764159	1.03318	1.03318
1410	ATP5H	0.649473	1.08257	1.08257	0.923626	0.98557	-1.01464	0.997006	0.99944	-1.00056
1411	ATP5I	0.555524	1.04424	1.04424	0.503061	1.04368	1.04368	0.428602	0.951451	-1.05103
1412	ATP5J	0.255137	1.07059	1.07059	0.939281	0.996055	-1.00396	0.29893	1.05466	1.05466
1413	ATP5J2	0.331896	1.14759	1.14759	0.810052	1.03	1.03	0.600658	1.06546	1.06546
1414	ATP5L	0.804682	0.976798	-1.02375	0.155382	0.888805	-1.12511	0.839315	0.98367	-1.0166
1415	ATP5L2	0.931567	0.99292	-1.00713	0.316967	1.07484	1.07484	0.902633	0.991378	-1.0087
1416	ATP5O	0.719633	1.05224	1.05224	0.982014	1.00278	1.00278	0.867167	0.979914	-1.0205
1417	ATP5S	0.873346	0.985964	-1.01424	0.413491	0.938815	-1.06517	0.615067	1.03891	1.03891
1418	ATP5SL	0.691617	0.97693	-1.02362	0.769098	0.985103	-1.01512	0.234001	0.941649	-1.06197
1419	ATP6AP1	0.968856	1.00336	1.00336	0.485636	0.949215	-1.0535	0.424448	1.06055	1.06055
1420	ATP6AP1L	0.396748	0.95933	-1.04239	0.271327	1.04802	1.04802	0.988733	1.00059	1.00059
1421	ATP6AP2	0.713676	1.07602	1.07602	0.422084	0.869774	-1.14972	0.530645	1.11314	1.11314
1422	ATP6V0A1	0.87532	0.980318	-1.02008	0.245689	0.879583	-1.1369	0.621245	0.94783	-1.05504
1423	ATP6V0A2	0.714112	1.04426	1.04426	0.518065	1.06872	1.06872	0.8903	1.01404	1.01404
1424	ATP6V0A4	0.0773639	1.13592	1.13592	0.0454687	1.13401	1.13401	0.281113	1.06839	1.06839
1425	ATP6V0B	0.610667	1.04973	1.04973	0.351195	0.925547	-1.08044	0.763598	0.975785	-1.02482
1426	ATP6V0C	0.167011	1.21251	1.21251	0.98083	0.997108	-1.0029	0.225108	1.15547	1.15547
1427	ATP6V0CP3	0.713247	1.0365	1.0365	0.505406	0.94505	-1.05815	0.364854	0.927028	-1.07872
1428	ATP6V0D1	0.373685	1.14157	1.14157	0.806005	0.968799	-1.03221	0.511913	1.08699	1.08699
1429	ATP6V0D2	0.942897	1.00381	1.00381	0.246897	1.05517	1.05517	0.470912	1.03338	1.03338
1430	ATP6V0E1	0.832911	1.02538	1.02538	0.575573	0.943804	-1.05954	0.539351	1.06441	1.06441
1431	ATP6V0E2	0.505035	1.04519	1.04519	0.735246	0.980722	-1.01966	0.35595	0.948934	-1.05381
1432	ATP6V0E2-AS1	0.403285	1.05413	1.05413	0.286181	1.06029	1.06029	0.754458	1.01699	1.01699
1433	ATP6V1A	0.65837	0.941042	-1.06265	0.206867	0.859533	-1.16342	0.903218	1.01439	1.01439
1434	ATP6V1B1	0.494976	0.954157	-1.04805	0.485612	1.04256	1.04256	0.353365	0.946812	-1.05618
1435	ATP6V1B2	0.928365	1.01586	1.01586	0.453132	0.891967	-1.12112	0.824563	0.967342	-1.03376
1436	ATP6V1C1	0.799941	0.963899	-1.03745	0.341783	0.886781	-1.12767	0.439884	0.908458	-1.10077
1437	ATP6V1C2	0.274903	1.04513	1.04513	0.932235	1.00298	1.00298	0.546565	1.02102	1.02102
1438	ATP6V1D	0.697802	0.956025	-1.046	0.897271	0.987094	-1.01307	0.782703	1.02769	1.02769
1439	ATP6V1E1	0.903197	1.01259	1.01259	0.612619	0.955696	-1.04636	0.782588	1.02459	1.02459
1440	ATP6V1E2	0.961811	0.99661	-1.0034	0.69874	0.97642	-1.02415	0.558921	1.03613	1.03613
1441	ATP6V1F	0.513728	1.07299	1.07299	0.430694	0.928746	-1.07672	0.974896	0.997104	-1.0029
1442	ATP6V1G1	0.666462	0.960294	-1.04135	0.425915	0.936948	-1.0673	0.341168	0.92617	-1.07972
1443	ATP6V1G2	0.541243	1.04227	1.04227	0.662896	0.974665	-1.02599	0.803995	1.01448	1.01448
1444	ATP6V1G3	0.0276216	0.914173	-1.09389	0.859447	0.993837	-1.0062	0.00724565	0.910073	-1.09881
1445	ATP6V1H	0.730599	0.965318	-1.03593	0.202136	0.892145	-1.12089	0.950412	1.00547	1.00547
1446	ATP7A	0.442161	1.08581	1.08581	0.278237	0.903834	-1.1064	0.959873	0.995408	-1.00461
1447	ATP7B	0.573976	1.03355	1.03355	0.485931	0.965062	-1.0362	0.489573	0.965884	-1.03532
1448	ATP8	0.283129	0.962046	-1.03945	0.862346	0.9946	-1.00543	0.404962	0.974679	-1.02598
1449	ATP8A1	0.531881	1.07742	1.07742	0.842255	1.02082	1.02082	0.876071	1.01602	1.01602
1450	ATP8A2	0.744697	1.01776	1.01776	0.904405	1.00566	1.00566	0.888254	0.993527	-1.00652
1451	ATP8B1	0.753482	1.04757	1.04757	0.755606	0.960766	-1.04084	0.732328	1.04424	1.04424
1452	ATP8B2	0.373191	1.08477	1.08477	0.0206733	1.20466	1.20466	0.179661	1.11092	1.11092
1453	ATP8B3	0.233648	1.068	1.068	0.0944155	1.08395	1.08395	0.140166	1.07235	1.07235
1454	ATP8B4	0.883137	0.983729	-1.01654	0.397184	0.921012	-1.08576	0.893593	0.987312	-1.01285
1455	ATP8B5P	0.157101	0.938499	-1.06553	0.337023	0.963375	-1.03802	0.965024	1.00167	1.00167
1456	ATP9A	0.99131	0.999395	-1.00061	0.678732	1.02022	1.02022	0.468518	0.966063	-1.03513
1457	ATP9B	0.125079	1.15417	1.15417	0.609281	0.959568	-1.04214	0.893961	1.01064	1.01064
1458	ATPAF1	0.927188	1.00964	1.00964	0.813057	1.02182	1.02182	0.607817	1.04722	1.04722
1459	ATPAF2	0.615115	1.0308	1.0308	0.773422	1.0152	1.0152	0.241163	1.06256	1.06256
1460	ATPIF1	0.574243	0.934782	-1.06977	0.442104	0.922883	-1.08356	0.338118	0.906165	-1.10355
1461	ATR	0.744013	1.04553	1.04553	0.511531	0.925101	-1.08096	0.637587	0.946526	-1.05649
1462	ATRAID	0.771545	1.03225	1.03225	0.424627	0.926837	-1.07894	0.955222	0.994764	-1.00526
1463	ATRIP	0.665492	0.964469	-1.03684	0.462499	1.05494	1.05494	0.757145	0.978114	-1.02238
1464	ATRN	0.452022	0.920853	-1.08595	0.473124	0.933937	-1.07074	0.573111	0.948562	-1.05423
1465	ATRNL1	0.898507	0.994514	-1.00552	0.158786	1.05455	1.05455	0.77422	1.01064	1.01064
1466	ATRX	0.883674	1.02165	1.02165	0.88449	0.981688	-1.01865	0.917469	1.01306	1.01306
1467	ATXN1	0.167542	1.16847	1.16847	0.491165	0.934991	-1.06953	0.662589	1.04279	1.04279
1468	ATXN10	0.361777	1.09968	1.09968	0.698325	0.965583	-1.03564	0.393169	1.07904	1.07904
1469	ATXN1L	0.988045	1.0016	1.0016	0.333766	0.913868	-1.09425	0.646587	0.958901	-1.04286
1470	ATXN2	0.571509	0.957966	-1.04388	0.476391	0.954094	-1.04812	0.358448	0.94204	-1.06153
1471	ATXN2L	0.656325	1.05373	1.05373	0.426327	0.921819	-1.08481	0.671091	0.958182	-1.04364
1472	ATXN3	0.591902	1.05147	1.05147	0.98266	0.998235	-1.00177	0.365699	1.07524	1.07524
1473	ATXN3L	0.100089	0.940611	-1.06314	0.0907962	0.946725	-1.05627	0.0173289	0.926405	-1.07944
1474	ATXN7	0.322422	1.12024	1.12024	0.895349	0.987004	-1.01317	0.982865	0.9979	-1.0021
1475	ATXN7L1	0.300628	1.0955	1.0955	0.923041	0.992652	-1.0074	0.425872	1.06178	1.06178
1476	ATXN7L2	0.237029	1.07231	1.07231	0.348972	1.04916	1.04916	0.158393	1.07397	1.07397
1477	ATXN7L3	0.826311	1.0194	1.0194	0.996944	0.999709	-1.00029	0.657588	1.03378	1.03378
1478	ATXN7L3B	0.629435	0.937721	-1.06642	0.0709402	0.809785	-1.2349	0.735623	1.03923	1.03923
1479	ATXN8OS	0.861254	1.01156	1.01156	0.654842	1.02588	1.02588	0.906775	0.993436	-1.00661
1480	AUH	0.926571	0.988234	-1.01191	0.0902751	0.826437	-1.21001	0.810963	1.02663	1.02663
1481	AUNIP	0.868811	1.01247	1.01247	0.863178	0.988823	-1.0113	0.763501	1.01951	1.01951
1482	AUP1	0.53028	1.09471	1.09471	0.385903	0.896944	-1.1149	0.855758	0.977852	-1.02265
1483	AURKA	0.905633	0.993973	-1.00606	0.077245	1.08222	1.08222	0.871661	1.00707	1.00707
1484	AURKAIP1	0.656971	1.03389	1.03389	0.722135	1.02346	1.02346	0.566369	0.963848	-1.03751
1485	AURKB	0.772386	1.02215	1.02215	0.919434	1.00668	1.00668	0.39734	0.946537	-1.05648
1486	AURKC	0.951491	0.996298	-1.00372	0.519657	0.966421	-1.03475	0.606115	1.02728	1.02728
1487	AUTS2	0.470592	1.04918	1.04918	0.716446	1.0212	1.0212	0.852086	0.989457	-1.01066
1488	AVEN	0.461396	1.07017	1.07017	0.490731	1.05668	1.05668	0.347321	1.0769	1.0769
1489	AVIL	0.178569	1.06077	1.06077	0.502576	1.02578	1.02578	0.00936225	1.10395	1.10395
1490	AVL9	0.370775	1.13193	1.13193	0.588975	0.937141	-1.06708	0.766651	1.0357	1.0357
1491	AVP	0.510414	0.952485	-1.04989	0.513206	0.958844	-1.04292	0.743527	0.979532	-1.0209
1492	AVPI1	0.103086	1.07965	1.07965	0.865278	1.0069	1.0069	0.953705	1.00232	1.00232
1493	AVPR1A	0.467851	0.9232	-1.08319	0.210387	0.886766	-1.12769	0.987984	1.00142	1.00142
1494	AVPR1B	0.782545	1.0186	1.0186	0.541211	1.03611	1.03611	0.721833	0.979873	-1.02054
1495	AVPR2	0.494745	0.953327	-1.04896	0.683441	0.975518	-1.0251	0.303337	0.940125	-1.06369
1496	AWAT1	0.755093	0.980647	-1.01973	0.200167	1.07257	1.07257	0.436966	1.0426	1.0426
1497	AWAT2	0.638205	0.974669	-1.02599	0.314161	1.049	1.049	0.31393	1.04824	1.04824
1498	AXDND1	0.778239	1.01958	1.01958	0.792095	1.0159	1.0159	0.328622	1.05939	1.05939
1499	AXIN1	0.930525	0.994178	-1.00586	0.226056	0.931684	-1.07333	0.777361	1.01634	1.01634
1500	AXIN2	0.217694	1.09114	1.09114	0.497851	1.04243	1.04243	0.551876	1.03654	1.03654
1501	AXL	0.601728	1.02867	1.02867	0.982126	0.998947	-1.00105	0.497719	0.969053	-1.03194
1502	AZFP	0.43529	0.944254	-1.05904	0.362769	1.05991	1.05991	0.506775	0.959127	-1.04261
1503	AZGP1	0.53465	0.965735	-1.03548	0.286138	0.949174	-1.05355	0.193761	0.939268	-1.06466
1504	AZGP1P1	0.607133	1.0419	1.0419	0.740148	0.977263	-1.02327	0.796911	0.982589	-1.01772
1505	AZI2	0.913293	1.01048	1.01048	0.859223	1.01487	1.01487	0.618411	1.04167	1.04167
1506	AZIN1	0.754295	1.03432	1.03432	0.866594	1.01586	1.01586	0.704458	1.0356	1.0356
1507	AZIN1-AS1	0.302143	0.958761	-1.04301	0.135609	0.948275	-1.05455	0.0509222	0.933608	-1.07111
1508	AZIN2	0.541268	1.02811	1.02811	0.254574	1.04608	1.04608	0.547472	1.02363	1.02363
1509	AZU1	0.0982771	1.13764	1.13764	0.43539	1.05396	1.05396	0.454183	1.05088	1.05088
1510	B2M	0.661262	0.955934	-1.0461	0.477599	0.938442	-1.0656	0.712729	0.968131	-1.03292
1511	B3GALNT1	0.455441	1.05581	1.05581	0.198649	1.08496	1.08496	0.21523	1.08043	1.08043
1512	B3GALNT2	0.771814	0.981736	-1.0186	0.601273	0.971532	-1.0293	0.682968	1.02246	1.02246
1513	B3GALT1	0.823044	0.993395	-1.00665	0.621589	1.0128	1.0128	0.831568	0.994623	-1.00541
1514	B3GALT2	0.566418	1.08492	1.08492	0.777796	0.96576	-1.03545	0.17067	1.18218	1.18218
1515	B3GALT4	0.823089	0.985382	-1.01484	0.405438	1.04887	1.04887	0.910028	1.00639	1.00639
1516	B3GALT5	0.368389	0.950324	-1.05227	0.860205	1.00869	1.00869	0.980921	0.998845	-1.00116
1517	B3GALT5-AS1	0.767933	1.01383	1.01383	0.533086	1.02556	1.02556	0.0894196	1.07058	1.07058
1518	B3GALT6	0.223182	1.10399	1.10399	0.184741	1.09822	1.09822	0.349727	1.067	1.067
1519	B3GAT1	0.893173	1.0094	1.0094	0.0229245	1.15005	1.15005	0.54207	1.03704	1.03704
1520	B3GAT2	0.877495	0.990595	-1.00949	0.739427	0.982432	-1.01788	0.60277	0.973061	-1.02769
1521	B3GAT3	0.562687	0.972958	-1.02779	0.500461	0.972641	-1.02813	0.483382	0.971993	-1.02881
1522	B3GLCT	0.773559	0.983971	-1.01629	0.37249	1.04458	1.04458	0.645911	1.02233	1.02233
1523	B3GNT2	0.512963	1.04342	1.04342	0.761084	1.0173	1.0173	0.185316	1.07669	1.07669
1524	B3GNT3	0.191863	1.05038	1.05038	0.745538	0.989482	-1.01063	0.836556	0.993407	-1.00664
1525	B3GNT4	0.114171	0.91906	-1.08807	0.178126	0.939506	-1.06439	0.0571245	0.916467	-1.09115
1526	B3GNT5	0.111503	1.09279	1.09279	0.337095	1.04738	1.04738	0.284943	1.0521	1.0521
1527	B3GNT6	0.750585	0.978914	-1.02154	0.578028	1.03296	1.03296	0.237737	0.934294	-1.07033
1528	B3GNT7	0.298662	1.06235	1.06235	0.344449	0.953336	-1.04895	0.953353	1.00291	1.00291
1529	B3GNT8	0.532154	0.966016	-1.03518	0.969499	1.00184	1.00184	0.8576	0.99155	-1.00852
1530	B3GNT9	0.663344	1.02212	1.02212	0.955122	0.997546	-1.00246	0.204283	0.946669	-1.05633
1531	B3GNTL1	0.865921	0.988477	-1.01166	0.598982	1.03189	1.03189	0.103202	0.908092	-1.10121
1532	B4GALNT1	0.400783	1.04413	1.04413	0.388317	0.9622	-1.03929	0.936309	0.9965	-1.00351
1533	B4GALNT2	0.575896	1.0365	1.0365	0.183602	1.07721	1.07721	0.891004	0.992522	-1.00753
1534	B4GALNT3	0.312865	0.943327	-1.06008	0.121656	0.924895	-1.0812	0.124368	0.926551	-1.07927
1535	B4GALNT4	0.390527	1.03401	1.03401	0.720512	0.987983	-1.01216	0.922826	0.996784	-1.00323
1536	B4GALT1	0.656598	1.04941	1.04941	0.713959	1.03515	1.03515	0.65135	1.04282	1.04282
1537	B4GALT1-AS1	0.618118	0.97029	-1.03062	0.984731	0.998995	-1.00101	0.870318	0.991592	-1.00848
1538	B4GALT2	0.219664	0.925795	-1.08015	0.964007	1.00246	1.00246	0.268478	0.942319	-1.06121
1539	B4GALT3	0.249358	1.09306	1.09306	0.566663	1.0391	1.0391	0.267694	1.07596	1.07596
1540	B4GALT4	0.280726	1.05422	1.05422	0.861855	0.992649	-1.00741	0.555435	0.975671	-1.02494
1541	B4GALT4-AS1	0.359828	1.09067	1.09067	0.295806	1.09	1.09	0.682971	1.0336	1.0336
1542	B4GALT5	0.138216	1.29989	1.29989	0.616901	1.07948	1.07948	0.286961	1.17428	1.17428
1543	B4GALT6	0.302243	0.896838	-1.11503	0.348488	0.917645	-1.08975	0.844222	1.01784	1.01784
1544	B4GALT7	0.838682	1.01602	1.01602	0.327627	1.06884	1.06884	0.555985	1.04013	1.04013
1545	B4GAT1	0.281298	1.0692	1.0692	0.226979	1.06744	1.06744	0.443089	0.960139	-1.04152
1546	B9D1	0.401814	0.95896	-1.0428	0.347692	1.04166	1.04166	0.947585	0.997199	-1.00281
1547	B9D2	0.872182	0.988294	-1.01185	0.0188981	0.859232	-1.16383	0.795161	0.983876	-1.01639
1548	BAALC	0.267134	0.949653	-1.05302	0.817265	1.00936	1.00936	0.40882	1.03338	1.03338
1549	BAALC-AS1	0.886972	0.993861	-1.00618	0.830077	1.00811	1.00811	0.352705	1.03513	1.03513
1550	BAALC-AS2	0.0991579	1.07739	1.07739	0.0794347	1.07141	1.07141	0.146323	1.05767	1.05767
1551	BAAT	0.526052	1.03848	1.03848	0.379561	1.04658	1.04658	0.333893	1.05054	1.05054
1552	BABAM1	0.259686	1.14396	1.14396	0.429227	0.921433	-1.08527	0.262937	1.12105	1.12105
1553	BACE1	0.981916	1.00151	1.00151	0.456774	0.957732	-1.04413	0.952989	0.996643	-1.00337
1554	BACE1-AS	0.926599	1.01049	1.01049	0.84256	0.980632	-1.01975	0.735457	1.0333	1.0333
1555	BACE2	0.926728	1.00538	1.00538	0.71551	1.01867	1.01867	0.518989	1.03277	1.03277
1556	BACH1	0.629772	1.04825	1.04825	0.772499	0.97575	-1.02485	0.921911	1.00822	1.00822
1557	BACH1-IT2	0.609654	1.11015	1.11015	0.470252	0.879388	-1.13715	0.751723	0.946143	-1.05692
1558	BACH2	0.173705	0.830235	-1.20448	0.62592	0.943964	-1.05936	0.164951	0.850031	-1.17643
1559	BAD	0.471605	1.0479	1.0479	0.456441	1.04297	1.04297	0.355244	1.0528	1.0528
1560	BAG1	0.469611	1.09952	1.09952	0.922811	0.989029	-1.01109	0.116858	1.19361	1.19361
1561	BAG2	0.842108	1.01195	1.01195	0.443768	0.96102	-1.04056	0.623662	0.975263	-1.02536
1562	BAG3	0.165358	0.900304	-1.11074	0.603436	1.0346	1.0346	0.407752	0.947983	-1.05487
1563	BAG4	0.187922	1.11289	1.11289	0.325869	0.933137	-1.07165	0.447421	1.05402	1.05402
1564	BAG5	0.300115	1.06105	1.06105	0.466792	0.964534	-1.03677	0.914541	0.99478	-1.00525
1565	BAG6	0.00374295	1.18778	1.18778	0.878662	0.992344	-1.00772	0.512914	1.03299	1.03299
1566	BAGE2	0.891577	0.99044	-1.00965	0.657976	0.973238	-1.0275	0.324727	0.94221	-1.06133
1567	BAGE4	0.204253	0.908795	-1.10036	0.742745	0.978833	-1.02162	0.260396	0.930111	-1.07514
1568	BAHCC1	0.471156	1.04762	1.04762	0.505258	1.03807	1.03807	0.841446	1.01109	1.01109
1569	BAHD1	0.197373	0.911744	-1.0968	0.381244	1.05591	1.05591	0.377996	0.947513	-1.05539
1570	BAIAP2	0.105566	1.08855	1.08855	0.455896	1.03435	1.03435	0.106124	1.07515	1.07515
1571	BAIAP2-AS1	0.147152	1.07148	1.07148	0.0389991	0.917624	-1.08977	0.845743	1.00791	1.00791
1572	BAIAP2L1	0.887542	0.993181	-1.00687	0.770218	0.98779	-1.01236	0.92549	0.996137	-1.00388
1573	BAIAP2L2	0.745357	1.0183	1.0183	0.386021	1.04304	1.04304	0.372696	0.958239	-1.04358
1574	BAIAP3	0.506718	0.967974	-1.03309	0.667675	1.01845	1.01845	0.685245	0.98316	-1.01713
1575	BAK1	0.464673	1.0691	1.0691	0.195017	0.90189	-1.10878	0.383994	0.934167	-1.07047
1576	BAMBI	0.00627012	0.880446	-1.13579	0.135739	0.942255	-1.06128	0.110199	0.939185	-1.06475
1577	BANCR	0.621888	1.02683	1.02683	0.0301189	1.10792	1.10792	0.174078	1.06471	1.06471
1578	BANF1	0.604055	1.03921	1.03921	0.237872	0.92652	-1.07931	0.811391	0.984985	-1.01524
1579	BANF2	0.387908	0.956363	-1.04563	0.811314	1.01076	1.01076	0.738968	1.01481	1.01481
1580	BANK1	0.0612786	0.769884	-1.2989	0.987883	0.998176	-1.00183	0.278067	0.879166	-1.13744
1581	BANP	0.542694	0.959537	-1.04217	0.183397	1.08195	1.08195	0.677755	0.976184	-1.0244
1582	BAP1	0.382545	1.07378	1.07378	0.628402	0.966345	-1.03483	0.708379	0.974301	-1.02638
1583	BARD1	0.739819	0.97695	-1.02359	0.974536	0.998055	-1.00195	0.560142	0.965586	-1.03564
1584	BARHL1	0.777024	1.01854	1.01854	0.337257	1.05574	1.05574	0.626771	1.02737	1.02737
1585	BARHL2	0.329978	0.927771	-1.07785	0.869423	0.989094	-1.01103	0.346428	0.93991	-1.06393
1586	BARX1	0.396771	0.949142	-1.05358	0.304752	1.05653	1.05653	0.574474	0.970883	-1.02999
1587	BARX2	0.38289	0.951509	-1.05096	0.474606	1.036	1.036	0.497001	0.967473	-1.03362
1588	BASP1	0.525545	1.08258	1.08258	0.916512	0.988691	-1.01144	0.893384	0.985789	-1.01442
1589	BASP1P1	0.85063	1.01465	1.01465	0.918336	0.993144	-1.0069	0.788064	1.01792	1.01792
1590	BATF	0.967179	1.0028	1.0028	0.817916	0.986475	-1.01371	0.980276	0.998562	-1.00144
1591	BATF2	0.818929	1.01288	1.01288	0.691949	1.01943	1.01943	0.718102	1.01741	1.01741
1592	BATF3	0.994019	0.99934	-1.00066	0.591817	0.959764	-1.04192	0.486247	0.948835	-1.05392
1593	BAX	0.762139	1.0268	1.0268	0.668527	1.03305	1.03305	0.850901	1.01414	1.01414
1594	BAZ1A	0.4139	1.13897	1.13897	0.500055	0.910935	-1.09777	0.800116	1.03503	1.03503
1595	BAZ1B	0.204509	1.1635	1.1635	0.863182	1.01795	1.01795	0.631938	1.04991	1.04991
1596	BAZ2A	0.787543	1.02644	1.02644	0.952212	0.99497	-1.00506	0.72324	1.02978	1.02978
1597	BAZ2B	0.815156	1.0267	1.0267	0.610411	0.951282	-1.05121	0.653136	0.957571	-1.04431
1598	BBC3	0.271449	1.06354	1.06354	0.97638	0.998565	-1.00144	0.395235	1.04152	1.04152
1599	BBIP1	0.321053	1.12527	1.12527	0.98878	0.998552	-1.00145	0.427648	1.08396	1.08396
1600	BBOF1	0.629131	0.966481	-1.03468	0.641615	1.02896	1.02896	0.31482	1.06272	1.06272
1601	BBOX1	0.736328	1.0129	1.0129	0.448018	0.975184	-1.02545	0.660003	1.01443	1.01443
1602	BBOX1-AS1	0.345198	0.94343	-1.05996	0.229976	1.06658	1.06658	0.668636	0.977711	-1.0228
1603	BBS1	0.894262	1.00699	1.00699	0.810558	0.989143	-1.01098	0.600097	0.976758	-1.02379
1604	BBS10	0.13899	0.890373	-1.12313	0.0859062	0.889238	-1.12456	0.205602	0.918671	-1.08853
1605	BBS12	0.484303	0.957601	-1.04428	0.723314	1.01922	1.01922	0.519907	1.03468	1.03468
1606	BBS2	0.454714	0.917944	-1.08939	0.510696	0.936652	-1.06763	0.499498	0.936004	-1.06837
1607	BBS4	0.822227	1.01481	1.01481	0.77031	1.01674	1.01674	0.984614	0.998921	-1.00108
1608	BBS5	0.0543725	1.09353	1.09353	0.735122	0.986568	-1.01361	0.953452	0.997707	-1.0023
1609	BBS7	0.889141	1.01137	1.01137	0.459753	0.949131	-1.0536	0.877104	0.989324	-1.01079
1610	BBS9	0.825789	1.01961	1.01961	0.931239	1.00664	1.00664	0.608311	1.03945	1.03945
1611	BBX	0.670325	0.971071	-1.02979	0.749986	1.01928	1.01928	0.685685	1.02416	1.02416
1612	BCAM	0.758377	0.985724	-1.01448	0.913117	0.995579	-1.00444	0.712143	1.01486	1.01486
1613	BCAN	0.384533	0.948262	-1.05456	0.951291	1.00324	1.00324	0.521269	0.96707	-1.03405
1614	BCAP29	0.560021	0.957509	-1.04438	0.858895	0.988566	-1.01157	0.857158	0.988605	-1.01153
1615	BCAP31	0.30172	1.08394	1.08394	0.434171	1.05441	1.05441	0.52779	1.04297	1.04297
1616	BCAR1	0.545582	1.01935	1.01935	0.553357	1.01647	1.01647	0.840924	1.00545	1.00545
1617	BCAR3	0.232218	1.08654	1.08654	0.394964	1.05259	1.05259	0.897226	1.00767	1.00767
1618	BCAR4	0.216517	0.928888	-1.07656	0.707657	1.01956	1.01956	0.876811	0.99215	-1.00791
1619	BCAS1	0.872037	1.01011	1.01011	0.847785	1.01047	1.01047	0.408431	1.04525	1.04525
1620	BCAS2	0.787943	1.04686	1.04686	0.364774	0.874254	-1.14383	0.971596	1.0052	1.0052
1621	BCAS3	0.537402	1.0433	1.0433	0.376937	0.948537	-1.05426	0.638585	1.02798	1.02798
1622	BCAS4	0.761971	1.02101	1.02101	0.779956	1.01681	1.01681	0.703688	1.02259	1.02259
1623	BCAT1	0.706939	1.03281	1.03281	0.124168	0.890932	-1.12242	0.710549	1.02764	1.02764
1624	BCAT2	0.449621	0.949554	-1.05313	0.335889	1.05899	1.05899	0.62676	1.02886	1.02886
1625	BCCIP	0.620676	1.10647	1.10647	0.777179	0.950985	-1.05154	0.712436	1.06656	1.06656
1626	BCDIN3D	0.456928	0.955213	-1.04689	0.504346	1.03637	1.03637	0.890217	1.00729	1.00729
1627	BCDIN3D-AS1	0.261813	1.06416	1.06416	0.838394	1.00984	1.00984	0.353175	1.04494	1.04494
1628	BCHE	0.127371	0.949547	-1.05313	0.637188	0.986261	-1.01393	0.214173	0.96464	-1.03666
1629	BCKDHA	0.516185	1.04649	1.04649	0.99619	0.99971	-1.00029	0.386305	1.05329	1.05329
1630	BCKDHB	0.630808	0.967253	-1.03386	0.711281	1.02253	1.02253	0.252103	1.07045	1.07045
1631	BCKDK	0.74099	1.03065	1.03065	0.537848	0.952237	-1.05016	0.581704	0.957847	-1.04401
1632	BCL10	0.836181	1.02077	1.02077	0.629456	0.959154	-1.04259	0.976004	1.00256	1.00256
1633	BCL11A	0.417757	0.899369	-1.11189	0.347877	0.898662	-1.11277	0.406948	0.911324	-1.0973
1634	BCL11B	0.241886	1.13996	1.13996	0.466607	1.0732	1.0732	0.177998	1.13784	1.13784
1635	BCL2	0.283781	1.20377	1.20377	0.718873	0.947462	-1.05545	0.859587	1.02644	1.02644
1636	BCL2A1	0.195928	1.22954	1.22954	0.93221	1.01182	1.01182	0.450681	1.10823	1.10823
1637	BCL2L1	0.339304	1.1176	1.1176	0.625736	1.05045	1.05045	0.127455	1.16454	1.16454
1638	BCL2L10	0.374388	1.0322	1.0322	0.381678	1.02749	1.02749	0.810104	0.992709	-1.00734
1639	BCL2L11	0.737936	0.964399	-1.03691	0.324741	0.911239	-1.09741	0.923624	1.00892	1.00892
1640	BCL2L12	0.20262	1.09129	1.09129	0.736537	1.02016	1.02016	0.938562	0.99551	-1.00451
1641	BCL2L13	0.766582	1.01598	1.01598	0.762999	0.986103	-1.01409	0.659693	1.02033	1.02033
1642	BCL2L14	0.968437	0.998428	-1.00157	0.048399	1.0714	1.0714	0.388572	1.02982	1.02982
1643	BCL2L15	0.904263	0.99309	-1.00696	0.00800727	1.14522	1.14522	0.479719	1.03552	1.03552
1644	BCL2L2	0.861395	1.01268	1.01268	0.635368	0.97069	-1.0302	0.373081	0.946398	-1.05664
1645	BCL3	0.0522338	1.17985	1.17985	0.415641	1.06155	1.06155	0.432046	1.05838	1.05838
1646	BCL6	0.515481	1.12774	1.12774	0.321136	0.852453	-1.17308	0.901303	1.01978	1.01978
1647	BCL6B	0.191542	1.06427	1.06427	0.135591	1.06392	1.06392	0.376891	0.964683	-1.03661
1648	BCL7A	0.0304692	0.831184	-1.2031	0.174834	0.904902	-1.10509	0.0833616	0.881666	-1.13422
1649	BCL7B	0.553413	1.06318	1.06318	0.446316	0.933831	-1.07086	0.379886	0.925206	-1.08084
1650	BCL7C	0.439998	1.06301	1.06301	0.672009	1.02951	1.02951	0.371647	1.06238	1.06238
1651	BCL9	0.320812	1.09428	1.09428	0.473441	1.05809	1.05809	0.344289	1.07615	1.07615
1652	BCL9L	0.0346889	1.18665	1.18665	0.144644	1.10741	1.10741	0.023249	1.17071	1.17071
1653	BCLAF1	0.792427	0.962202	-1.03928	0.131462	0.82435	-1.21308	0.744059	0.95993	-1.04174
1654	BCO1	0.879889	0.992975	-1.00708	0.30093	1.04297	1.04297	0.968086	0.998405	-1.0016
1655	BCO2	0.244149	1.06021	1.06021	0.00955663	1.12169	1.12169	0.476781	1.03095	1.03095
1656	BCOR	0.324263	1.08543	1.08543	0.35651	1.06889	1.06889	0.127555	1.11497	1.11497
1657	BCORL1	0.694569	1.03034	1.03034	0.501119	1.04555	1.04555	0.793028	1.01723	1.01723
1658	BCORP1	0.740288	0.970353	-1.03055	0.853259	1.0147	1.0147	0.98866	0.998897	-1.0011
1659	BCR	0.630457	1.03185	1.03185	0.369609	0.950368	-1.05222	0.781754	1.01556	1.01556
1660	BCRP2	0.629901	0.963495	-1.03789	0.531352	0.958869	-1.0429	0.666358	0.971942	-1.02887
1661	BCRP3	0.224209	0.878122	-1.13879	0.050685	1.20062	1.20062	0.592053	0.952325	-1.05006
1662	BCS1L	0.75428	1.02206	1.02206	0.606262	0.969237	-1.03174	0.947895	1.0039	1.0039
1663	BDH1	0.828498	1.01018	1.01018	0.783607	0.988906	-1.01122	0.829576	1.00864	1.00864
1664	BDH2	0.913464	0.993628	-1.00641	0.709128	0.981105	-1.01926	0.656941	0.977889	-1.02261
1665	BDKRB1	0.0498625	0.9357	-1.06872	0.311061	0.970843	-1.03003	0.460345	1.02142	1.02142
1666	BDKRB2	0.808027	0.984219	-1.01603	0.911391	1.00635	1.00635	0.799608	1.01432	1.01432
1667	BDNF	0.914972	0.995552	-1.00447	0.479508	0.974635	-1.02602	0.41972	0.971542	-1.02929
1668	BDNF-AS	0.68371	0.987037	-1.01313	0.970204	1.00104	1.00104	0.440359	0.979059	-1.02139
1669	BDP1	0.74509	1.02994	1.02994	0.812682	1.01886	1.01886	0.858606	0.986269	-1.01392
1670	BEAN1	0.394145	1.04586	1.04586	0.898577	0.9942	-1.00583	0.662385	1.01982	1.01982
1671	BECN1	0.54148	1.07223	1.07223	0.447875	0.92739	-1.0783	0.953697	1.00568	1.00568
1672	BEGAIN	0.0816414	1.11061	1.11061	0.134974	1.08121	1.08121	0.703534	0.980739	-1.01964
1673	BEND2	0.415707	0.86958	-1.14998	0.75367	0.954327	-1.04786	0.456783	1.11545	1.11545
1674	BEND3	0.257744	1.05856	1.05856	0.57749	1.02457	1.02457	0.384939	1.03802	1.03802
1675	BEND3P3	0.817723	0.973621	-1.02709	0.263876	0.893137	-1.11965	0.234208	0.888255	-1.1258
1676	BEND4	0.268438	0.942965	-1.06048	0.0444932	0.910804	-1.09793	0.0706048	0.920758	-1.08606
1677	BEND5	0.0865368	0.921748	-1.08489	0.447249	1.03168	1.03168	0.0777495	0.930747	-1.07441
1678	BEND6	0.662922	0.981419	-1.01893	0.658592	0.983613	-1.01666	0.878451	1.00564	1.00564
1679	BEND7	0.810621	0.987078	-1.01309	0.652447	1.02148	1.02148	0.487822	0.968264	-1.03278
1680	BEST1	0.714268	1.01676	1.01676	0.240947	0.954622	-1.04754	0.745048	1.01271	1.01271
1681	BEST2	0.360286	0.951524	-1.05095	0.528863	1.03013	1.03013	0.591185	0.975391	-1.02523
1682	BEST3	0.908752	0.994474	-1.00556	0.904289	1.00506	1.00506	0.400638	1.03544	1.03544
1683	BEST4	0.0864205	1.10848	1.10848	0.637285	1.02472	1.02472	0.0569405	1.10298	1.10298
1684	BET1	0.137871	0.905954	-1.10381	0.225352	0.932405	-1.0725	0.240998	0.935567	-1.06887
1685	BET1L	0.353121	0.952701	-1.04965	0.106043	1.07645	1.07645	0.606277	0.977296	-1.02323
1686	BEX1	0.871639	1.02793	1.02793	0.310077	1.16278	1.16278	0.10697	1.2672	1.2672
1687	BEX2	0.771277	0.97895	-1.0215	0.442245	0.952236	-1.05016	0.317321	0.939163	-1.06478
1688	BEX4	0.86353	1.02329	1.02329	0.138698	0.840783	-1.18937	0.723408	0.960254	-1.04139
1689	BEX5	0.93397	0.991167	-1.00891	0.981273	1.00219	1.00219	0.625441	0.956243	-1.04576
1690	BFAR	0.058454	1.27565	1.27565	0.75913	1.03452	1.03452	0.136186	1.17745	1.17745
1691	BFSP1	0.287508	1.05053	1.05053	0.535547	1.02522	1.02522	0.296662	1.04224	1.04224
1692	BFSP2	0.438834	0.962835	-1.0386	0.279922	0.955029	-1.04709	0.629383	0.980028	-1.02038
1693	BFSP2-AS1	0.72306	0.981975	-1.01836	0.437708	1.03527	1.03527	0.124053	1.07033	1.07033
1694	BGN	0.325431	1.0704	1.0704	0.0119543	1.1659	1.1659	0.502295	1.04044	1.04044
1695	BHLHA15	0.119632	1.12245	1.12245	0.452317	1.0494	1.0494	0.788487	1.01706	1.01706
1696	BHLHA9	0.882473	1.00717	1.00717	0.0209248	0.906253	-1.10344	0.461048	0.969961	-1.03097
1697	BHLHB9	0.0253143	0.86913	-1.15058	0.312205	0.947009	-1.05596	0.0443685	0.898025	-1.11356
1698	BHLHE22	0.25592	0.955079	-1.04703	0.545912	1.0214	1.0214	0.830257	0.992635	-1.00742
1699	BHLHE23	0.847469	0.988445	-1.01169	0.333697	1.05221	1.05221	0.664813	0.977846	-1.02266
1700	BHLHE40	0.707363	1.04704	1.04704	0.211931	0.875143	-1.14267	0.414289	0.917933	-1.0894
1701	BHLHE40-AS1	0.430622	0.967855	-1.03321	0.0990554	0.941964	-1.06161	0.698341	0.986369	-1.01382
1702	BHLHE41	0.0690256	0.836003	-1.19617	0.557351	0.951413	-1.05107	0.208838	0.899984	-1.11113
1703	BHMG1	0.422141	0.960871	-1.04072	0.605992	1.02252	1.02252	0.957179	0.997723	-1.00228
1704	BHMT	0.026296	1.11911	1.11911	0.449863	1.03339	1.03339	0.929282	0.996217	-1.0038
1705	BHMT2	0.41545	1.03272	1.03272	0.633846	1.01648	1.01648	0.75682	1.01051	1.01051
1706	BICC1	0.188899	1.10121	1.10121	0.870029	1.01044	1.01044	0.940886	0.995379	-1.00464
1707	BICD1	0.860991	1.0106	1.0106	0.782213	1.01458	1.01458	0.149679	0.928047	-1.07753
1708	BICD2	0.739703	1.03319	1.03319	0.22611	0.90142	-1.10936	0.817135	1.01963	1.01963
1709	BID	0.590029	1.02766	1.02766	0.621883	0.978536	-1.02194	0.551703	1.02612	1.02612
1710	BIK	0.716041	0.979789	-1.02063	0.536027	0.970242	-1.03067	0.797966	0.987786	-1.01236
1711	BIN1	0.485182	1.08313	1.08313	0.45729	1.07672	1.07672	0.689381	1.03985	1.03985
1712	BIN2	0.782498	1.03819	1.03819	0.643959	1.05607	1.05607	0.852279	1.02186	1.02186
1713	BIN3	0.678891	0.973296	-1.02744	0.632761	0.973209	-1.02753	0.220014	0.933455	-1.07129
1714	BIN3-IT1	0.206995	1.11794	1.11794	0.431135	0.941503	-1.06213	0.266929	1.08743	1.08743
1715	BIRC2	0.330812	1.12991	1.12991	0.953735	1.00634	1.00634	0.496355	1.07571	1.07571
1716	BIRC3	0.899084	1.0206	1.0206	0.811072	0.967144	-1.03397	0.731438	0.953877	-1.04835
1717	BIRC5	0.730278	0.980586	-1.0198	0.217387	0.940628	-1.06312	0.569949	0.972727	-1.02804
1718	BIRC6	0.613044	1.08563	1.08563	0.461892	0.90126	-1.10956	0.630479	0.935339	-1.06913
1719	BIRC7	0.837024	1.01556	1.01556	0.656682	0.971415	-1.02943	0.844662	1.01266	1.01266
1720	BIRC8	0.464693	0.923544	-1.08279	0.899908	1.01194	1.01194	0.769976	0.973191	-1.02755
1721	BLACE	0.88505	0.994055	-1.00598	0.158738	0.950468	-1.05211	0.974906	0.998891	-1.00111
1722	BLCAP	0.599093	1.02489	1.02489	0.0543577	0.924057	-1.08218	0.608211	0.979701	-1.02072
1723	BLID	0.0517009	0.923613	-1.08271	0.258506	0.960967	-1.04062	0.100186	0.944355	-1.05892
1724	BLK	0.348791	0.922292	-1.08426	0.727601	1.02642	1.02642	0.198514	0.909214	-1.09985
1725	BLM	0.645939	0.96658	-1.03458	0.469509	0.954518	-1.04765	0.764424	1.01914	1.01914
1726	BLMH	0.874883	1.01997	1.01997	0.215784	0.873136	-1.1453	0.935096	1.00878	1.00878
1727	BLNK	0.152792	0.799664	-1.25053	0.895529	0.982417	-1.0179	0.126626	0.815062	-1.2269
1728	BLOC1S2	0.612754	1.08948	1.08948	0.726483	0.949849	-1.0528	0.985814	0.99743	-1.00258
1729	BLOC1S3	0.444313	1.06168	1.06168	0.811909	1.01629	1.01629	0.142625	1.1036	1.1036
1730	BLOC1S4	0.908282	1.00845	1.00845	0.500484	1.04374	1.04374	0.664868	1.02744	1.02744
1731	BLOC1S6	0.744981	0.95636	-1.04563	0.341948	0.892651	-1.12026	0.921309	0.988478	-1.01166
1732	BLVRA	0.469827	1.09789	1.09789	0.273535	0.884086	-1.13111	0.82206	0.975481	-1.02514
1733	BLVRB	0.228291	1.12995	1.12995	0.760521	1.02712	1.02712	0.251942	1.10444	1.10444
1734	BLZF1	0.966711	0.996944	-1.00307	0.964891	0.997198	-1.00281	0.525847	1.04065	1.04065
1735	BMF	0.984712	1.00103	1.00103	0.25006	0.94734	-1.05559	0.379815	0.960221	-1.04143
1736	BMP1	0.823039	1.01247	1.01247	0.238327	0.944568	-1.05869	0.802962	0.988238	-1.0119
1737	BMP10	0.133745	0.900109	-1.11098	0.688343	0.975976	-1.02462	0.842356	0.988206	-1.01193
1738	BMP15	0.333337	0.936353	-1.06797	0.604495	1.03101	1.03101	0.792236	0.984838	-1.0154
1739	BMP2	0.414796	0.967595	-1.03349	0.263092	1.04014	1.04014	0.650771	0.9845	-1.01574
1740	BMP2K	0.776427	0.955324	-1.04677	0.41523	0.892126	-1.12092	0.758817	0.958609	-1.04318
1741	BMP3	0.526706	0.959579	-1.04212	0.76287	0.98307	-1.01722	0.407022	0.954788	-1.04735
1742	BMP4	0.480184	1.03475	1.03475	0.553807	1.0252	1.0252	0.690298	1.01661	1.01661
1743	BMP5	0.703833	0.965788	-1.03542	0.452033	1.06175	1.06175	0.503955	0.948956	-1.05379
1744	BMP6	0.110279	0.783534	-1.27627	0.387002	0.892042	-1.12102	0.520965	0.920027	-1.08692
1745	BMP7	0.718002	1.01882	1.01882	0.218242	1.05704	1.05704	0.580559	1.02472	1.02472
1746	BMP7-AS1	0.796209	0.9883	-1.01184	0.573998	1.02253	1.02253	0.132111	0.942638	-1.06085
1747	BMP8A	0.160847	0.888552	-1.12543	0.869406	1.01205	1.01205	0.521477	0.955039	-1.04708
1748	BMP8B	0.162468	1.13618	1.13618	0.377359	1.07238	1.07238	0.0628292	1.1573	1.1573
1749	BMPER	0.393271	0.949103	-1.05363	0.675931	1.02244	1.02244	0.566505	0.970476	-1.03042
1750	BMPR1A	0.340727	1.05452	1.05452	0.531458	1.03072	1.03072	0.347033	1.04584	1.04584
1751	BMPR1B	0.993362	0.99965	-1.00035	0.687496	1.01483	1.01483	0.590308	1.01959	1.01959
1752	BMPR1B-AS1	0.893936	1.00586	1.00586	0.687232	1.01546	1.01546	0.883248	1.00552	1.00552
1753	BMPR2	0.695929	0.926915	-1.07885	0.425811	0.874079	-1.14406	0.927188	1.01529	1.01529
1754	BMS1	0.74477	0.975333	-1.02529	0.584219	0.964151	-1.03718	0.291818	0.93297	-1.07185
1755	BMS1P11	0.194775	0.796238	-1.25591	0.536504	1.09861	1.09861	0.416838	0.885421	-1.12941
1756	BMS1P18	0.671005	0.970624	-1.03026	0.331197	1.06121	1.06121	0.719563	1.02179	1.02179
1757	BMS1P20	0.368856	1.10005	1.10005	0.677227	1.03906	1.03906	0.758113	0.972489	-1.02829
1758	BMS1P4	0.119534	1.24433	1.24433	0.848239	0.977075	-1.02346	0.445899	1.09535	1.09535
1759	BMS1P5	0.963302	1.00434	1.00434	0.180287	0.895749	-1.11638	0.223217	0.906267	-1.10343
1760	BMS1P6	0.380008	1.07034	1.07034	0.25714	0.926477	-1.07936	0.531211	0.959418	-1.0423
1761	BMX	0.300882	1.03694	1.03694	0.444286	1.02355	1.02355	0.0480365	1.06161	1.06161
1762	BNC1	0.546558	1.02128	1.02128	0.328273	1.03016	1.03016	0.546314	1.01818	1.01818
1763	BNC2	0.862621	1.01235	1.01235	0.514583	1.04103	1.04103	0.325602	1.06162	1.06162
1764	BNIP1	0.485473	0.961845	-1.03967	0.0760231	0.916989	-1.09053	0.204772	0.941113	-1.06257
1765	BNIP2	0.969976	0.995304	-1.00472	0.258176	0.88396	-1.13127	0.842213	0.978928	-1.02153
1766	BNIP3	0.93156	1.00874	1.00874	0.943052	0.993727	-1.00631	0.896701	1.01132	1.01132
1767	BNIP3L	0.496903	1.08087	1.08087	0.994664	0.999336	-1.00066	0.0498824	1.21397	1.21397
1768	BNIPL	0.845562	1.01162	1.01162	0.621856	0.974883	-1.02576	0.637174	1.02423	1.02423
1769	BOC	0.835649	1.00957	1.00957	0.568251	1.02305	1.02305	0.894054	0.994784	-1.00524
1770	BOD1	0.691139	0.969588	-1.03137	0.359179	1.06403	1.06403	0.812182	1.01592	1.01592
1771	BOD1L1	0.808437	0.964224	-1.0371	0.333233	0.88101	-1.13506	0.45398	0.908108	-1.10119
1772	BOD1L2	0.814974	0.985344	-1.01487	0.545345	0.967357	-1.03374	0.134781	0.921991	-1.08461
1773	BOK	0.15293	1.10591	1.10591	0.585944	1.03373	1.03373	0.640861	1.02835	1.02835
1774	BOK-AS1	0.511327	0.960322	-1.04132	0.809308	0.987169	-1.013	0.610599	0.973519	-1.0272
1775	BOLA1	0.278752	1.0556	1.0556	0.533499	1.02734	1.02734	0.576822	1.02407	1.02407
1776	BOLA2	0.559952	1.06105	1.06105	0.328088	0.917083	-1.09041	0.678971	0.964666	-1.03663
1777	BOLA3	0.704799	0.960078	-1.04158	0.927218	0.991503	-1.00857	0.91455	0.990182	-1.00992
1778	BOLA3-AS1	0.743417	1.01481	1.01481	0.442625	0.970446	-1.03045	0.282934	0.95948	-1.04223
1779	BOLL	0.31141	0.961774	-1.03975	0.348822	0.96915	-1.03183	0.796806	0.991579	-1.00849
1780	BOP1	0.408676	1.03652	1.03652	0.759696	1.01159	1.01159	0.879131	0.994379	-1.00565
1781	BORA	0.788586	0.974927	-1.02572	0.618072	1.04191	1.04191	0.575148	1.04648	1.04648
1782	BORCS5	0.794108	0.978776	-1.02168	0.499128	0.952814	-1.04952	0.38247	0.940322	-1.06347
1783	BORCS6	0.951701	1.00422	1.00422	0.804941	0.985174	-1.01505	0.739571	1.01999	1.01999
1784	BORCS7	0.412633	1.04897	1.04897	0.218729	1.06453	1.06453	0.0385589	1.11001	1.11001
1785	BORCS8	0.921253	1.0045	1.0045	0.289824	0.958969	-1.04279	0.318713	0.961912	-1.0396
1786	BPESC1	0.861888	0.993335	-1.00671	0.729562	1.01162	1.01162	0.445722	0.975197	-1.02543
1787	BPGM	0.0818202	1.22141	1.22141	0.403988	1.08632	1.08632	0.000312392	1.44038	1.44038
1788	BPHL	0.98863	1.00081	1.00081	0.0722216	1.0935	1.0935	0.558637	1.02879	1.02879
1789	BPI	0.0354823	1.24951	1.24951	0.107294	1.1589	1.1589	0.0292903	1.21858	1.21858
1790	BPIFA1	0.149561	0.861973	-1.16013	0.515489	1.05969	1.05969	0.771574	1.02578	1.02578
1791	BPIFA2	0.390823	0.963596	-1.03778	0.37286	0.967081	-1.03404	0.675277	1.01558	1.01558
1792	BPIFA3	0.893278	1.00534	1.00534	0.803242	0.991436	-1.00864	0.289859	0.96457	-1.03673
1793	BPIFA4P	0.931555	0.99428	-1.00575	0.416421	1.0484	1.0484	0.79971	0.985606	-1.0146
1794	BPIFB1	0.127911	0.943299	-1.06011	0.998196	1.00007	1.00007	0.316226	0.967783	-1.03329
1795	BPIFB2	0.967771	1.00241	1.00241	0.503723	1.03531	1.03531	0.781631	0.985955	-1.01424
1796	BPIFB3	0.578068	1.03482	1.03482	0.308046	1.05615	1.05615	0.885622	1.00759	1.00759
1797	BPIFB4	0.332105	1.0502	1.0502	0.210421	1.05661	1.05661	0.950406	0.997324	-1.00268
1798	BPIFB6	0.654292	0.985343	-1.01487	0.989674	0.999629	-1.00037	0.567992	0.984018	-1.01624
1799	BPIFC	0.750042	1.01985	1.01985	0.161173	1.07845	1.07845	0.139805	1.08154	1.08154
1800	BPNT1	0.542304	0.957429	-1.04446	0.776965	1.01772	1.01772	0.709602	1.02299	1.02299
1801	BPTF	0.669254	1.06741	1.06741	0.58735	0.930489	-1.0747	0.911136	0.985534	-1.01468
1802	BPY2B	0.789837	1.01096	1.01096	0.304317	1.03731	1.03731	0.343839	1.03376	1.03376
1803	BRAF	0.98617	0.998106	-1.0019	0.805191	0.976826	-1.02372	0.974223	0.996982	-1.00303
1804	BRAP	0.943835	1.00981	1.00981	0.652892	0.947247	-1.05569	0.959305	0.99397	-1.00607
1805	BRAT1	0.380048	1.04809	1.04809	0.577221	0.974444	-1.02623	0.709699	0.983136	-1.01715
1806	BRCA1	0.836471	0.989177	-1.01094	0.819544	1.01051	1.01051	0.25626	1.05273	1.05273
1807	BRCA2	0.693781	1.02486	1.02486	0.476513	0.962112	-1.03938	0.655154	1.02411	1.02411
1808	BRCAT107	0.715313	1.02637	1.02637	0.874254	0.990236	-1.00986	0.798149	1.01573	1.01573
1809	BRCAT54	0.385079	0.947476	-1.05544	0.50862	1.03629	1.03629	0.967085	0.997815	-1.00219
1810	BRCC3	0.695245	1.04982	1.04982	0.707469	1.0413	1.0413	0.27143	1.12424	1.12424
1811	BRD1	0.594914	1.03407	1.03407	0.337387	0.948734	-1.05404	0.758091	0.983547	-1.01673
1812	BRD2	0.324198	1.06236	1.06236	0.621942	0.974103	-1.02659	0.088708	1.094	1.094
1813	BRD3	0.416266	1.0526	1.0526	0.481229	0.962153	-1.03934	0.935435	1.00437	1.00437
1814	BRD4	0.443587	1.08126	1.08126	0.270457	0.906793	-1.10279	0.313508	1.09202	1.09202
1815	BRD7	0.927144	0.988249	-1.01189	0.569226	0.938003	-1.0661	0.991471	0.998819	-1.00118
1816	BRD7P3	0.816644	1.02253	1.02253	0.41118	0.933562	-1.07117	0.512526	1.05536	1.05536
1817	BRD8	0.124131	1.10781	1.10781	0.068738	1.11139	1.11139	0.115207	1.0939	1.0939
1818	BRD9	0.849541	1.01275	1.01275	0.260724	0.936595	-1.0677	0.172454	0.92464	-1.0815
1819	BRDT	0.390477	1.03295	1.03295	0.56532	1.01902	1.01902	0.697049	0.987526	-1.01263
1820	BRDTP1	0.936009	0.995101	-1.00492	0.99462	1.00036	1.00036	0.787866	0.986017	-1.01418
1821	BRE	0.976764	0.997751	-1.00225	0.258435	0.926623	-1.07919	0.380224	0.943501	-1.05988
1822	BREA2	0.104996	0.904436	-1.10566	0.289398	0.944783	-1.05844	0.0230564	0.885735	-1.12901
1823	BRF1	0.0456433	1.13581	1.13581	0.13961	1.08477	1.08477	0.366902	1.04993	1.04993
1824	BRF2	0.805405	0.987183	-1.01298	0.203381	0.943515	-1.05987	0.91009	0.994955	-1.00507
1825	BRI3	0.097729	1.12234	1.12234	0.675888	0.975177	-1.02545	0.651194	1.02712	1.02712
1826	BRI3BP	0.948637	1.00556	1.00556	0.878908	1.01146	1.01146	0.317626	1.07658	1.07658
1827	BRICD5	0.904001	0.990567	-1.00952	0.434147	1.05496	1.05496	0.31695	0.934764	-1.06979
1828	BRINP1	0.530024	1.03942	1.03942	0.567587	1.03105	1.03105	0.305194	1.05559	1.05559
1829	BRINP2	0.810607	0.986081	-1.01412	0.960822	0.997507	-1.0025	0.84621	0.990343	-1.00975
1830	BRINP3	0.291031	1.0423	1.0423	0.349783	1.03237	1.03237	0.162481	1.04812	1.04812
1831	BRIP1	0.255542	0.946405	-1.05663	0.706209	1.01594	1.01594	0.811274	1.00991	1.00991
1832	BRIX1	0.768172	1.03092	1.03092	0.398874	0.926925	-1.07884	0.847213	0.983119	-1.01717
1833	BRK1	0.969412	0.992519	-1.00754	0.839088	1.03516	1.03516	0.901448	0.979471	-1.02096
1834	BRMS1	0.241409	1.1099	1.1099	0.685917	1.03166	1.03166	0.576117	1.04335	1.04335
1835	BRMS1L	0.205251	1.08534	1.08534	0.230967	1.06958	1.06958	0.797505	1.01423	1.01423
1836	BROX	0.970478	0.993623	-1.00642	0.458838	0.894531	-1.1179	0.800985	0.963407	-1.03798
1837	BRPF1	0.117719	1.13828	1.13828	0.276223	0.924915	-1.08118	0.264523	1.08192	1.08192
1838	BRPF3	0.953719	1.00341	1.00341	0.33351	0.951824	-1.05061	0.649819	0.977489	-1.02303
1839	BRS3	0.300521	0.907939	-1.10139	0.517107	0.948932	-1.05382	0.471282	0.944224	-1.05907
1840	BRSK1	0.445745	1.06679	1.06679	0.641117	0.966272	-1.03491	0.565498	0.959206	-1.04253
1841	BRSK2	0.174803	0.927431	-1.07825	0.810512	0.988557	-1.01158	0.23233	0.94492	-1.05829
1842	BRWD1	0.756397	1.04052	1.04052	0.886662	0.984268	-1.01598	0.960755	1.0054	1.0054
1843	BRWD1-AS1	0.388489	1.03555	1.03555	0.841036	1.00707	1.00707	0.572171	1.01974	1.01974
1844	BRWD1-IT2	0.873684	1.0136	1.0136	0.10804	1.12702	1.12702	0.250977	1.08738	1.08738
1845	BRWD3	0.695131	0.93697	-1.06727	0.694753	0.944922	-1.05829	0.885732	1.02062	1.02062
1846	BSDC1	0.863393	1.01266	1.01266	0.859097	0.988783	-1.01134	0.843305	0.987713	-1.01244
1847	BSG	0.198	1.15585	1.15585	0.928016	1.00883	1.00883	0.0308768	1.23315	1.23315
1848	BSN	0.685606	0.976094	-1.02449	0.903698	1.0063	1.0063	0.342579	0.952536	-1.04983
1849	BSN-AS2	0.703403	0.981161	-1.0192	0.114939	1.07133	1.07133	0.759443	0.987003	-1.01317
1850	BSND	0.913584	1.00588	1.00588	0.282478	1.05192	1.05192	0.87174	1.00749	1.00749
1851	BSPH1	0.2099	0.928136	-1.07743	0.943796	0.996379	-1.00363	0.807087	0.987707	-1.01245
1852	BSPRY	0.736537	1.02268	1.02268	0.160533	0.921519	-1.08516	0.208128	0.930456	-1.07474
1853	BST1	0.191747	1.23606	1.23606	0.626761	0.933962	-1.07071	0.275629	1.1632	1.1632
1854	BST2	0.306481	1.15223	1.15223	0.453543	1.09432	1.09432	0.560928	1.0712	1.0712
1855	BSX	0.185609	1.0876	1.0876	0.638831	1.0261	1.0261	0.421823	1.04441	1.04441
1856	BTAF1	0.990527	1.00182	1.00182	0.154117	0.825942	-1.21074	0.550097	0.924457	-1.08172
1857	BTBD1	0.801307	0.956308	-1.04569	0.684448	0.939209	-1.06473	0.721043	0.947212	-1.05573
1858	BTBD10	0.197857	0.912407	-1.096	0.202149	0.92413	-1.0821	0.25231	0.932729	-1.07212
1859	BTBD11	0.989286	1.00072	1.00072	0.0419285	0.908462	-1.10076	0.324784	0.95569	-1.04636
1860	BTBD16	0.547908	0.967207	-1.0339	0.34624	0.955529	-1.04654	0.147912	0.933305	-1.07146
1861	BTBD17	0.502391	0.961987	-1.03952	0.510134	0.96747	-1.03362	0.321837	0.952143	-1.05026
1862	BTBD18	0.663253	0.963527	-1.03785	0.16199	0.901017	-1.10986	0.928971	0.993518	-1.00652
1863	BTBD19	0.759601	1.01904	1.01904	0.326628	1.05408	1.05408	0.787525	1.01431	1.01431
1864	BTBD2	0.734351	1.03869	1.03869	0.704245	1.03759	1.03759	0.504313	1.06604	1.06604
1865	BTBD3	0.87628	1.00907	1.00907	0.450884	1.0388	1.0388	0.837763	1.01021	1.01021
1866	BTBD6	0.610987	1.03687	1.03687	0.795174	1.01618	1.01618	0.892094	1.00829	1.00829
1867	BTBD7	0.865191	1.01943	1.01943	0.62177	0.952529	-1.04984	0.826665	1.02146	1.02146
1868	BTBD8	0.903233	0.994736	-1.00529	0.157026	1.05517	1.05517	0.357958	1.03481	1.03481
1869	BTBD9	0.481384	1.0732	1.0732	0.679092	0.964603	-1.0367	0.983104	0.998187	-1.00182
1870	BTC	0.847275	0.991943	-1.00812	0.85031	0.993135	-1.00691	0.934477	0.997051	-1.00296
1871	BTD	0.767994	0.986282	-1.01391	0.769525	1.01199	1.01199	0.210226	1.05169	1.05169
1872	BTF3	0.444256	1.05997	1.05997	0.156644	0.910194	-1.09867	0.842091	0.987131	-1.01304
1873	BTF3L4	0.9168	1.00916	1.00916	0.842544	1.01519	1.01519	0.777481	1.02134	1.02134
1874	BTF3P11	0.657633	0.968708	-1.0323	0.164063	1.0911	1.0911	0.571895	1.03531	1.03531
1875	BTG1	0.492186	1.06007	1.06007	0.85373	0.986501	-1.01368	0.853001	1.01354	1.01354
1876	BTG2	0.190049	1.19324	1.19324	0.516038	0.926991	-1.07876	0.624493	0.945339	-1.05782
1877	BTG3	0.617144	0.950504	-1.05207	0.887257	0.987575	-1.01258	0.977996	0.997609	-1.0024
1878	BTG4	0.811627	0.985591	-1.01462	0.575798	0.970799	-1.03008	0.541294	0.968651	-1.03236
1879	BTK	0.919309	1.01249	1.01249	0.304735	0.896155	-1.11588	0.763188	0.9689	-1.0321
1880	BTLA	0.479869	0.88625	-1.12835	0.767954	1.04475	1.04475	0.442156	0.893689	-1.11896
1881	BTN1A1	0.564991	0.959734	-1.04196	0.776578	0.982553	-1.01776	0.627883	1.03005	1.03005
1882	BTN2A1	0.52342	1.06878	1.06878	0.8486	1.01743	1.01743	0.761833	1.02737	1.02737
1883	BTN2A2	0.745722	1.02105	1.02105	0.876614	0.991372	-1.0087	0.846866	1.01067	1.01067
1884	BTN2A3P	0.528445	0.944621	-1.05863	0.556247	1.04729	1.04729	0.620312	0.962441	-1.03902
1885	BTN3A1	0.499378	1.10037	1.10037	0.847728	1.02388	1.02388	0.710152	1.046	1.046
1886	BTN3A2	0.657999	1.07272	1.07272	0.362616	1.13393	1.13393	0.58738	1.07641	1.07641
1887	BTN3A3	0.447677	1.18389	1.18389	0.587047	1.11055	1.11055	0.17993	1.29165	1.29165
1888	BTNL10	0.824072	0.983632	-1.01664	0.507914	1.04369	1.04369	0.752966	1.02019	1.02019
1889	BTNL2	0.687456	0.975902	-1.02469	0.892067	1.00717	1.00717	0.415123	0.958557	-1.04324
1890	BTNL3	0.344531	0.930197	-1.07504	0.898879	0.991603	-1.00847	0.360044	0.941836	-1.06176
1891	BTNL8	0.461805	0.951285	-1.05121	0.946289	0.996041	-1.00398	0.26763	0.937553	-1.06661
1892	BTNL9	0.720001	0.97809	-1.0224	0.469325	1.03968	1.03968	0.935376	0.995724	-1.00429
1893	BTRC	0.915346	0.984305	-1.01595	0.541785	0.924047	-1.0822	0.702449	0.952513	-1.04985
1894	BUB1	0.768262	0.983256	-1.01703	0.479274	1.03591	1.03591	0.715435	1.01803	1.01803
1895	BUB3	0.611518	1.0799	1.0799	0.892107	0.98233	-1.01799	0.957101	0.993065	-1.00698
1896	BUD13	0.927766	0.990784	-1.0093	0.201994	1.1205	1.1205	0.877079	0.986578	-1.0136
1897	BUD31	0.993339	0.998567	-1.00143	0.28996	0.853481	-1.17167	0.604929	0.926771	-1.07901
1898	BVES	0.223767	0.955936	-1.0461	0.241379	1.03842	1.03842	0.973767	1.00104	1.00104
1899	BVES-AS1	0.399053	1.03328	1.03328	0.555193	1.02009	1.02009	0.974117	0.998925	-1.00108
1900	BYSL	0.787329	0.975681	-1.02493	0.670671	0.966828	-1.03431	0.165	0.896759	-1.11513
1901	BZRAP1	0.331083	1.07959	1.07959	0.144147	1.10557	1.10557	0.736426	0.977622	-1.02289
1902	BZRAP1-AS1	0.471967	0.925671	-1.0803	0.543468	0.944902	-1.05831	0.907889	0.989444	-1.01067
1903	BZW1	0.807763	1.04151	1.04151	0.221742	0.836724	-1.19514	0.791175	0.962842	-1.03859
1904	BZW2	0.764085	0.986652	-1.01353	0.692209	0.984712	-1.01553	0.496065	0.974239	-1.02644
1905	C10orf10	0.6733	0.963809	-1.03755	0.970207	0.997168	-1.00284	0.933618	1.00625	1.00625
1906	C10orf105	0.596764	1.03682	1.03682	0.716578	1.02179	1.02179	0.900359	1.00734	1.00734
1907	C10orf107	0.527312	0.973714	-1.027	0.770656	1.01072	1.01072	0.891345	1.00493	1.00493
1908	C10orf11	0.59164	0.94901	-1.05373	0.106798	0.8714	-1.14758	0.825395	0.981771	-1.01857
1909	C10orf111	0.851414	1.00823	1.00823	0.746883	0.9878	-1.01235	0.50374	1.02537	1.02537
1910	C10orf113	0.497653	1.02325	1.02325	0.648409	0.986671	-1.01351	0.168097	1.04094	1.04094
1911	C10orf12	0.712	1.04068	1.04068	0.531551	0.942926	-1.06053	0.869089	1.01534	1.01534
1912	C10orf120	0.866789	0.992455	-1.0076	0.0654406	1.07573	1.07573	0.721782	1.01385	1.01385
1913	C10orf126	0.434022	0.968048	-1.03301	0.788235	1.00972	1.00972	0.881958	0.99475	-1.00528
1914	C10orf128	0.665697	1.03205	1.03205	0.0730195	1.12159	1.12159	0.401959	1.05382	1.05382
1915	C10orf131	0.887039	1.00657	1.00657	0.842618	1.00799	1.00799	0.9038	0.995242	-1.00478
1916	C10orf142	0.269981	1.05588	1.05588	0.960275	0.997876	-1.00213	0.923002	1.00407	1.00407
1917	C10orf2	0.2198	1.07786	1.07786	0.0449485	1.11323	1.11323	0.185784	1.07166	1.07166
1918	C10orf25	0.0280368	0.804843	-1.24248	0.0176187	0.815183	-1.22672	0.289297	0.915188	-1.09267
1919	C10orf35	0.0838924	1.09093	1.09093	0.0640035	1.08453	1.08453	0.107496	1.07169	1.07169
1920	C10orf53	0.999466	1.00004	1.00004	0.594481	0.974715	-1.02594	0.682884	0.980848	-1.01953
1921	C10orf54	0.591607	1.0454	1.0454	0.159476	0.903317	-1.10703	0.943425	1.00503	1.00503
1922	C10orf55	0.130379	0.933747	-1.07095	0.628108	0.981214	-1.01915	0.507994	0.974798	-1.02585
1923	C10orf62	0.625129	0.976005	-1.02459	0.187406	0.944407	-1.05887	0.102665	0.932499	-1.07239
1924	C10orf67	0.199973	0.95775	-1.04411	0.82862	1.00633	1.00633	0.204817	0.96413	-1.0372
1925	C10orf71	0.175469	1.07693	1.07693	0.817921	1.01095	1.01095	0.7199	1.01684	1.01684
1926	C10orf71-AS1	0.635352	1.01781	1.01781	0.698942	0.987569	-1.01259	0.785215	0.991363	-1.00871
1927	C10orf76	0.733114	1.05871	1.05871	0.412647	0.887527	-1.12673	0.452689	0.897971	-1.11362
1928	C10orf82	0.778984	1.01698	1.01698	0.855955	1.00951	1.00951	0.914704	0.99452	-1.00551
1929	C10orf88	0.99996	1.00001	1.00001	0.424861	1.08963	1.08963	0.640035	1.0507	1.0507
1930	C10orf90	0.823338	0.991462	-1.00861	0.954522	1.00191	1.00191	0.929693	0.997106	-1.0029
1931	C10orf91	0.218274	0.940491	-1.06327	0.700155	1.01675	1.01675	0.692023	1.01696	1.01696
1932	C10orf95	0.477308	1.04171	1.04171	0.921246	1.00495	1.00495	0.486006	1.03486	1.03486
1933	C10orf99	0.966745	0.997318	-1.00269	0.642225	0.974312	-1.02637	0.768735	0.983925	-1.01634
1934	C11orf1	0.876697	1.01333	1.01333	0.640371	0.965931	-1.03527	0.787302	1.01989	1.01989
1935	C11orf16	0.948126	1.00364	1.00364	0.66465	0.979194	-1.02125	0.357851	1.04496	1.04496
1936	C11orf21	0.0182849	1.23257	1.23257	0.700357	1.0296	1.0296	0.0349172	1.17276	1.17276
1937	C11orf24	0.568321	0.962576	-1.03888	0.483924	1.04153	1.04153	0.738118	0.981073	-1.01929
1938	C11orf31	0.814866	1.0333	1.0333	0.781036	1.03438	1.03438	0.96419	1.00539	1.00539
1939	C11orf40	0.610666	0.958608	-1.04318	0.939824	0.994571	-1.00546	0.922181	0.993091	-1.00696
1940	C11orf42	0.184727	1.05312	1.05312	0.915135	1.0036	1.0036	0.442312	1.02589	1.02589
1941	C11orf44	0.151181	1.08399	1.08399	0.18967	1.06607	1.06607	0.0794525	1.08822	1.08822
1942	C11orf45	0.283989	1.05422	1.05422	0.60702	1.02222	1.02222	0.784568	1.01156	1.01156
1943	C11orf49	0.0412935	1.12062	1.12062	0.0643964	1.09363	1.09363	0.670167	1.0203	1.0203
1944	C11orf53	0.434566	0.956343	-1.04565	0.955374	0.997231	-1.00278	0.748879	0.984502	-1.01574
1945	C11orf54	0.60202	0.954317	-1.04787	0.361146	0.931207	-1.07387	0.530991	0.953069	-1.04924
1946	C11orf57	0.887485	1.01693	1.01693	0.697666	0.960728	-1.04088	0.723213	1.0366	1.0366
1947	C11orf58	0.709814	0.978728	-1.02173	0.776784	0.985866	-1.01434	0.326966	0.952594	-1.04976
1948	C11orf63	0.0451446	1.10782	1.10782	0.113355	1.07253	1.07253	0.168948	1.0616	1.0616
1949	C11orf65	0.450867	0.954399	-1.04778	0.879544	1.00817	1.00817	0.510797	1.03542	1.03542
1950	C11orf68	0.295198	1.05194	1.05194	0.791346	0.988972	-1.01115	0.551625	0.975717	-1.02489
1951	C11orf70	0.455891	0.973577	-1.02714	0.40691	1.02623	1.02623	0.974089	0.999004	-1.001
1952	C11orf71	0.814435	0.987898	-1.01225	0.932804	1.00381	1.00381	0.823725	0.990164	-1.00993
1953	C11orf72	0.604935	1.02844	1.02844	0.952788	1.00279	1.00279	0.8526	0.991426	-1.00865
1954	C11orf73	0.974261	1.00271	1.00271	0.584735	1.04068	1.04068	0.58426	1.04008	1.04008
1955	C11orf74	0.647903	1.03315	1.03315	0.561846	1.03667	1.03667	0.101975	1.10585	1.10585
1956	C11orf80	0.180495	0.90339	-1.10694	0.562023	0.962647	-1.0388	0.40371	0.947416	-1.0555
1957	C11orf84	0.671973	1.02423	1.02423	0.0372628	1.10912	1.10912	0.602959	0.975155	-1.02548
1958	C11orf85	0.518714	0.970638	-1.03025	0.984231	1.00079	1.00079	0.895326	1.0052	1.0052
1959	C11orf86	0.530531	1.03894	1.03894	0.746874	1.01722	1.01722	0.905666	0.993851	-1.00619
1960	C11orf87	0.350764	1.07502	1.07502	0.485371	1.04807	1.04807	0.718936	0.976468	-1.0241
1961	C11orf88	0.809099	0.988683	-1.01145	0.938688	1.00315	1.00315	0.583399	1.02236	1.02236
1962	C11orf91	0.655227	1.03606	1.03606	0.672914	1.02954	1.02954	0.888821	1.00953	1.00953
1963	C11orf94	0.0241978	0.91769	-1.08969	0.317669	0.967825	-1.03324	0.20805	0.960189	-1.04146
1964	C11orf95	0.893984	0.991629	-1.00844	0.583643	0.970377	-1.03053	0.474403	0.962083	-1.03941
1965	C11orf96	0.723104	1.01225	1.01225	0.941438	1.00219	1.00219	0.418404	0.976465	-1.0241
1966	C11orf97	0.468303	0.967698	-1.03338	0.517984	1.02575	1.02575	0.401857	1.03302	1.03302
1967	C11orf98	0.697061	1.0235	1.0235	0.565272	1.03029	1.03029	0.427776	1.04137	1.04137
1968	C12orf10	0.458564	1.06561	1.06561	0.25688	0.918831	-1.08834	0.911632	1.00816	1.00816
1969	C12orf29	0.530493	0.943964	-1.05936	0.702428	1.03097	1.03097	0.473991	1.05794	1.05794
1970	C12orf4	0.982543	0.997333	-1.00267	0.403402	0.915009	-1.09289	0.855938	0.981219	-1.01914
1971	C12orf40	0.739952	0.987912	-1.01224	0.822124	1.00718	1.00718	0.900742	1.00392	1.00392
1972	C12orf42	0.045867	0.921967	-1.08464	0.819305	1.00802	1.00802	0.0796619	0.940969	-1.06273
1973	C12orf43	0.584685	1.02769	1.02769	0.659781	1.0193	1.0193	0.953993	0.997539	-1.00247
1974	C12orf45	0.702285	0.961753	-1.03977	0.48438	0.939824	-1.06403	0.617862	0.957384	-1.04451
1975	C12orf49	0.124887	1.18726	1.18726	0.27781	0.900205	-1.11086	0.682921	1.0396	1.0396
1976	C12orf50	0.688306	0.983049	-1.01724	0.405166	1.03136	1.03136	0.362253	1.03384	1.03384
1977	C12orf54	0.83854	0.991862	-1.0082	0.421595	1.02845	1.02845	0.218909	1.04326	1.04326
1978	C12orf56	0.830609	0.992941	-1.00711	0.225428	0.965578	-1.03565	0.570309	0.984039	-1.01622
1979	C12orf57	0.8876	1.01265	1.01265	0.666428	0.967225	-1.03389	0.933077	0.993634	-1.00641
1980	C12orf60	0.015402	0.887688	-1.12652	0.650473	0.981133	-1.01923	0.624987	0.979977	-1.02043
1981	C12orf65	0.267147	1.09372	1.09372	0.382831	1.06306	1.06306	0.433631	1.05546	1.05546
1982	C12orf66	0.862126	1.01192	1.01192	0.249834	0.933812	-1.07088	0.99415	0.999572	-1.00043
1983	C12orf71	0.96596	1.003	1.003	0.175895	1.08659	1.08659	0.565784	0.966058	-1.03513
1984	C12orf73	0.21946	1.10093	1.10093	0.443486	1.05339	1.05339	0.387296	1.05948	1.05948
1985	C12orf74	0.507998	1.03082	1.03082	0.941171	0.997067	-1.00294	0.839941	1.00795	1.00795
1986	C12orf75	0.834531	1.02673	1.02673	0.921324	0.989222	-1.0109	0.806744	1.02678	1.02678
1987	C12orf76	0.790737	0.989382	-1.01073	0.47944	1.02507	1.02507	0.398074	1.02956	1.02956
1988	C12orf77	0.639715	1.02445	1.02445	0.30868	1.04682	1.04682	0.998101	0.999895	-1.0001
1989	C12orf80	0.653615	0.970015	-1.03091	0.959168	1.00302	1.00302	0.213745	0.930127	-1.07512
1990	C14orf1	0.113027	1.26322	1.26322	0.287696	1.14533	1.14533	0.175923	1.18574	1.18574
1991	C14orf105	0.586131	1.02188	1.02188	0.559989	1.02034	1.02034	0.562197	1.0199	1.0199
1992	C14orf119	0.130678	1.15312	1.15312	0.373256	1.07533	1.07533	0.125195	1.13163	1.13163
1993	C14orf132	0.0808004	1.0818	1.0818	0.162792	1.05596	1.05596	0.965888	1.00163	1.00163
1994	C14orf142	0.841662	0.983382	-1.0169	0.946307	1.00492	1.00492	0.880177	1.01088	1.01088
1995	C14orf144	0.103934	1.09785	1.09785	0.2565	0.94517	-1.05801	0.764835	1.01469	1.01469
1996	C14orf159	0.288567	1.09621	1.09621	0.747738	1.02442	1.02442	0.828412	1.01613	1.01613
1997	C14orf166	0.988381	0.998136	-1.00187	0.949104	0.992917	-1.00713	0.73248	1.03819	1.03819
1998	C14orf169	0.95457	0.996434	-1.00358	0.686919	1.02222	1.02222	0.853468	1.00996	1.00996
1999	C14orf177	0.934971	1.00456	1.00456	0.575435	0.973224	-1.02751	0.689269	0.981117	-1.01925
2000	C14orf178	0.613447	0.965261	-1.03599	0.621903	1.03045	1.03045	0.955366	1.00335	1.00335
2001	C14orf180	0.0517286	1.1291	1.1291	0.623828	0.974014	-1.02668	0.725686	0.981636	-1.01871
2002	C14orf2	0.853881	1.0179	1.0179	0.539241	0.94985	-1.0528	0.806019	1.02044	1.02044
2003	C14orf28	0.742905	0.983935	-1.01633	0.878261	0.99345	-1.00659	0.622438	0.97941	-1.02102
2004	C14orf37	0.403832	1.03902	1.03902	0.200983	1.05242	1.05242	0.118932	1.06339	1.06339
2005	C14orf39	0.332769	0.968026	-1.03303	0.97398	1.00095	1.00095	0.475855	1.02065	1.02065
2006	C14orf79	0.505851	0.967128	-1.03399	0.610611	0.978025	-1.02247	0.714004	0.984388	-1.01586
2007	C14orf80	0.780096	1.02383	1.02383	0.816686	0.983153	-1.01714	0.719395	1.02626	1.02626
2008	C14orf93	0.86749	0.991223	-1.00885	0.54263	0.972403	-1.02838	0.799405	1.01155	1.01155
2009	C15orf32	0.985396	1.00063	1.00063	0.820162	1.00685	1.00685	0.732206	0.98994	-1.01016
2010	C15orf38-AP3S2	0.831911	0.986212	-1.01398	0.603982	0.970927	-1.02994	0.718344	0.980017	-1.02039
2011	C15orf39	0.251318	1.11696	1.11696	0.11677	0.876454	-1.14096	0.486764	1.05889	1.05889
2012	C15orf40	0.601569	1.05204	1.05204	0.883228	0.987684	-1.01247	0.923329	1.00802	1.00802
2013	C15orf41	0.711766	0.974212	-1.02647	0.859402	0.989177	-1.01094	0.742491	0.980325	-1.02007
2014	C15orf43	0.930954	0.996734	-1.00328	0.102795	1.05542	1.05542	0.779447	1.00909	1.00909
2015	C15orf48	0.208863	0.962232	-1.03925	0.820249	0.993995	-1.00604	0.561008	0.984935	-1.0153
2016	C15orf52	0.488119	0.963639	-1.03773	0.225971	0.945185	-1.05799	0.411353	0.963134	-1.03828
2017	C15orf53	0.856273	1.01241	1.01241	0.580817	1.03326	1.03326	0.833968	1.01229	1.01229
2018	C15orf54	0.00753969	0.47967	-2.08477	0.480233	0.847513	-1.17992	0.472209	0.847174	-1.1804
[truncated: 27,410 more rows]
