# Supplementary material for: The transcriptome of peripheral blood mononuclear cells in patients with clinical subtypes of late age-related macular degeneration
Source: Immun Ageing. 2019 Aug 15;16:20. doi: 10.1186/s12979-019-0160-0 (PMC6696679; doi:10.1186/s12979-019-0160-0)
Supplement: Supplementary file 4 — Complete data of gene expression comparison between neovascular AMD with and without subretinal fibrosis. (XLSX 1443 kb) [file 12979_2019_160_MOESM4_ESM.xlsx]

## Sheet: ANCOVA contrast FibPosNeg
Column #	Transcript ID	p-value(Fibrosis pos vs. Fibrosis neg)	Ratio(Fibrosis pos vs. Fibrosis neg)	Fold-Change(Fibrosis pos vs. Fibrosis neg)
8090	HIST1H4E	0.145724	1.11544	1.11544
22624	RAD1	0.163298	1.09262	1.09262
18787	MORN1	0.143671	0.962893	-1.03854
19088	MTRNR2L9	0.287311	0.951406	-1.05108
16517	LOC643623	0.544306	1.01813	1.01813
17781	MIR26B	0.00415494	0.795383	-1.25726
4142	CSMD2-AS1	0.123843	0.93107	-1.07403
14045	LOC105372460	0.0164915	0.908256	-1.10101
18269	MIR4684	0.0137769	0.832367	-1.20139
23216	RNF26	0.0867299	1.10641	1.10641
12103	LOC101928140	0.364733	1.03123	1.03123
9822	KRTAP6-1	0.0566494	0.896094	-1.11595
3659	CLIC3	0.0153115	1.18232	1.18232
8757	IGLV8-61	0.692167	1.02915	1.02915
19838	NPIPB15	0.00630845	0.712279	-1.40394
59	ABCA1	0.0938598	1.12407	1.12407
22359	PTGER4	0.068536	1.19115	1.19115
9269	KCNJ13	0.00455212	1.34093	1.34093
17890	MIR32	0.00472236	0.769718	-1.29918
3622	CLDND2	0.0381052	1.13386	1.13386
21793	POU5F1P4	0.169567	0.854646	-1.17008
23444	RPS26P11	0.10161	0.871455	-1.14751
2176	C1orf234	0.196863	0.949693	-1.05297
10461	LINC00856	0.109702	0.93352	-1.07121
28442	WTIP	0.013572	0.840551	-1.1897
12621	LOC101929753	0.167934	0.94303	-1.06041
10827	LINC01384	0.00633361	0.891661	-1.1215
17567	MIR1231	0.00331451	0.757949	-1.31935
2340	C6orf120	0.587202	0.957813	-1.04405
17944	MIR365A	0.184247	0.766722	-1.30425
14756	LOC105374810	0.916758	0.996977	-1.00303
1428	ATP6V0CP3	0.00648839	0.820181	-1.21924
9781	KRTAP20-2	0.0232953	0.848913	-1.17798
19217	MYO1D	0.112651	1.07729	1.07729
8054	HIST1H2AH	0.500166	0.972065	-1.02874
48	AARD	0.351342	1.03833	1.03833
28091	VAMP1	0.054996	1.15537	1.15537
12515	LOC101929452	0.0107246	0.883738	-1.13156
7468	GPR15	0.498743	1.07119	1.07119
12439	LOC101929178	0.00893095	0.90579	-1.10401
18005	MIR380	0.693643	0.988832	-1.01129
19133	MX2	0.0146212	1.25368	1.25368
17285	MDH1	0.0911114	1.13439	1.13439
28437	WT1	0.121922	0.935333	-1.06914
27043	TPD52L3	0.17928	0.952806	-1.04953
16336	LOC340074	0.12272	0.909455	-1.09956
16811	LRRC7	0.068605	1.09006	1.09006
19087	MTRNR2L8	0.876889	1.0172	1.0172
37	AADACL3	0.156407	0.898364	-1.11314
10037	LGI3	0.0101872	0.89473	-1.11766
2032	C16orf54	0.525187	0.957577	-1.0443
8198	HN1	0.298089	1.07214	1.07214
1914	C10orf126	0.0324607	0.915635	-1.09214
3078	CDC20B	0.389068	0.961988	-1.03951
15370	LOC105376938	0.00866441	0.785424	-1.2732
26044	TAS1R1	0.0898835	0.932193	-1.07274
23313	RPA1	0.26791	1.04958	1.04958
7019	GBE1	0.16365	1.11277	1.11277
17516	MIF4GD	0.0212404	1.13159	1.13159
20655	OSGIN2	0.0564953	1.1775	1.1775
17962	MIR3678	0.0019725	0.845789	-1.18233
17242	MCEE	0.0020457	1.27263	1.27263
20441	OR51F2	0.223207	0.904821	-1.10519
8586	IFT27	0.308444	1.0423	1.0423
13594	LOC105370574	0.001379	0.754378	-1.3256
18101	MIR4299	0.000396664	0.734791	-1.36093
17643	MIR130A	0.00307855	0.861318	-1.16101
27857	UCKL1	0.143412	1.10365	1.10365
4177	CST13P	0.0062455	0.858466	-1.16487
20018	NUDT1	0.176781	1.11622	1.11622
26476	TIMM9	0.0233368	1.26504	1.26504
18485	MIR550A3	0.0926071	0.839518	-1.19116
2455	CA5BP1	0.0057906	1.20917	1.20917
11117	LOC100128276	0.000307577	0.784402	-1.27486
11403	LOC100505878	0.0503048	0.891827	-1.12129
11337	LOC100288748	0.000266204	0.828122	-1.20755
5960	FAM134C	0.0592467	1.18027	1.18027
8059	HIST1H2AM	0.00932148	1.66408	1.66408
27653	TUBB2B	0.206351	0.93327	-1.0715
23647	SALL3	0.462702	0.973415	-1.02731
17484	MGST3	0.329242	1.03893	1.03893
3825	COIL	0.0797977	1.12516	1.12516
26565	TMCC1	0.0210091	1.15555	1.15555
13109	LOC102725139	0.00234598	0.702357	-1.42378
11442	LOC100506248	0.806852	0.983095	-1.0172
702	AMH	0.0754568	0.905234	-1.10469
25884	SVOP	0.0453186	0.927692	-1.07794
8829	IL20	0.0112251	0.857977	-1.16553
27667	TUBGCP5	0.0718067	1.11174	1.11174
29094	ZNF551	0.11423	1.10879	1.10879
19439	ND2	0.0433455	0.941321	-1.06234
5214	DUS4L	0.0104727	1.11805	1.11805
27789	UBE2Q1-AS1	0.57265	1.0157	1.0157
11311	LOC100287225	0.132428	0.912905	-1.0954
24828	SMPD4	0.520034	1.04212	1.04212
18183	MIR4486	0.00730145	0.796553	-1.25541
24791	SMIM10L2A	0.11026	0.904558	-1.10551
13355	LOC105369859	0.218104	0.935354	-1.06911
7037	GCC2-AS1	0.0528561	0.851168	-1.17486
25627	ST14	0.956268	0.996824	-1.00319
6316	FBP1	0.227739	1.12468	1.12468
23801	SCN5A	0.0061813	0.900155	-1.11092
26477	TIMMDC1	0.147744	1.18559	1.18559
21901	PPP1R3D	0.103695	1.09489	1.09489
15366	LOC105376910	0.00433971	0.908781	-1.10037
3019	CD300LG	0.0012395	0.815376	-1.22643
25166	SNRK-AS1	0.128702	1.22741	1.22741
19125	MUT	0.178691	1.13664	1.13664
14602	LOC105374353	0.35836	0.94502	-1.05818
8657	IGHV3-42	0.118276	0.913559	-1.09462
13786	LOC105371225	0.0066114	0.836209	-1.19587
24258	SIX3	0.0347904	0.88986	-1.12377
4716	DEFB131	0.00303341	0.825889	-1.21082
19547	NELFCD	0.0778725	1.22286	1.22286
21194	PGAM2	0.187761	1.11124	1.11124
18616	MIR889	0.502551	0.985832	-1.01437
9048	ISPD-AS1	0.177915	0.937943	-1.06616
27473	TSHZ3	0.0429113	1.17784	1.17784
25601	SSR4	0.14817	1.09567	1.09567
11115	LOC100128242	0.113013	1.12046	1.12046
2998	CD207	0.235741	0.955828	-1.04621
21805	PPA2	0.0113748	1.34693	1.34693
24092	SGCB	0.613083	1.02983	1.02983
8944	INTS12	0.0418815	1.12165	1.12165
26577	TMED10	0.0225124	1.21654	1.21654
24810	SMIM4	0.183589	1.09577	1.09577
25176	SNRPB	0.0483029	1.16339	1.16339
27469	TSHB	0.383538	0.960107	-1.04155
17891	MIR3200	0.167855	0.912622	-1.09574
8405	HSPA13	0.399643	1.08549	1.08549
19761	NODAL	0.00529318	0.904503	-1.10558
1523	B3GLCT	0.118033	1.08585	1.08585
5418	EHHADH-AS1	0.0787448	0.912552	-1.09583
4373	CYB5A	0.116493	1.14069	1.14069
27492	TSPAN19	0.101643	0.948464	-1.05434
27266	TRDJ2	0.249137	1.3862	1.3862
2174	C1orf229	0.846489	0.992373	-1.00769
16433	LOC401442	0.863604	1.0101	1.0101
6322	FBXL14	0.35443	1.05337	1.05337
21707	POLR1E	0.000202134	0.867494	-1.15275
27050	TPI1P3	0.0355053	0.849074	-1.17775
13834	LOC105371452	0.0386057	0.930387	-1.07482
11273	LOC100133039	0.0577288	1.14745	1.14745
9839	KSR2	0.0316835	0.915553	-1.09224
21369	PIN1	0.187292	1.08659	1.08659
8302	HPCA	0.0397402	0.861862	-1.16028
17600	MIR1263	0.604334	0.98238	-1.01794
14505	LOC105374003	0.386138	0.97489	-1.02576
20429	OR51A2	0.0062596	0.861555	-1.16069
12896	LOC102724194	0.0310891	0.882203	-1.13353
10383	LINC00632	0.125869	0.940857	-1.06286
17744	MIR210	0.0281709	0.729216	-1.37134
16208	LOC153684	0.336231	1.04863	1.04863
26176	TCEAL7	0.192875	0.917562	-1.08984
7443	GPLD1	0.0972234	0.910602	-1.09817
4208	CTAG2	0.368127	0.924915	-1.08118
11090	LMX1A	0.809004	0.988883	-1.01124
5817	EXOC3-AS1	0.022472	0.892784	-1.12009
18994	MSRA	0.237706	1.057	1.057
16492	LOC606724	0.039032	1.26967	1.26967
21225	PGP	0.213446	1.10784	1.10784
18894	MRPL36	0.0314888	1.10668	1.10668
13964	LOC105372009	0.101302	0.89454	-1.11789
3973	CPD	0.0334511	1.46268	1.46268
20102	NXPH1	0.878126	1.0043	1.0043
17039	MAK	0.0376599	1.18706	1.18706
25838	SUMF1	0.00501729	1.21828	1.21828
27895	UHRF1BP1	0.0348469	1.21842	1.21842
27898	UIMC1	0.0450869	1.1739	1.1739
27676	TUNAR	0.00622647	0.845125	-1.18326
15407	LOC105377104	0.000552906	0.74767	-1.33749
16168	LOC105379783	0.0250811	0.90458	-1.10549
3016	CD300LB	0.741769	1.03232	1.03232
17668	MIR146B	0.0860992	0.921179	-1.08557
2767	CCDC149	0.174116	1.07768	1.07768
717	AMPD3	0.0139232	1.13151	1.13151
8364	HSD17B10	0.0244607	1.19917	1.19917
10700	LINC01203	0.00387114	0.885525	-1.12927
11054	LL22NC03-86D4.1	0.0214426	0.899828	-1.11132
26405	THEG5	0.0841632	0.939019	-1.06494
22291	PSMC4	0.0986435	1.20313	1.20313
10234	LINC00381	0.0102991	0.886633	-1.12786
5013	DNAJC5	0.0426392	0.871214	-1.14782
20130	OCEL1	0.904815	1.00974	1.00974
20522	OR5M1	0.122493	0.810564	-1.23371
11742	LOC101927121	0.207456	1.16005	1.16005
26251	TEAD1	0.236735	0.956562	-1.04541
7262	GM2A	0.0328234	1.39725	1.39725
2329	C5orf63	0.0494508	1.16221	1.16221
20703	OVOL3	0.180626	0.899814	-1.11134
8430	HSPG2	0.0449677	0.925317	-1.08071
8860	IL4	0.317618	1.03508	1.03508
12629	LOC101929775	0.122579	0.888079	-1.12603
23969	SEPT7-AS1	0.0554658	1.07164	1.07164
5204	DTYMK	0.653173	1.03272	1.03272
1575	BAIAP3	0.0291393	0.927105	-1.07863
819	ANKRD35	0.0072422	0.859356	-1.16366
23187	RNF185	0.673867	1.02315	1.02315
27557	TTC28-AS1	0.0428468	1.0842	1.0842
5313	ECHS1	0.21316	1.09911	1.09911
25835	SULT2B1	0.23307	0.947879	-1.05499
7217	GLIS2	0.31008	0.964486	-1.03682
27225	TRBJ2-6	0.0270879	1.32356	1.32356
673	ALOXE3	0.0671711	0.923751	-1.08254
2363	C7orf31	0.298675	1.0795	1.0795
8856	IL36G	0.495814	0.956432	-1.04555
22231	PRSS8	0.0855899	0.851424	-1.1745
24578	SLC43A3	0.0236414	1.2473	1.2473
196	ACOT7	0.38405	1.03907	1.03907
7835	HARS2	0.416831	1.03528	1.03528
10466	LINC00864	0.00397513	0.889646	-1.12404
25889	SWT1	0.102554	1.07283	1.07283
29277	ZNF776	0.0585359	1.13148	1.13148
15871	LOC105378612	0.00330611	0.850464	-1.17583
21614	PMF1	0.657847	0.982459	-1.01785
20395	OR4D10	0.0208312	0.813396	-1.22941
23567	RTTN	0.180373	1.11032	1.11032
20714	OXSM	0.0374074	1.12014	1.12014
23588	RWDD1	0.0575506	1.23332	1.23332
5906	FAM101B	0.216249	1.13096	1.13096
23619	S100A7L2	0.200126	0.940184	-1.06362
2362	C7orf26	0.102166	1.10838	1.10838
12694	LOC102606466	0.205164	0.876662	-1.14069
27020	TP53BP2	0.0679026	1.15555	1.15555
18691	MLK7-AS1	0.0437137	1.10978	1.10978
18150	MIR4442	0.0315817	0.63813	-1.56708
15645	LOC105377833	0.356061	0.962071	-1.03942
21662	PNPLA7	0.000172809	0.88043	-1.13581
3942	COX2	0.481386	0.971526	-1.02931
11044	LIX1L	0.116798	1.14874	1.14874
4108	CRYGA	0.0294417	0.853951	-1.17103
27598	TTLL4	0.164802	1.15283	1.15283
28660	ZCCHC14	0.340208	1.06851	1.06851
25793	STX5	0.230403	1.08003	1.08003
14630	LOC105374433	0.557764	0.984956	-1.01527
9429	KIAA1211L	0.527834	0.972519	-1.02826
18125	MIR4324	0.5434	1.08665	1.08665
25860	SUPV3L1	0.0165257	1.23594	1.23594
25658	ST8SIA5	0.115132	0.913231	-1.09501
27872	UFSP2	0.00989335	1.23687	1.23687
24561	SLC39A14	0.00512767	0.898542	-1.11291
24688	SLCO1B7	0.011776	0.916838	-1.09071
3003	CD244	0.0431576	1.24163	1.24163
22513	QPCT	0.12669	1.19058	1.19058
15958	LOC105378853	0.059603	0.92408	-1.08216
759	ANKEF1	0.712638	1.01851	1.01851
23516	RS1	0.0395264	0.920478	-1.08639
8718	IGLJ2	0.0113972	0.617537	-1.61934
22195	PRRG4	0.118542	1.20934	1.20934
8678	IGKV1-27	0.322441	1.18981	1.18981
19441	ND4L	0.357233	0.964571	-1.03673
26131	TBKBP1	0.0847349	0.875084	-1.14275
13918	LOC105371784	0.822527	1.02241	1.02241
25712	STEAP4	0.39547	1.10647	1.10647
3456	CHID1	0.00557523	1.19342	1.19342
11206	LOC100130373	0.245876	0.94677	-1.05622
16281	LOC284933	0.122599	0.906534	-1.1031
12906	LOC102724231	0.30409	1.14807	1.14807
27412	TRMT61B	0.0614894	1.23581	1.23581
12064	LOC101928043	0.00851777	0.884576	-1.13049
17926	MIR3591	0.081175	1.0645	1.0645
966	APMAP	0.0359844	1.24613	1.24613
21497	PLCH1-AS1	0.0991516	0.88102	-1.13505
16653	LOC730159	0.0547947	0.917571	-1.08983
23159	RNF139	0.103531	1.17888	1.17888
3913	COPZ1	0.250984	1.07384	1.07384
1637	BCL2A1	0.269795	1.17802	1.17802
13027	LOC102724708	0.0533578	0.91556	-1.09223
5610	ENTPD7	0.451975	0.956706	-1.04525
17865	MIR3169	0.055759	0.895727	-1.11641
16224	LOC221122	0.0175288	0.884131	-1.13105
1942	C11orf44	0.777926	1.01387	1.01387
21205	PGCP1	0.172378	0.919058	-1.08807
7727	GTPBP8	0.0117776	1.20666	1.20666
13730	LOC105370954	0.474087	0.963023	-1.0384
8208	HNRNPA0	0.0744543	1.10369	1.10369
25115	SNORD20	0.854483	0.985135	-1.01509
18579	MIR656	0.0499509	0.882758	-1.13281
28157	VIPR2	0.0330728	0.94216	-1.06139
12372	LOC101928942	0.191796	0.937333	-1.06686
21141	PEPD	0.0111199	1.23065	1.23065
21325	PIGK	0.00628765	1.44534	1.44534
12282	LOC101928682	0.0487039	0.944936	-1.05827
28864	ZNF214	0.0985838	0.946472	-1.05656
3933	COX1	0.235748	0.958845	-1.04292
17754	MIR216A	0.0132959	0.900033	-1.11107
4783	DGKI	0.00337181	0.869707	-1.14981
8846	IL2RB	0.0979268	1.17154	1.17154
4352	CXXC1P1	0.0869925	0.908909	-1.10022
17008	MAGEB1	0.507605	0.980741	-1.01964
18611	MIR876	0.0196285	0.804807	-1.24253
1041	ARF4	0.00909832	1.32101	1.32101
4021	CR1	0.116101	1.26381	1.26381
9947	LCE4A	0.00268122	0.734729	-1.36105
14150	LOC105372779	0.0541525	0.906755	-1.10283
22438	PTRHD1	0.644309	1.02314	1.02314
29307	ZNF81	0.51639	1.05098	1.05098
8457	HTRA2	0.251542	1.11001	1.11001
21312	PID1	0.0395722	1.35955	1.35955
7714	GTF3C1	0.10584	1.11599	1.11599
11176	LOC100129550	0.0150011	1.50016	1.50016
23855	SDHB	0.15163	1.18635	1.18635
18070	MIR4264	0.171949	0.947736	-1.05515
17882	MIR3190	0.0621067	0.664354	-1.50522
7316	GNGT1	0.216148	1.03994	1.03994
9890	LAMTOR2	0.0905735	1.11571	1.11571
21333	PIGS	0.0726131	1.14489	1.14489
26615	TMEM127	0.0142294	1.28883	1.28883
14578	LOC105374273	0.0101528	0.924907	-1.08119
14944	LOC105375557	0.160418	0.94223	-1.06131
4894	DLG2	0.22431	0.947916	-1.05495
10502	LINC00917	0.00330064	0.882858	-1.13269
7730	GTSF1	0.728658	1.01561	1.01561
28192	VPS33A	0.32431	1.07713	1.07713
3479	CHP1	0.161306	1.1204	1.1204
25155	SNORD9	0.317178	0.938623	-1.06539
26971	TNXB	0.00742961	0.8924	-1.12057
25687	STARD5	0.126243	1.08689	1.08689
18746	MMS19	0.0655661	1.1743	1.1743
23938	SEMA6A-AS1	0.0853992	1.10254	1.10254
10189	LINC00316	0.00196307	0.836266	-1.19579
24386	SLC23A2	0.0632261	1.2184	1.2184
21716	POLR2I	0.0891662	1.32465	1.32465
24396	SLC25A12	0.291621	1.08764	1.08764
1987	C12orf75	0.0823052	1.22596	1.22596
2352	C6orf47	0.278913	1.06255	1.06255
28896	ZNF26	0.0144035	1.2017	1.2017
25787	STX19	0.576489	1.02679	1.02679
15049	LOC105375867	0.0135891	0.922038	-1.08455
18945	MRPS7	0.441751	1.06634	1.06634
17197	MAVS	0.87902	1.01023	1.01023
16357	LOC388882	0.558908	0.960805	-1.04079
10172	LINC00294	0.0369607	1.2928	1.2928
19825	NPFF	0.14338	1.11411	1.11411
14905	LOC105375408	0.018059	0.869239	-1.15043
425	ADNP2	0.805233	1.00862	1.00862
23899	SEC61B	0.127376	1.31374	1.31374
3554	CISD1	0.795068	1.01636	1.01636
3895	COMMD9	0.00341763	1.33384	1.33384
9997	LELP1	0.0156912	0.852278	-1.17333
17617	MIR1283-2	0.120788	0.889019	-1.12484
9184	KANTR	0.222361	1.06574	1.06574
20853	PARL	0.144444	1.30157	1.30157
28610	ZBTB39	0.451735	1.07822	1.07822
21966	PRAME	0.242727	0.956813	-1.04514
7202	GLCE	0.111522	1.13029	1.13029
13303	LOC105369725	0.0913877	1.20925	1.20925
15801	LOC105378367	0.0945654	1.20749	1.20749
21414	PKD1L2	0.440742	0.974782	-1.02587
4404	CYP1B1	0.364525	1.11355	1.11355
5471	EIF4E2	0.0455375	1.24556	1.24556
18083	MIR4279	0.127992	0.64476	-1.55096
6961	GALR3	0.0812385	0.864384	-1.15689
13745	LOC105370993	0.0835778	0.901248	-1.10957
27844	UBXN2B	0.027524	1.46808	1.46808
12590	LOC101929634	0.0406417	0.721169	-1.38664
15593	LOC105377643	0.157232	0.935868	-1.06853
10211	LINC00347	0.74952	0.989548	-1.01056
11332	LOC100288181	0.718632	0.977674	-1.02284
23509	RRP36	0.0122537	1.27942	1.27942
14088	LOC105372614	0.0298371	0.853748	-1.17131
21375	PINX1	0.214174	1.09287	1.09287
7033	GCA	0.0365813	1.4734	1.4734
16142	LOC105379539	0.0307202	0.848879	-1.17802
25595	SSNA1	0.407908	1.06917	1.06917
9124	IZUMO2	0.478088	1.03387	1.03387
8787	IL10RB-AS1	0.384023	1.06884	1.06884
9385	KHDC3L	0.437993	0.962436	-1.03903
25924	SYNJ2	0.413906	0.971591	-1.02924
27084	TPTE2P3	0.00509853	0.843356	-1.18574
19112	MUC3A	0.0309527	0.781272	-1.27996
27776	UBE2H	0.0720121	1.1502	1.1502
7896	HCP5	0.00361622	1.35353	1.35353
3358	CFAP20	0.501751	1.07326	1.07326
8812	IL18	0.0721186	1.38027	1.38027
13118	LOC102725201	0.625083	1.02669	1.02669
6004	FAM167A	0.855987	0.993764	-1.00628
128	ABHD5	0.0193142	1.2143	1.2143
16526	LOC644172	0.137875	0.922812	-1.08364
588	AKR1C1	0.56743	0.964567	-1.03673
6904	GABRP	0.228798	0.95477	-1.04737
12056	LOC101928014	0.00823531	0.862716	-1.15913
17608	MIR1272	0.313917	0.958573	-1.04322
24906	SNORA14A	0.765658	1.05072	1.05072
14047	LOC105372488	0.883722	0.990367	-1.00973
1449	ATP8	0.43782	0.972552	-1.02822
27957	UQCR11	0.460249	1.10157	1.10157
1632	BCKDK	0.486649	1.07192	1.07192
28661	ZCCHC16	0.148587	0.908148	-1.10114
5873	F9	0.00454727	0.843433	-1.18563
9322	KCNS3	0.139415	0.918765	-1.08842
24102	SGK3	0.0759347	1.27778	1.27778
3136	CDH8	0.0077861	0.887798	-1.12638
24652	SLC7A3	0.33189	0.960861	-1.04073
20752	PABPC1L2B	0.00859879	0.789359	-1.26685
21373	PINK1	0.0219238	1.27903	1.27903
9242	KCNE2	0.0923789	0.92637	-1.07948
22290	PSMC3IP	0.00410126	1.147	1.147
2527	CALCB	0.267869	0.93258	-1.07229
26804	TMEM57	0.00786666	1.29782	1.29782
5539	EMC4	0.00999366	1.16646	1.16646
18339	MIR4794	0.132949	0.95068	-1.05188
18591	MIR676	0.332405	0.955817	-1.04623
14422	LOC105373728	0.144876	0.816156	-1.22526
23556	RTN3	0.309736	1.1238	1.1238
5625	EPB41L4A-AS1	0.0197088	1.28957	1.28957
28073	UTP18	0.00936631	1.3614	1.3614
5952	FAM132A	0.114534	0.885692	-1.12906
29282	ZNF781	0.280401	1.05061	1.05061
27448	TRUB1	0.224744	1.06692	1.06692
3563	CIZ1	0.132421	1.10599	1.10599
7915	HDDC3	0.0487436	1.13559	1.13559
27571	TTC39A-AS1	0.000345587	0.741667	-1.34831
29185	ZNF662	0.381172	0.950235	-1.05237
360	ADCY5	0.0196405	0.892993	-1.11983
20036	NUDT5	0.0973676	1.23731	1.23731
20673	OTOL1	0.0125777	0.885572	-1.12921
13194	LOC105369381	0.447529	0.958895	-1.04287
269	ACVR1	0.00204499	1.20413	1.20413
14631	LOC105374435	0.202722	0.926864	-1.07891
16388	LOC400541	0.27029	1.17728	1.17728
622	ALDH3A2	0.200686	1.11003	1.11003
14297	LOC105373334	0.0176196	1.30098	1.30098
27798	UBE2U	0.507019	0.984537	-1.01571
22934	REXO1L2P	0.240381	0.931294	-1.07378
6494	FGFBP2	0.0607678	1.20765	1.20765
24610	SLC52A3	0.277744	0.938586	-1.06543
12739	LOC102723516	0.32602	0.968105	-1.03295
6070	FAM200B	0.27403	1.11331	1.11331
17660	MIR139	0.0393062	0.823153	-1.21484
12186	LOC101928392	0.441972	0.981233	-1.01913
24440	SLC25A5	0.0401843	1.22934	1.22934
23880	SEC14L6	0.008114	0.870713	-1.14848
6755	FRG1	0.0289648	1.40899	1.40899
16169	LOC105379789	0.29824	0.934012	-1.07065
23689	SASH1	0.015558	1.27024	1.27024
9599	KLHL5	0.153419	1.10863	1.10863
28348	WDR77	0.792608	0.988393	-1.01174
246	ACTL7B	0.5376	1.02739	1.02739
840	ANKRD60	0.0214765	0.917438	-1.08999
2021	C15orf57	0.0136898	1.23085	1.23085
11921	LOC101927630	0.105352	0.911037	-1.09765
52	AASDHPPT	0.185634	1.09355	1.09355
5911	FAM104B	0.0133134	1.17033	1.17033
10101	LIN7A	0.0154415	1.1824	1.1824
16555	LOC646522	0.14897	0.92599	-1.07993
16773	LRRC34	0.26797	1.03936	1.03936
20278	OR1C1	0.0592362	0.883953	-1.13128
22791	RBM23	0.00827203	1.28007	1.28007
14507	LOC105374008	0.0786482	0.925547	-1.08044
16112	LOC105379357	0.300458	0.965029	-1.03624
19233	MYOCD	0.0115398	0.925913	-1.08002
26368	TGFBRAP1	0.169916	1.12748	1.12748
26052	TAS2R19	0.638707	1.03871	1.03871
9659	KPRP	0.925822	0.994821	-1.00521
8889	IMPDH2	0.218494	1.14796	1.14796
8792	IL12B	0.480415	0.971554	-1.02928
1706	BHMT2	0.749756	0.988632	-1.0115
14940	LOC105375547	0.034444	1.32962	1.32962
22027	PRF1	0.0896868	1.28047	1.28047
10006	LENG9	0.190112	0.909117	-1.09997
27977	USB1	0.125108	1.12293	1.12293
4430	CYP2G1P	0.338153	0.943142	-1.06029
15251	LOC105376489	0.299407	0.952979	-1.04934
23184	RNF181	0.314799	1.11665	1.11665
11513	LOC100506922	0.173335	1.07719	1.07719
3982	CPLX1	0.10906	0.90699	-1.10255
12396	LOC101929048	0.111198	0.925472	-1.08053
20136	OCM2	0.057318	0.825208	-1.21182
12773	LOC102723661	0.87474	1.00911	1.00911
10912	LINC01505	0.0303769	0.871159	-1.1479
4936	DMRT2	0.0916982	0.932241	-1.07268
18271	MIR4688	0.112355	0.818067	-1.22239
7165	GIPC3	0.519426	0.964349	-1.03697
12366	LOC101928926	0.0114637	0.844534	-1.18409
11248	LOC100131541	0.426064	1.11627	1.11627
1347	ATG4D	0.289521	0.948316	-1.0545
15585	LOC105377605	0.0772562	0.867326	-1.15297
28430	WRN	0.0979805	1.19053	1.19053
3094	CDC42EP1	0.317669	0.945757	-1.05735
14197	LOC105372953	0.435523	0.955325	-1.04676
26765	TMEM261	0.028678	1.13445	1.13445
4133	CSF3R	0.221523	1.16565	1.16565
17985	MIR372	0.595912	0.98199	-1.01834
8074	HIST1H2BN	0.0334665	1.24393	1.24393
223	ACSM2A	0.0207351	0.860957	-1.1615
10259	LINC00431	0.0340973	0.870997	-1.14811
5318	ECRP	0.66256	1.11192	1.11192
5956	FAM133CP	0.0115083	0.886809	-1.12764
2442	C9orf92	0.0193955	0.910388	-1.09843
2313	C5orf22	0.0157497	1.2206	1.2206
21166	PEX5L-AS2	0.298762	0.966058	-1.03513
13251	LOC105369543	0.968802	1.0018	1.0018
1863	BTBD18	0.178296	1.10168	1.10168
18360	MIR494	0.00873575	0.697391	-1.43392
8355	HS6ST2-AS1	0.101326	0.914703	-1.09325
1098	ARHGDIG	0.431309	0.952208	-1.05019
23874	SEC14L1	0.286916	1.10075	1.10075
14271	LOC105373212	0.00770065	0.730741	-1.36847
20938	PCDH19	0.0137766	0.902855	-1.1076
5534	EMC1	0.220943	1.09604	1.09604
1419	ATP5SL	0.255127	0.951413	-1.05107
20802	PALB2	0.0605856	1.1209	1.1209
20581	OR7E38P	0.175633	0.899244	-1.11205
24579	SLC44A1	0.0809026	1.25574	1.25574
8435	HTN3	0.650919	0.980433	-1.01996
26276	TENM3	0.011408	0.918064	-1.08925
26523	TLR6	0.0349832	1.32381	1.32381
23676	SAPCD1	0.405818	1.08152	1.08152
24243	SIRPB2	0.484194	1.09023	1.09023
18670	MKNK1	0.419316	1.06384	1.06384
18895	MRPL37	0.162931	1.11154	1.11154
3508	CHRNB4	0.0328447	0.910728	-1.09802
4447	CYP4F2	0.549742	1.03221	1.03221
28471	XIRP2-AS1	0.788959	1.00775	1.00775
16771	LRRC31	0.103085	0.903403	-1.10693
23295	ROPN1B	0.200525	0.914017	-1.09407
4574	DCK	0.288223	1.08849	1.08849
18433	MIR539	0.0815057	0.698843	-1.43094
28893	ZNF254	0.0684487	1.17652	1.17652
11373	LOC100505501	0.753165	0.981308	-1.01905
7593	GRIN2A	0.196433	0.95975	-1.04194
19258	N4BP1	0.196922	1.11414	1.11414
8057	HIST1H2AK	0.111842	1.40905	1.40905
18943	MRPS36	0.351427	1.08851	1.08851
26382	TH2LCRR	0.0655925	1.10883	1.10883
2810	CCDC24	0.785424	0.987116	-1.01305
23597	RXRA	0.0489568	0.816059	-1.2254
19440	ND3	0.288221	0.967184	-1.03393
11764	LOC101927204	0.440518	0.945005	-1.0582
6524	FIGN	0.503821	0.962289	-1.03919
3749	CNGA4	0.184364	0.956551	-1.04542
6482	FGF20	0.0186638	0.885813	-1.12891
22881	RDH5	0.452425	1.04737	1.04737
1874	BTF3L4	0.00823849	1.2386	1.2386
19296	NADK2	0.370022	1.05145	1.05145
16630	LOC729348	0.231651	0.943831	-1.05951
11534	LOC100507175	0.183537	0.934049	-1.07061
28787	ZMIZ1-AS1	0.0072707	0.896224	-1.11579
23172	RNF152	0.0626704	0.887665	-1.12655
26745	TMEM245	0.301119	1.10932	1.10932
19563	NEU4	0.982878	1.00111	1.00111
25556	SRR	0.371945	1.06455	1.06455
2068	C17orf80	0.0327774	1.15078	1.15078
7539	GPS1	0.383163	1.05819	1.05819
14065	LOC105372562	0.260301	0.927255	-1.07845
17942	MIR3657	0.0294417	0.856425	-1.16764
24044	SETD6	0.338423	1.03825	1.03825
23553	RTL1	0.210242	0.929097	-1.07631
5930	FAM118A	0.436876	1.06913	1.06913
10356	LINC00595	0.375072	0.967347	-1.03376
28418	WNT5A	0.0928156	0.961011	-1.04057
7600	GRIP1	0.285231	0.967633	-1.03345
24657	SLC7A6	0.366248	1.13089	1.13089
10693	LINC01192	0.397216	0.968576	-1.03244
29030	ZNF467	0.043884	1.22864	1.22864
9760	KRTAP12-4	0.363	0.933418	-1.07133
27629	TTTY6	0.00781431	0.840992	-1.18907
4042	CREB3L2	0.0670006	1.1805	1.1805
2084	C19orf12	0.780772	0.985025	-1.0152
16767	LRRC29	0.299416	0.951814	-1.05063
13323	LOC105369780	0.234345	0.972795	-1.02797
11031	LIPE-AS1	0.218613	1.05934	1.05934
8728	IGLV1-40	0.110897	1.30825	1.30825
1833	BRIX1	0.0666758	1.18792	1.18792
21075	PDHX	0.0898234	1.1126	1.1126
7216	GLIS1	0.00153026	0.807917	-1.23775
29132	ZNF586	0.141554	1.12096	1.12096
2854	CCDC77	0.516852	0.974169	-1.02652
27174	TRAPPC4	0.45074	1.06247	1.06247
16832	LRRIQ3	0.0771946	0.938387	-1.06566
3064	CD93	0.0501923	1.18184	1.18184
11139	LOC100128668	0.0213105	1.24539	1.24539
17989	MIR374C	0.889376	0.995118	-1.00491
26183	TCEB3-AS1	0.751476	1.01915	1.01915
16909	LY6G6C	0.00186697	0.761248	-1.31363
27004	TOPORS	0.0152293	1.33232	1.33232
20052	NUP155	0.292352	1.08979	1.08979
18645	MIR99B	0.00778859	0.594159	-1.68305
28632	ZC2HC1A	0.0490381	1.24385	1.24385
19584	NFAT5	0.0236183	1.2717	1.2717
16930	LYPD5	0.583894	1.02267	1.02267
22594	RAB5C	0.0578616	1.18668	1.18668
16391	LOC400558	0.764919	1.01589	1.01589
13399	LOC105369993	0.0829701	0.906825	-1.10275
15150	LOC105376197	0.0671058	0.872846	-1.14568
2435	C9orf69	0.0804958	1.07896	1.07896
4302	CTXN3	0.0785187	0.895798	-1.11632
9933	LCE1A	0.966004	1.00308	1.00308
1920	C10orf35	0.610468	0.974941	-1.0257
27850	UCA1	0.14321	0.803128	-1.24513
199	ACOX1	0.0781441	1.24263	1.24263
6187	FAM69C	0.0211952	0.865721	-1.15511
15639	LOC105377781	0.431275	1.06872	1.06872
24091	SGCA	0.706426	1.01617	1.01617
1721	BIRC8	0.0111015	0.751508	-1.33066
18033	MIR3926-2	0.140836	0.883159	-1.1323
22933	REXO1L1P	0.051057	0.729893	-1.37006
1854	BST1	0.793769	1.04148	1.04148
20106	NXT1	0.590028	1.04246	1.04246
11942	LOC101927690	0.354412	0.910451	-1.09836
15243	LOC105376454	0.0680445	0.912701	-1.09565
9112	ITPRIP	0.0382449	1.21301	1.21301
18499	MIR563	0.0428894	0.781209	-1.28007
14544	LOC105374155	0.0155692	1.23244	1.23244
16731	LRP10	0.463526	1.09135	1.09135
109	ABCG8	0.586046	0.974091	-1.0266
952	APEH	0.610338	1.03761	1.03761
5602	ENTPD1	0.141335	1.19108	1.19108
10711	LINC01215	0.416266	1.08895	1.08895
25365	SPATA31E1	0.463806	1.03181	1.03181
28580	ZBED6	0.057502	1.39241	1.39241
7055	GCNT7	0.0428801	1.24084	1.24084
15033	LOC105375823	0.202081	0.933009	-1.0718
26649	TMEM156	0.168183	1.16624	1.16624
8178	HMGN2	0.0173429	1.37381	1.37381
8639	IGHV1-18	0.176386	1.16026	1.16026
9061	ITGA3	0.00330937	0.897452	-1.11427
14031	LOC105372377	0.181536	0.919172	-1.08794
9906	LARP1B	0.0642596	1.11581	1.11581
28280	WBP1L	0.322955	1.08914	1.08914
26370	TGIF2	0.0550914	1.15555	1.15555
28995	ZNF415	0.159616	1.07721	1.07721
8345	HS2ST1	0.262215	1.12974	1.12974
22202	PRRX2	0.0286801	0.891729	-1.12142
855	ANKZF1	0.0567446	1.19352	1.19352
23907	SEL1L	0.0258794	1.41276	1.41276
8285	HOXC9	0.896586	0.995688	-1.00433
9340	KCTD20	0.0237322	1.37757	1.37757
21534	PLEKHG5	0.0167582	0.912186	-1.09627
25503	SPTLC1	0.0495031	1.27283	1.27283
4567	DCDC1	0.128682	0.885265	-1.1296
9652	KPNA2	0.0956077	1.18084	1.18084
7776	GZMB	0.0631209	1.20165	1.20165
14017	LOC105372321	0.094826	0.906064	-1.10367
16863	LSM6	0.0690673	1.18497	1.18497
19195	MYL6B	0.958207	0.997916	-1.00209
18564	MIR642A	0.0623866	0.774862	-1.29055
13867	LOC105371577	0.235986	0.960963	-1.04062
22586	RAB40B	0.451753	1.05191	1.05191
13146	LOC105369204	0.914058	1.00515	1.00515
13217	LOC105369444	0.237234	0.970975	-1.02989
5998	FAM162A	0.121118	1.11374	1.11374
26711	TMEM209	0.014442	1.1841	1.1841
8962	IPMK	0.0174501	1.41741	1.41741
24685	SLCO1A2	0.0151353	0.883753	-1.13154
26990	TOMM7	0.878197	1.0102	1.0102
26873	TMPRSS3	0.00087077	0.797789	-1.25346
27783	UBE2M	0.0642025	1.19411	1.19411
11787	LOC101927269	0.828212	1.00685	1.00685
1872	BTD	0.0428252	1.10448	1.10448
20426	OR4S2	0.164469	0.936685	-1.06759
11445	LOC100506258	0.00847087	1.29242	1.29242
11293	LOC100192426	0.0109927	0.829744	-1.20519
762	ANKH	0.358461	1.11317	1.11317
16156	LOC105379689	0.295688	1.08852	1.08852
14794	LOC105374957	0.483423	0.975462	-1.02516
201	ACOX3	0.0107827	1.11944	1.11944
22771	RBFOX1	0.259579	0.94103	-1.06266
14557	LOC105374193	0.172783	0.934321	-1.0703
5526	ELP2	0.00997706	1.3626	1.3626
4813	DHTKD1	0.390302	1.05857	1.05857
15554	LOC105377538	0.0366634	1.46225	1.46225
23577	RUNX1	0.607761	1.01668	1.01668
13585	LOC105370550	0.329425	0.966848	-1.03429
498	AGMO	0.724953	1.01035	1.01035
8684	IGKV1-9	0.0260638	0.669777	-1.49303
22931	REV3L	0.0815087	1.25684	1.25684
991	APOF	0.389624	0.961555	-1.03998
15393	LOC105377029	0.0826542	0.938297	-1.06576
27346	TRIM48	0.000482569	0.710437	-1.40758
6283	FAR2P3	0.0960225	0.448119	-2.23155
21219	PGM3	0.356265	1.06691	1.06691
24219	SIGLEC5	0.0526979	1.2151	1.2151
25333	SPARCL1	0.0551226	0.949964	-1.05267
27383	TRIM9	0.00965581	0.939475	-1.06442
21714	POLR2G	0.190749	1.14837	1.14837
21206	PGD	0.180444	1.14581	1.14581
26866	TMPRSS11D	0.11015	0.919736	-1.08727
27168	TRAPPC12	0.113742	1.12085	1.12085
21192	PGAM1	0.704303	1.03801	1.03801
5459	EIF3IP1	0.0773003	0.91899	-1.08815
29310	ZNF814	0.013945	1.32688	1.32688
468	AFM	0.140284	0.950016	-1.05261
13055	LOC102724830	0.00162819	0.817462	-1.2233
8318	HPSE	0.0884385	1.33688	1.33688
9584	KLHL28	0.00694903	1.19293	1.19293
18292	MIR4718	0.590609	0.929962	-1.07531
6152	FAM45A	0.063697	1.14544	1.14544
5809	EXD1	0.00356041	0.80277	-1.24569
23955	SEPN1	0.647379	1.0212	1.0212
5515	ELMSAN1	0.38874	1.09487	1.09487
1207	ARPP21	0.364076	0.977853	-1.02265
26601	TMEM11	0.47316	1.04769	1.04769
23490	RRAGC	0.0226151	1.24293	1.24293
23380	RPL31	0.123834	1.20442	1.20442
20123	OBFC1	0.18469	1.13066	1.13066
18127	MIR4326	0.0824431	0.69318	-1.44263
10950	LINC01548	0.0277859	0.835708	-1.19659
26738	TMEM238	0.920558	0.993516	-1.00653
12560	LOC101929549	0.0249769	0.86272	-1.15912
9861	LACTB2	0.140358	1.23188	1.23188
7620	GRN	0.479994	1.13222	1.13222
28623	ZBTB5	0.874733	1.006	1.006
25134	SNORD59B	0.0650182	1.50273	1.50273
22721	RASAL2	0.173436	0.915391	-1.09243
6314	FBN2	0.224928	1.09545	1.09545
2397	C8orf58	0.486869	0.967704	-1.03337
5777	ETHE1	0.721658	1.0487	1.0487
11449	LOC100506282	0.0811603	1.13713	1.13713
7575	GRHPR	0.800666	0.986556	-1.01363
18612	MIR877	0.131259	0.790286	-1.26536
1746	BMP7	0.200823	0.948968	-1.05378
7133	GGTLC2	0.000291847	0.806899	-1.23931
24153	SH3PXD2A-AS1	0.0034262	0.877452	-1.13966
14663	LOC105374560	0.537501	0.956719	-1.04524
8704	IGKV3-11	0.108951	1.39821	1.39821
1594	BAX	0.0513758	1.18843	1.18843
12350	LOC101928881	0.158961	0.884182	-1.13099
10774	LINC01305	0.00828763	1.08265	1.08265
23912	SELK	0.00597333	1.32784	1.32784
2480	CACNA1C-AS4	0.246801	0.939071	-1.06488
10301	LINC00493	0.0874405	1.50568	1.50568
21687	POLD4	0.370502	0.958962	-1.04279
10149	LINC00240	0.431422	0.970929	-1.02994
23894	SEC24D	0.0520003	1.1701	1.1701
22457	PUS7	0.322603	1.04533	1.04533
29351	ZNF92	0.0076304	1.24231	1.24231
18336	MIR4789	0.264896	0.78716	-1.27039
9711	KRT4	0.0453755	0.90343	-1.10689
12024	LOC101927913	0.0797778	0.900258	-1.11079
9747	KRTAP10-12	0.00539144	0.806677	-1.23965
5248	DVL3	0.00288447	1.27536	1.27536
22392	PTPMT1	0.190792	1.14678	1.14678
27265	TRDJ1	0.524951	1.1647	1.1647
26447	TICAM1	0.0786951	1.13499	1.13499
19006	MSX1	0.123121	0.924613	-1.08153
26020	TALDO1	0.392156	1.09923	1.09923
24616	SLC5A3	0.580056	1.02598	1.02598
21467	PLAA	0.0160342	1.38684	1.38684
26220	TCP11	0.0557911	0.908077	-1.10123
10799	LINC01343	0.268233	0.916927	-1.0906
3095	CDC42EP2	0.741802	0.983283	-1.017
2079	C18orf54	0.189144	1.12313	1.12313
23430	RPS15A	0.206826	1.31755	1.31755
13421	LOC105370039	0.0942516	1.19669	1.19669
8382	HSDL1	0.460968	1.0701	1.0701
5441	EIF2B3	0.0199916	1.18195	1.18195
23871	SEC11A	0.0804508	1.24783	1.24783
4649	DDX28	0.00375757	1.38324	1.38324
6438	FER1L6-AS2	0.000573933	0.838411	-1.19273
28567	ZAK	0.547626	1.0705	1.0705
16152	LOC105379628	0.250421	0.90678	-1.1028
18905	MRPL45	0.478413	1.09209	1.09209
803	ANKRD26P3	0.0735732	0.89841	-1.11308
24646	SLC7A10	0.0433458	0.856625	-1.16737
23348	RPL17	0.108688	1.15037	1.15037
10760	LINC01282	0.00453487	0.855794	-1.16851
4284	CTSH	0.215127	1.12672	1.12672
19582	NFAM1	0.124831	1.21232	1.21232
22567	RAB33A	0.535304	1.03998	1.03998
11492	LOC100506679	0.73098	0.984269	-1.01598
5934	FAM120B	0.0290931	1.16958	1.16958
11342	LOC100288866	0.870649	0.993048	-1.007
18036	MIR3935	0.402252	0.94731	-1.05562
28890	ZNF252P	0.248687	0.925876	-1.08006
15352	LOC105376859	0.278227	0.959824	-1.04186
16500	LOC642366	0.436633	0.971108	-1.02975
17775	MIR2467	0.136209	0.890822	-1.12256
15736	LOC105378137	0.897817	0.99658	-1.00343
22258	PSG5	0.0602108	0.818815	-1.22128
1075	ARHGAP26-IT1	0.0373407	1.81135	1.81135
23357	RPL22L1	0.0870819	1.1512	1.1512
3835	COL18A1	0.516176	1.0257	1.0257
27143	TRAJ48	0.720427	0.936084	-1.06828
23857	SDHD	0.0725468	1.18645	1.18645
28403	WLS	0.0153583	1.32202	1.32202
26993	TONSL-AS1	0.253872	0.919186	-1.08792
2434	C9orf66	0.0110815	1.33275	1.33275
19884	NR1H4	0.356343	0.967121	-1.034
18582	MIR660	0.269561	0.921577	-1.0851
18387	MIR513A2	0.17475	0.78635	-1.2717
23958	SEPSECS-AS1	0.115878	1.17463	1.17463
25866	SUSD2	0.115567	0.922405	-1.08412
29119	ZNF575	0.775398	0.98398	-1.01628
15486	LOC105377355	0.888211	0.994196	-1.00584
16095	LOC105379301	0.0650166	0.902883	-1.10756
20277	OR1B1	0.00581076	0.797929	-1.25324
26635	TMEM145	0.135773	0.932492	-1.0724
10481	LINC00887	0.970679	1.00188	1.00188
11106	LOC100127974	0.0852345	1.13339	1.13339
18201	MIR4502	0.00684016	0.612726	-1.63205
26236	TDO2	0.0824747	0.942131	-1.06142
23120	RNASE2	0.158354	1.51675	1.51675
2299	C4orf32	0.183822	1.24224	1.24224
15751	LOC105378189	0.016454	0.826079	-1.21054
10681	LINC01169	0.529554	1.03622	1.03622
6442	FERMT3	0.227821	1.14154	1.14154
10841	LINC01410	0.47103	1.09482	1.09482
1662	BCRP3	0.16527	0.898195	-1.11334
6814	FTSJ2	0.308251	1.10863	1.10863
20007	NUBP1	0.0865632	1.26603	1.26603
1174	ARMC1	0.812373	1.02078	1.02078
8449	HTR3E	0.448714	1.0263	1.0263
26684	TMEM184C	0.395475	1.11281	1.11281
25013	SNORD114-27	0.0541496	0.679507	-1.47165
10224	LINC00367	0.144808	0.936749	-1.06752
9745	KRTAP10-10	0.0426833	0.829607	-1.20539
2643	CASD1	0.0172738	1.33612	1.33612
27398	TRMT10A	0.0719399	1.09895	1.09895
1794	BPIFA4P	0.0275813	0.865738	-1.15508
3467	CHMP2B	0.114512	1.27553	1.27553
26593	TMEM105	0.172309	0.924015	-1.08223
9847	L1CAM	0.203146	0.961359	-1.04019
22312	PSME3	0.661737	1.039	1.039
22819	RBMS3	0.0121463	0.837211	-1.19444
23848	SDHAF1	0.00247601	0.851978	-1.17374
1822	BRE	0.0660163	1.15734	1.15734
572	AKAP5	0.897982	1.00819	1.00819
19494	NDUFB4	0.188293	1.11913	1.11913
15448	LOC105377231	0.317101	0.969709	-1.03124
1301	ASRGL1	0.213426	1.08561	1.08561
17921	MIR346	0.00782317	0.707019	-1.41439
21501	PLCL2	0.0447424	1.12879	1.12879
197	ACOT8	0.29952	1.06054	1.06054
29043	ZNF486	0.0951556	1.21402	1.21402
21398	PITPNM1	0.527034	0.958651	-1.04313
18901	MRPL42	0.0116874	1.28408	1.28408
17905	MIR325	0.0617082	0.747578	-1.33765
20017	NUDCD3	0.0746427	1.16969	1.16969
28690	ZDHHC21	0.000983733	1.54049	1.54049
9025	IRS4	0.364806	1.02205	1.02205
20900	PAXIP1-AS2	0.0517423	1.23511	1.23511
4083	CROCCP2	0.979574	1.00184	1.00184
552	AJAP1	0.352035	0.956564	-1.04541
17056	MAN1A1	0.0184865	1.44651	1.44651
13241	LOC105369514	0.683251	1.02152	1.02152
769	ANKMY2	0.637341	1.03093	1.03093
15105	LOC105376072	0.0535861	0.901076	-1.10978
27414	TRNAU1AP	0.0631957	1.16367	1.16367
17241	MCCD1	0.0231963	0.875794	-1.14182
18158	MIR4454	0.0512946	0.595096	-1.6804
26339	TFDP2	0.0373444	1.28377	1.28377
10755	LINC01276	0.0968288	0.941975	-1.0616
18399	MIR517B	0.319617	0.949681	-1.05299
27880	UGT1A1	0.00714155	0.917983	-1.08934
12209	LOC101928445	0.677161	0.979797	-1.02062
27279	TREML3P	0.0119822	0.733046	-1.36417
1323	ATE1-AS1	0.506498	0.965619	-1.03561
23844	SDF2	0.168788	1.15887	1.15887
4528	DBH	0.79275	1.01444	1.01444
24236	SIN3B	0.621893	1.0401	1.0401
4333	CXCL12	0.969352	0.998671	-1.00133
344	ADARB2	0.0229138	0.924763	-1.08136
2770	CCDC151	0.0352007	0.924577	-1.08158
11170	LOC100129455	0.0279639	0.912378	-1.09604
24638	SLC6A3	0.206268	0.948979	-1.05376
3098	CDC42EP5	0.0835212	0.918262	-1.08901
22287	PSMC1	0.110898	1.14423	1.14423
21022	PDCD11	0.819051	1.01571	1.01571
23777	SCGB2A2	0.0838552	0.913812	-1.09432
20711	OXLD1	0.0599264	1.39776	1.39776
14479	LOC105373899	0.00094406	0.880488	-1.13573
28222	VSIG4	0.380541	1.07834	1.07834
11484	LOC100506563	0.855657	0.991652	-1.00842
6806	FTH1P3	0.277924	0.877734	-1.1393
25111	SNORD18C	0.165288	1.20575	1.20575
18003	MIR378I	0.33252	0.88995	-1.12366
26612	TMEM125	0.151444	0.896826	-1.11504
13917	LOC105371783	0.163418	0.865194	-1.15581
27479	TSN	0.0256019	1.27703	1.27703
12233	LOC101928521	0.759242	0.986797	-1.01338
5933	FAM120AOS	0.0729256	1.16057	1.16057
20275	OR1A1	0.483525	0.957756	-1.04411
4039	CREB1	0.00789613	1.52852	1.52852
6713	FOXK2	0.626413	1.0348	1.0348
10385	LINC00634	0.986562	0.999019	-1.00098
12134	LOC101928250	0.985513	1.00083	1.00083
5355	EEFSEC	0.229148	1.08946	1.08946
28881	ZNF234	0.199985	1.12612	1.12612
13537	LOC105370447	0.039623	1.34691	1.34691
19941	NRSN2	0.359148	0.915275	-1.09257
11504	LOC100506801	0.0605105	0.908163	-1.10112
28332	WDR59	0.302743	1.0933	1.0933
15746	LOC105378173	0.161491	0.884215	-1.13095
1163	ARL5A	0.0616554	1.19287	1.19287
13944	LOC105371892	0.236415	1.23841	1.23841
386	ADGRF1	0.442837	0.962964	-1.03846
192	ACOT13	0.338741	1.10953	1.10953
7191	GK3P	0.143587	1.36148	1.36148
5175	DSE	0.349258	1.03443	1.03443
10065	LIAS	0.0700359	1.28917	1.28917
8873	ILF2	0.268874	1.14726	1.14726
7878	HCG16	0.461385	0.962431	-1.03904
29261	ZNF75D	0.531037	1.03917	1.03917
27666	TUBGCP4	0.452359	1.06094	1.06094
17483	MGST2	0.371623	1.11466	1.11466
17096	MAP3K13	0.970555	1.00186	1.00186
20981	PCK2	0.315778	1.06943	1.06943
383	ADGRE3	0.556685	1.12546	1.12546
255	ACTR1A	0.313106	1.11122	1.11122
24878	SNCB	0.116109	0.911941	-1.09656
3739	CNBD1	0.635215	0.989926	-1.01018
17438	MFSD14B	0.00190843	1.8257	1.8257
11433	LOC100506142	0.0486027	1.30692	1.30692
28174	VNN2	0.52746	1.13405	1.13405
11482	LOC100506551	0.096087	1.17543	1.17543
29420	ZXDC	0.0808575	1.17226	1.17226
17261	MCM6	0.118463	1.12766	1.12766
11931	LOC101927653	0.139131	0.937008	-1.06723
11067	LMCD1	0.400591	0.958073	-1.04376
11947	LOC101927701	0.044622	0.829288	-1.20585
16002	LOC105378990	0.120762	1.06055	1.06055
2655	CASP5	0.240561	0.884394	-1.13072
26660	TMEM167B	0.0365852	1.47474	1.47474
154	ACAD9	0.163541	1.10663	1.10663
6015	FAM171A2	0.6302	0.976554	-1.02401
4788	DGUOK-AS1	0.290804	1.07143	1.07143
22818	RBMS2	0.0890558	1.11612	1.11612
3045	CD63	0.252735	1.08714	1.08714
22486	PXN	0.266417	1.12379	1.12379
2609	CARD19	0.683098	1.03224	1.03224
22053	PRKAG2	0.0300054	1.21305	1.21305
3533	CHURC1-FNTB	0.172102	1.09809	1.09809
3157	CDK2	0.00372983	1.12927	1.12927
9399	KIAA0226L	0.100449	1.21027	1.21027
2283	C3orf67	0.0427495	0.921624	-1.08504
20046	NUMA1	0.775657	1.01447	1.01447
21574	PLPP3	0.996279	1.00024	1.00024
20473	OR52M1	0.0481869	0.840419	-1.18988
26431	THSD1	0.0480576	0.874074	-1.14407
24024	SERPINI1	0.532232	1.02556	1.02556
11304	LOC100286922	0.085814	0.842786	-1.18654
15093	LOC105376017	0.118777	0.91788	-1.08947
26695	TMEM196	0.648178	0.988051	-1.01209
24882	SNF8	0.0286238	1.18002	1.18002
5218	DUSP12	0.128877	1.14605	1.14605
13664	LOC105370757	0.663259	0.984325	-1.01592
25966	TAAR2	0.424724	0.970635	-1.03025
9393	KIAA0087	0.0549013	0.922215	-1.08435
12836	LOC102723911	0.0157881	0.89418	-1.11834
3601	CLDN14	0.018625	0.886837	-1.1276
7809	HACE1	0.0122946	1.19885	1.19885
9863	LACTBL1	0.00991817	0.83112	-1.2032
1852	BSPH1	0.28926	0.932965	-1.07185
3955	COX7A2	0.199111	1.13071	1.13071
20317	OR2AJ1	0.0913535	0.902993	-1.10743
17812	MIR3116-1	0.0237434	0.74421	-1.34371
10705	LINC01208	0.113618	0.934849	-1.06969
4076	CRLS1	0.023535	1.2116	1.2116
1470	ATXN1L	0.260619	1.12893	1.12893
18678	MKRN9P	0.0242185	0.766451	-1.30472
23112	RMND5B	0.110487	1.10111	1.10111
26522	TLR5	0.141658	1.19952	1.19952
27986	USMG5	0.0729142	1.24413	1.24413
28675	ZCWPW1	0.138774	1.20105	1.20105
15698	LOC105378011	0.235021	1.08986	1.08986
5840	EXT2	0.206681	1.12568	1.12568
12860	LOC102724046	0.0163951	0.850718	-1.17548
24424	SLC25A35	0.113998	1.1047	1.1047
5274	DYX1C1	0.150489	1.11041	1.11041
28391	WI2-2373I1.2	0.634239	0.972564	-1.02821
3009	CD276	0.472366	1.04616	1.04616
29135	ZNF589	0.728551	1.02674	1.02674
3555	CISD2	0.0714712	1.18414	1.18414
18299	MIR4732	0.0414687	0.736402	-1.35795
21110	PDYN	0.228359	0.9289	-1.07654
19599	NFIC	0.0161545	1.30838	1.30838
1515	B3GALT2	0.0240685	1.33207	1.33207
27959	UQCRBP1	0.476979	1.13453	1.13453
3621	CLDND1	0.0195899	1.44719	1.44719
3890	COMMD4	0.0232681	1.26311	1.26311
10832	LINC01391	0.47673	0.965141	-1.03612
16181	LOC105616981	0.00808055	0.899358	-1.1119
12230	LOC101928505	0.108617	0.866857	-1.15359
3614	CLDN34	0.602836	0.968767	-1.03224
5718	ERICH6-AS1	0.0535041	1.13253	1.13253
19856	NPR1	0.101257	0.914461	-1.09354
24223	SIGLEC9	0.0430595	1.44462	1.44462
23793	SCN1A	0.00653818	0.9021	-1.10852
28068	UTAT33	0.0806951	1.08637	1.08637
28154	VIPAS39	0.0503235	1.19682	1.19682
21756	POP5	0.237491	1.07008	1.07008
22034	PRICKLE2	0.331745	0.957937	-1.04391
18244	MIR4646	0.653353	0.919085	-1.08804
28695	ZDHHC4	0.0506289	1.11297	1.11297
5828	EXOSC1	0.20313	1.13698	1.13698
12149	LOC101928288	0.212404	0.929816	-1.07548
16629	LOC729307	0.0569496	0.943352	-1.06005
23428	RPS14	0.203177	1.10326	1.10326
20479	OR52W1	0.0391768	0.793309	-1.26054
22605	RABAC1	0.222501	1.18232	1.18232
12821	LOC102723840	0.0558253	0.900868	-1.11004
21288	PHTF1	0.145271	1.09974	1.09974
24896	SNHG8	0.122464	1.39582	1.39582
22698	RAPGEF3	0.0102189	0.922844	-1.08361
28977	ZNF385A	0.0578595	1.23654	1.23654
2394	C8orf46	0.541448	0.957954	-1.04389
22556	RAB26	0.0226263	0.839288	-1.19149
26578	TMED10P1	0.0686702	1.11583	1.11583
20665	OSTM1	0.204444	1.17308	1.17308
7911	HDAC8	0.0563815	1.19677	1.19677
18632	MIR93	0.167151	0.855998	-1.16823
20022	NUDT13	0.00215584	1.39621	1.39621
1663	BCS1L	0.782102	1.01753	1.01753
15086	LOC105375976	0.397609	0.956074	-1.04594
4242	CTD-2201I18.1	0.000187175	0.795947	-1.25636
9349	KCTD9	0.0254799	1.287	1.287
1946	C11orf54	0.33578	1.0977	1.0977
22	A1BG-AS1	0.698939	0.978932	-1.02152
16606	LOC728660	0.0144041	0.819141	-1.22079
20978	PCID2	0.119155	1.25344	1.25344
29108	ZNF565	0.223586	1.0672	1.0672
12013	LOC101927882	0.0988782	0.924046	-1.0822
24480	SLC2A3	0.144384	1.17848	1.17848
28368	WEE2	0.0225802	0.868306	-1.15167
5225	DUSP2	0.833087	1.01744	1.01744
3373	CFAP58-AS1	0.0921416	1.14202	1.14202
9397	KIAA0141	0.0957649	1.11392	1.11392
3364	CFAP44-AS1	0.151358	0.935863	-1.06853
24701	SLFN11	0.396413	1.07454	1.07454
14040	LOC105372433	0.00909604	0.803477	-1.24459
16502	LOC642484	0.0420571	0.910359	-1.09847
23897	SEC61A1	0.139576	1.23143	1.23143
29109	ZNF566	0.00934414	1.10991	1.10991
8045	HIST1H1C	0.11362	1.52935	1.52935
20658	OSMR-AS1	0.108477	0.934774	-1.06978
28796	ZMYM6NB	0.174403	1.30888	1.30888
23089	RIPK3	0.136703	1.1391	1.1391
19747	NMUR2	0.402812	0.939854	-1.06399
21669	POC1B	0.0141538	1.27851	1.27851
26354	TG	0.0384328	0.920559	-1.0863
24027	SERTAD2	0.0129063	1.29622	1.29622
10150	LINC00242	0.940826	1.00222	1.00222
24755	SMARCD2	0.162116	1.10583	1.10583
27814	UBL5	0.172138	1.26294	1.26294
5868	F5	0.098683	1.28669	1.28669
23265	RNU6-71P	0.648288	1.06279	1.06279
16955	LYZL4	0.543847	1.03687	1.03687
22842	RBP7	0.303447	1.4021	1.4021
5845	EYA1	0.0484629	0.912568	-1.09581
24916	SNORA28	0.0450381	1.31814	1.31814
11232	LOC100131047	0.0354048	0.890695	-1.12272
17280	MDC1	0.721968	1.01727	1.01727
9601	KLHL6-AS1	0.493798	1.04798	1.04798
22516	QRFP	0.0228646	0.864637	-1.15656
20594	OR8D1	0.0542462	0.860055	-1.16272
20587	OR7G3	0.254777	0.91547	-1.09234
25107	SNORD16	0.0289222	1.41199	1.41199
26887	TMTC2	0.0457294	1.27356	1.27356
25117	SNORD32B	0.169756	0.919424	-1.08764
12517	LOC101929457	0.0115431	0.89246	-1.1205
20100	NXPE3	0.239821	1.12257	1.12257
23565	RTP4	0.291592	1.06795	1.06795
8246	HORMAD2-AS1	0.14253	1.07571	1.07571
2371	C7orf60	0.0461573	1.33522	1.33522
8292	HOXD3	0.0661556	0.934099	-1.07055
21554	PLGRKT	0.662179	1.02336	1.02336
21930	PPP3CB-AS1	0.716233	1.03009	1.03009
22279	PSMB3	0.344529	1.21938	1.21938
25147	SNORD75	0.947343	0.989455	-1.01066
26694	TMEM192	0.0947837	1.17044	1.17044
24887	SNHG15	0.203792	1.08546	1.08546
1629	BCHE	0.00663395	0.929256	-1.07613
1643	BCL2L14	0.00369277	0.896134	-1.1159
23303	RORA-AS2	0.178453	0.922227	-1.08433
15979	LOC105378920	0.0567632	0.930296	-1.07493
20271	OR14C36	0.0875486	0.909244	-1.09981
1606	BBS12	0.00864278	0.821931	-1.21665
355	ADCY10	0.232876	0.963236	-1.03817
14667	LOC105374569	0.160783	0.914531	-1.09346
25057	SNORD115-46	0.0265743	0.89636	-1.11562
6698	FOXD4L6	0.0253512	0.678855	-1.47307
26478	TIMP1	0.75892	1.03837	1.03837
25439	SPINK7	0.698478	0.980167	-1.02023
9754	KRTAP10-8	0.0137999	0.839351	-1.1914
20984	PCMT1	0.156809	1.17125	1.17125
8654	IGHV3-33	0.274266	1.20505	1.20505
21618	PMM2	0.645968	1.04769	1.04769
29110	ZNF567	0.075513	1.1492	1.1492
5837	EXOSC9	0.0493603	1.15686	1.15686
7383	GOLM1	0.221829	1.12689	1.12689
13920	LOC105371809	0.0256704	0.852391	-1.17317
17304	MED1	0.264666	1.13768	1.13768
6508	FH	0.267479	1.09489	1.09489
3645	CLEC4E	0.175381	1.2969	1.2969
3745	CNFN	0.275409	0.931018	-1.07409
24503	SLC34A2	0.0372503	0.934782	-1.06977
3424	CHCHD1	0.166944	1.20298	1.20298
29374	ZPLD1	0.0346795	0.791764	-1.263
2667	CAT	0.1713	1.27301	1.27301
29350	ZNF91	0.00980664	1.12983	1.12983
6387	FBXW9	0.569146	0.970196	-1.03072
20253	OR11H4	0.747767	0.990239	-1.00986
26045	TAS1R2	0.155474	0.929367	-1.076
24244	SIRPD	0.159683	1.21162	1.21162
10501	LINC00911	0.120535	0.907114	-1.1024
22102	PRMT9	0.202283	1.12158	1.12158
28770	ZIC4	0.297809	0.967466	-1.03363
4699	DEFB113	0.180204	0.887766	-1.12642
26779	TMEM38B	0.528671	1.0417	1.0417
10762	LINC01285	0.0111875	0.836172	-1.19593
17710	MIR1911	0.127201	0.724772	-1.37974
3452	CHIA	0.353092	0.958711	-1.04307
8815	IL18RAP	0.24621	1.2301	1.2301
8673	IGK	0.705603	1.07746	1.07746
8668	IGHV4-61	0.088865	0.819182	-1.22073
23887	SEC23A	0.797404	1.01808	1.01808
11621	LOC100996318	0.107659	0.885684	-1.12907
22299	PSMD14	0.0943161	1.22034	1.22034
28856	ZNF205	0.946824	1.00345	1.00345
2949	CCR1	0.213041	1.24011	1.24011
4322	CWF19L1	0.641245	1.0394	1.0394
6787	FSCB	0.0788162	0.930877	-1.07426
10694	LINC01193	0.535728	0.957216	-1.0447
21718	POLR2J3	0.14078	1.19027	1.19027
5939	FAM124A	0.490332	0.969166	-1.03181
13431	LOC105370065	0.00255643	0.89377	-1.11886
2412	C9orf135-AS1	0.00943317	0.858273	-1.16513
12175	LOC101928359	0.459111	0.954109	-1.0481
6238	FAM8A1	0.0151256	1.25655	1.25655
13035	LOC102724734	0.00795907	0.901692	-1.10903
19715	NLRP2	0.301269	0.950924	-1.05161
26583	TMED5	0.0122376	1.53491	1.53491
23491	RRAGD	0.135964	1.20337	1.20337
14157	LOC105372804	0.289037	1.06557	1.06557
10742	LINC01258	0.0114144	0.839663	-1.19095
10327	LINC00537	0.508964	1.0421	1.0421
17498	MICALL2	0.324031	0.949168	-1.05355
5144	DRAM1	0.0900003	1.15464	1.15464
23547	RTCB	0.288132	1.11955	1.11955
17570	MIR1237	0.412796	0.941813	-1.06178
26479	TIMP2	0.971929	1.00259	1.00259
24983	SNORD111	0.831566	0.960243	-1.0414
8516	IDI2	0.0320967	0.894336	-1.11815
20779	PAFAH1B2	0.145188	1.10756	1.10756
9423	KIAA1143	0.107741	1.17021	1.17021
19039	MTF2	0.326727	1.09883	1.09883
14838	LOC105375136	0.738165	1.01602	1.01602
27705	TXNDC17	0.249743	1.20833	1.20833
2886	CCKBR	0.059596	0.868712	-1.15113
14264	LOC105373192	0.0257938	1.47486	1.47486
13864	LOC105371574	0.238719	0.882177	-1.13356
27292	TRGV11	0.227448	0.965128	-1.03613
17131	MAPK3	0.639316	1.03869	1.03869
4467	CYSLTR1	0.130659	1.23763	1.23763
2309	C5AR1	0.231729	1.33984	1.33984
19301	NAG20	0.0370729	0.866559	-1.15399
25108	SNORD17	0.140578	0.621771	-1.60831
23466	RPS6KA5	0.396552	1.06074	1.06074
24809	SMIM3	0.00719178	1.1209	1.1209
4147	CSN2	0.860071	0.979286	-1.02115
7275	GMPPA	0.656161	1.0304	1.0304
6336	FBXL6	0.426393	0.937751	-1.06638
4188	CSTA	0.160948	1.40066	1.40066
95	ABCC8	0.0531148	0.903647	-1.10663
5437	EIF2AK3	0.210955	1.14462	1.14462
19619	NGB	0.801536	0.981319	-1.01904
25774	STT3A	0.609333	1.05054	1.05054
18927	MRPS18B	0.47415	1.05929	1.05929
23365	RPL23AP64	0.192997	1.13066	1.13066
2370	C7orf57	0.0713993	0.947797	-1.05508
16691	LPAR6	0.289396	1.15074	1.15074
8730	IGLV1-50	0.457184	0.947405	-1.05551
23819	SCRN2	0.296334	0.94128	-1.06238
1372	ATP12A	0.220127	0.964999	-1.03627
3400	CFP	0.212435	1.13604	1.13604
6207	FAM78B	0.0641069	0.87529	-1.14248
3816	COBLL1	0.0900818	1.14608	1.14608
17214	MBIP	0.00511855	1.28223	1.28223
14066	LOC105372563	0.824812	1.01221	1.01221
25608	SSTR2	0.00034431	0.850892	-1.17524
15558	LOC105377545	0.161074	0.895041	-1.11727
11119	LOC100128288	0.725611	1.02674	1.02674
15442	LOC105377213	0.0101833	0.865256	-1.15573
27583	TTC9C	0.234524	1.15433	1.15433
19675	NKG7	0.026508	1.65598	1.65598
24621	SLC5A8	0.0447758	0.899173	-1.11213
14147	LOC105372763	0.042446	0.935184	-1.06931
22116	PROL1	0.376048	0.965247	-1.036
15885	LOC105378653	0.639384	0.960608	-1.04101
20907	PBX3	0.049055	1.148	1.148
17396	METTL21A	0.0306358	1.33911	1.33911
13376	LOC105369900	0.04071	0.878492	-1.13831
13046	LOC102724777	0.618187	0.96099	-1.04059
8919	INPP1	0.113325	1.07216	1.07216
4384	CYBRD1	0.478939	0.94146	-1.06218
7240	GLT8D1	0.282901	1.08454	1.08454
10654	LINC01133	0.000786754	0.825996	-1.21066
540	AIFM1	0.154058	1.14349	1.14349
8497	ICK	0.0260347	1.28187	1.28187
21755	POP4	0.098516	1.19447	1.19447
24876	SNCA-AS1	0.0924545	0.939689	-1.06418
9752	KRTAP10-6	0.00278391	0.722642	-1.38381
3232	CEBPB	0.287399	1.07659	1.07659
620	ALDH2	0.0681052	1.2876	1.2876
3004	CD247	0.0721678	1.28518	1.28518
19536	NEK11	0.215937	0.940247	-1.06355
20507	OR5E1P	0.144538	0.651829	-1.53414
25128	SNORD51	0.136814	0.811271	-1.23263
27995	USP14	0.065723	1.22269	1.22269
12832	LOC102723896	0.0820403	0.937324	-1.06687
23387	RPL35A	0.0701176	1.12211	1.12211
27805	UBE3C	0.458897	1.0927	1.0927
21144	PER3	0.624076	1.02121	1.02121
20538	OR6B2	0.051077	0.870131	-1.14925
26585	TMED7-TICAM2	0.0550527	1.19455	1.19455
4615	DDIAS	0.0483026	1.14685	1.14685
21721	POLR2L	0.629224	0.970527	-1.03037
4093	CRTC3	0.183601	1.15151	1.15151
4118	CRYZL1	0.166201	1.23603	1.23603
14382	LOC105373597	0.031744	0.937092	-1.06713
9780	KRTAP20-1	0.00266963	0.697708	-1.43326
15343	LOC105376809	0.0315933	0.875201	-1.1426
11158	LOC100129129	0.914635	1.00851	1.00851
4471	CYTB	0.48476	0.969172	-1.03181
4684	DEFA3	0.187828	1.81332	1.81332
24356	SLC1A5	0.470833	1.07027	1.07027
20358	OR2T27	0.137885	0.776826	-1.28729
9501	KIF9	0.397336	0.966337	-1.03484
7842	HAUS2	0.43067	1.06283	1.06283
26689	TMEM19	0.0277282	1.16606	1.16606
1459	ATPAF1	0.0560567	1.20999	1.20999
5163	DSC2	0.68849	1.06815	1.06815
18463	MIR548I2	0.0485886	0.521445	-1.91775
27660	TUBD1	0.307086	1.1512	1.1512
590	AKR1C3	0.759407	0.974159	-1.02653
3289	CENPW	0.0541125	1.1411	1.1411
16619	LOC729159	0.0218757	0.894407	-1.11806
29265	ZNF764	0.167369	1.09025	1.09025
3368	CFAP52	0.0148144	0.849161	-1.17763
16386	LOC400464	0.10392	1.14801	1.14801
9771	KRTAP19-4	0.0491466	0.928717	-1.07675
1813	BRD2	0.0773627	1.12253	1.12253
5690	ERCC1	0.36273	1.07692	1.07692
24539	SLC36A4	0.0771353	1.32712	1.32712
21413	PKD1L1	0.0147879	0.900047	-1.11105
28936	ZNF32-AS1	0.0991903	1.1445	1.1445
17273	MCRS1	0.358241	1.05073	1.05073
27634	TTYH1	0.0728379	0.874411	-1.14363
14498	LOC105373970	0.0011122	1.13375	1.13375
19214	MYO1A	0.346273	1.03053	1.03053
24316	SLC15A2	0.18638	1.12573	1.12573
13788	LOC105371227	0.00913348	0.659795	-1.51562
17988	MIR374B	0.158673	1.1065	1.1065
16529	LOC644554	0.0547363	0.929859	-1.07543
10574	LINC01021	0.0969311	0.917566	-1.08984
26197	TCF24	0.160547	0.936853	-1.0674
7188	GJE1	0.0647719	0.935631	-1.0688
25326	SPANXC	0.153031	0.941004	-1.06269
7736	GUCA2B	0.0166793	0.887097	-1.12727
658	ALKBH7	0.313379	0.947715	-1.05517
12099	LOC101928132	0.297118	0.949391	-1.05331
17712	MIR1913	0.217096	0.843067	-1.18614
1518	B3GALT5-AS1	0.0315762	0.89403	-1.11853
1170	ARL6IP6	0.207453	1.09999	1.09999
2230	C2CD3	0.0664639	1.11991	1.11991
14193	LOC105372929	0.0676128	0.910482	-1.09832
13841	LOC105371471	0.494371	0.964116	-1.03722
9885	LAMP2	0.121722	1.34712	1.34712
18419	MIR520F	0.611608	0.914872	-1.09305
8628	IGHD2-15	0.173253	0.756623	-1.32166
12576	LOC101929592	0.36203	0.950222	-1.05239
3137	CDH9	0.0216559	0.894839	-1.11752
28304	WDR19	0.127438	1.13186	1.13186
28207	VPS52	0.746192	1.0239	1.0239
2877	CCDC94	0.421559	1.06282	1.06282
6172	FAM58A	0.15832	1.12239	1.12239
18849	MRGPRF-AS1	0.710136	0.986467	-1.01372
25415	SPG20	0.243664	1.09222	1.09222
9472	KIF1B	0.20435	1.13721	1.13721
17972	MIR3689A	0.0319327	0.631712	-1.583
23995	SERPINA3	0.0144449	0.905616	-1.10422
26246	TDRD7	0.0161441	1.3098	1.3098
19478	NDUFA9	0.298929	1.10559	1.10559
9013	IRF4	0.535417	1.0563	1.0563
890	ANXA2P3	0.0994145	0.861179	-1.1612
1122	ARHGEF4	0.847796	1.00825	1.00825
23866	SDR42E2	0.0286015	0.877293	-1.13987
20232	OR10H4	0.304426	0.87892	-1.13776
29356	ZNHIT1	0.0507356	1.11921	1.11921
665	ALOX12-AS1	0.566909	1.03941	1.03941
21049	PDE4C	0.361378	0.949906	-1.05274
27058	TPP1	0.0713883	1.35415	1.35415
25705	STC2	0.353953	0.951309	-1.05118
15578	LOC105377592	0.0626401	0.892741	-1.12015
7932	HEBP2	0.181245	1.17108	1.17108
10631	LINC01103	0.00503474	0.908223	-1.10105
8705	IGKV3-7	0.733449	1.01737	1.01737
20203	OPN3	0.0167151	1.18336	1.18336
14535	LOC105374124	0.111805	0.933552	-1.07118
3960	COX8A	0.152454	1.36636	1.36636
8491	ICAM2	0.368495	1.08372	1.08372
16944	LYRM7	0.0694695	1.33071	1.33071
16079	LOC105379228	0.394138	0.964278	-1.03705
14496	LOC105373962	0.0273106	0.860197	-1.16252
5963	FAM136A	0.0272024	1.14721	1.14721
28813	ZNF124	0.0729682	1.15177	1.15177
24963	SNORA78	0.325543	1.11086	1.11086
14954	LOC105375586	0.000551303	0.877113	-1.1401
26125	TBCCD1	0.00238021	1.18857	1.18857
17386	METTL10	0.0492024	1.31328	1.31328
4401	CYP19A1	0.0826394	0.936377	-1.06795
18162	MIR4461	0.446681	0.905985	-1.10377
28048	USP45	0.0520563	1.20031	1.20031
7940	HECW1-IT1	0.166585	0.950603	-1.05196
24661	SLC7A9	0.0846858	0.931111	-1.07399
29376	ZRANB1	0.768711	1.02333	1.02333
16007	LOC105378999	0.324085	0.935839	-1.06856
21251	PHF19	0.250786	1.06506	1.06506
5371	EFCAB9	0.233426	0.971573	-1.02926
29228	ZNF706	0.314206	1.08304	1.08304
443	ADRA2C	0.165608	1.05063	1.05063
4209	CTAGE1	0.0259159	0.867962	-1.15212
16995	MAFTRR	0.240567	0.936305	-1.06803
13162	LOC105369318	0.0231413	0.89607	-1.11598
7278	GMPR2	0.189957	1.19171	1.19171
9335	KCTD16	0.0213686	0.902439	-1.10811
19365	NBN	0.0828324	1.17945	1.17945
21763	POT1	0.0269862	1.25516	1.25516
24111	SGPP1	0.0451041	1.3745	1.3745
2927	CCNDBP1	0.0220005	1.38016	1.38016
23709	SBK1	0.995171	0.999594	-1.00041
6010	FAM169B	0.0190168	0.910716	-1.09804
9768	KRTAP19-1	0.0423307	0.900218	-1.11084
1245	ASB10	0.8716	0.99223	-1.00783
10821	LINC01372	0.39799	0.937421	-1.06676
15336	LOC105376762	0.290346	0.93412	-1.07053
9829	KRTAP9-3	0.0133995	0.878328	-1.13853
14030	LOC105372367	0.0822027	1.2181	1.2181
11228	LOC100130950	0.09676	1.15692	1.15692
13129	LOC103352541	0.0922601	0.933918	-1.07076
6749	FRAT1	0.0588555	1.29361	1.29361
22347	PTDSS1	0.665189	1.06397	1.06397
8658	IGHV3-48	0.0932782	1.4291	1.4291
20491	OR5AK4P	0.0113867	0.861474	-1.1608
6630	FLVCR1	0.0140129	1.22885	1.22885
28364	WDSUB1	0.1847	1.1552	1.1552
24790	SMIM10L1	0.0743536	1.27367	1.27367
16268	LOC284578	0.221982	0.933729	-1.07097
25861	SURF1	0.0446649	1.31939	1.31939
5075	DOK4	0.00167172	0.856855	-1.16706
20366	OR2T6	0.0244712	0.810271	-1.23416
27965	UQCRQ	0.0632817	1.16036	1.16036
7811	HADH	0.640906	0.974812	-1.02584
21858	PPM1K	0.279492	1.09641	1.09641
28920	ZNF286B	0.189949	0.858369	-1.165
1479	ATXN7L3B	0.0269152	1.34318	1.34318
2297	C4orf27	0.65373	1.03489	1.03489
2367	C7orf49	0.261705	1.10398	1.10398
18178	MIR448	0.697823	0.977664	-1.02285
12120	LOC101928205	0.406045	0.972476	-1.0283
4772	DGCR5	0.373869	1.04481	1.04481
26726	TMEM223	0.0599588	1.08427	1.08427
2281	C3orf58	0.147618	1.10436	1.10436
26202	TCF7L1	0.00336769	0.855487	-1.16892
28633	ZC2HC1B	0.0330456	0.852129	-1.17353
3476	CHODL	0.0380482	0.930418	-1.07479
7453	GPR108	0.0681793	1.15934	1.15934
9882	LAMC2	0.207372	0.954693	-1.04746
21175	PFDN5	0.0348842	1.24376	1.24376
9001	IRAK1	0.25359	1.04768	1.04768
14367	LOC105373539	0.0205939	0.818519	-1.22172
20254	OR11H6	0.212631	0.96473	-1.03656
16275	LOC284825	0.186173	0.934657	-1.06991
12855	LOC102724020	0.148886	0.879469	-1.13705
6871	G6PC2	0.28341	0.95977	-1.04192
6499	FGFR2	0.0328908	0.9075	-1.10193
919	AP2A2	0.116213	1.07892	1.07892
13981	LOC105372130	0.174827	0.951404	-1.05108
20005	NUAK2	0.123831	1.21556	1.21556
7988	HEXIM2	0.0558826	1.09132	1.09132
28261	WAC-AS1	0.0096138	1.19022	1.19022
14789	LOC105374942	0.457869	0.94736	-1.05557
24317	SLC15A3	0.0670811	1.26373	1.26373
22247	PSD3	0.970465	0.998752	-1.00125
27069	TPRKB	0.0273648	1.48207	1.48207
7326	GNPDA2	0.406483	1.0566	1.0566
3025	CD38	0.386046	1.15279	1.15279
27988	USP1	0.192278	1.18838	1.18838
20631	ORMDL2	0.435122	1.11986	1.11986
21828	PPIA	0.0209219	1.33197	1.33197
27454	TSC22D1	0.0626422	1.08306	1.08306
23635	SAC3D1	0.107235	0.923768	-1.08252
29344	ZNF880	0.0403363	1.1656	1.1656
5134	DPYD-AS1	0.0632145	1.38133	1.38133
6520	FIBP	0.976494	1.00224	1.00224
9665	KRBOX1-AS1	0.0933703	0.910886	-1.09783
4958	DNAH14	0.0208497	0.936928	-1.06732
13905	LOC105371735	0.199218	0.8825	-1.13314
17018	MAGEC2	0.0301806	0.793577	-1.26012
16966	MAATS1	0.0051185	0.874349	-1.14371
4173	CSRP2BP	0.267519	1.08472	1.08472
8419	HSPB11	0.390018	1.1241	1.1241
28159	VKORC1	0.160988	1.0853	1.0853
8533	IFI27L2	0.586129	1.02781	1.02781
10472	LINC00871	0.30792	0.961387	-1.04016
3712	CLVS1	0.0641662	0.892323	-1.12067
6522	FIG4	0.0340348	1.36202	1.36202
29200	ZNF678	0.00503647	1.27705	1.27705
698	AMER1	0.143934	1.06874	1.06874
21900	PPP1R3C	0.14744	0.920261	-1.08665
23755	SCARNA7	0.475058	0.8717	-1.14718
27853	UCHL3	0.127547	1.242	1.242
26836	TMEM89	0.565107	0.951243	-1.05126
28040	USP38	0.0655192	1.35097	1.35097
17974	MIR3689D1	0.00530482	0.598176	-1.67175
6381	FBXW2	0.0545466	1.32512	1.32512
18698	MLLT4	0.383009	1.07169	1.07169
1379	ATP13A5-AS1	0.333121	0.953275	-1.04902
14450	LOC105373831	0.885339	0.993492	-1.00655
27365	TRIM62	0.0985201	1.07992	1.07992
23548	RTEL1	0.0941844	0.927962	-1.07763
19668	NKAIN3	0.0314655	0.816485	-1.22476
13952	LOC105371938	0.0644011	0.894005	-1.11856
2573	CANT1	0.53917	1.02742	1.02742
19525	NEDD9	0.500102	1.06166	1.06166
1750	BMPER	0.0571554	0.881161	-1.13487
12660	LOC101930151	0.478889	0.942527	-1.06098
5067	DOCK7	0.200822	1.08895	1.08895
4033	CRB1	0.118056	0.913343	-1.09488
21064	PDF	0.0216328	1.1757	1.1757
4503	DANT2	0.0236513	0.894235	-1.11827
2982	CD163	0.116168	1.37016	1.37016
22552	RAB22A	0.0216899	1.47749	1.47749
10098	LIN37	0.942571	1.00595	1.00595
22188	PRRC1	0.0623868	1.21431	1.21431
28397	WIPI1	0.147644	1.24948	1.24948
12801	LOC102723778	0.279513	0.947477	-1.05543
2910	CCL4L2	0.186339	1.22779	1.22779
16594	LOC728093	0.641938	1.09023	1.09023
18197	MIR449C	0.943835	0.994828	-1.0052
23974	SEPW1	0.27099	1.11183	1.11183
5831	EXOSC3	0.0952657	1.21602	1.21602
22128	PROX1	0.025378	0.897746	-1.1139
124	ABHD18	0.0456449	1.32418	1.32418
14403	LOC105373654	0.058862	1.51763	1.51763
16182	LOC105748977	0.0474126	0.894558	-1.11787
5679	ERAL1	0.965101	1.00277	1.00277
11426	LOC100506107	0.66824	1.01142	1.01142
16008	LOC105379003	0.226279	0.959765	-1.04192
11612	LOC100653233	0.0249071	0.855583	-1.16879
25226	SNX7	0.0252207	0.895499	-1.1167
20618	ORAI1	0.485547	1.07873	1.07873
8842	IL25	0.389207	0.938658	-1.06535
13444	LOC105370120	0.0580831	0.885904	-1.12879
27875	UGDH	0.659258	1.06305	1.06305
237	ACTC1	0.0062552	0.880922	-1.13517
12714	LOC102723376	0.138556	0.943934	-1.0594
12871	LOC102724087	0.152599	0.905098	-1.10485
1566	BAG6	0.0561423	1.13003	1.13003
28862	ZNF213	0.0219704	0.842679	-1.18669
17525	MINPP1	0.00421396	1.22314	1.22314
24169	SHBG	0.291234	0.953246	-1.04905
3569	CKLF	0.277681	1.09511	1.09511
19592	NFE2L2	0.0765652	1.2062	1.2062
10786	LINC01324	0.714387	0.981933	-1.0184
17986	MIR373	0.0162844	1.63478	1.63478
15128	LOC105376127	0.614213	1.02728	1.02728
7764	GYG1	0.126544	1.13252	1.13252
7406	GPALPP1	0.348929	1.08216	1.08216
12443	LOC101929199	0.233314	0.939667	-1.06421
20391	OR4C4P	0.260812	0.924828	-1.08128
25194	SNU13	0.194426	1.13607	1.13607
6133	FAM26D	0.860937	0.992136	-1.00793
3889	COMMD3-BMI1	0.0325355	1.34133	1.34133
16245	LOC283435	0.552813	0.97558	-1.02503
14449	LOC105373824	0.00857641	0.880244	-1.13605
7066	GDE1	0.114628	1.30661	1.30661
20316	OR2AG2	0.576089	0.987331	-1.01283
18484	MIR550A2	0.0676045	0.796851	-1.25494
28765	ZHX2	0.326697	1.07726	1.07726
22019	PRELID2	0.130419	0.944219	-1.05908
3578	CLASP2	0.0350431	1.18043	1.18043
28880	ZNF233	0.927558	0.996894	-1.00312
15598	LOC105377658	0.0947134	0.929693	-1.07562
9404	KIAA0368	0.0328705	1.25538	1.25538
29067	ZNF517	0.000242659	0.782694	-1.27764
6280	FAR2	0.0508413	1.31054	1.31054
10127	LINC00163	0.316601	0.929552	-1.07579
22973	RGCC	0.494976	1.08438	1.08438
9103	ITPK1-AS1	0.332058	1.06061	1.06061
8949	INTS4P2	0.705934	0.96563	-1.03559
2184	C1orf56	0.824652	1.01457	1.01457
29206	ZNF684	0.409837	1.04229	1.04229
10308	LINC00507	0.18172	0.93401	-1.07065
16330	LOC339874	0.786471	1.01385	1.01385
2979	CD14	0.464022	1.12656	1.12656
4946	DMXL1	0.0251451	1.45539	1.45539
24947	SNORA68	0.0525598	1.3521	1.3521
25739	STK38L	0.0811897	1.20728	1.20728
23693	SAT2	0.086335	1.1906	1.1906
24495	SLC30A7	0.0720502	1.22862	1.22862
3478	CHORDC1	0.0343761	1.18564	1.18564
21727	POLR3F	0.0206335	1.25343	1.25343
26091	TBC1D2	0.0467564	1.22301	1.22301
24230	SIKE1	0.459683	1.04997	1.04997
26146	TBX18	0.587093	1.01639	1.01639
25591	SSH1	0.871702	1.01386	1.01386
21767	POTEC	0.322086	0.911682	-1.09687
16464	LOC440934	0.15986	0.951507	-1.05096
10344	LINC00574	0.644965	0.984647	-1.01559
12505	LOC101929425	0.455653	1.07544	1.07544
21952	PPTC7	0.00782206	1.44357	1.44357
26264	TEFM	0.145452	1.20635	1.20635
13559	LOC105370495	0.629144	1.03086	1.03086
4881	DKKL1	0.0542462	0.896379	-1.1156
13275	LOC105369622	0.00467347	0.881224	-1.13478
18642	MIR98	0.0393426	0.686822	-1.45598
8800	IL16	0.755378	0.987324	-1.01284
10304	LINC00501	0.147206	0.848809	-1.17812
18114	MIR4310	0.234396	0.913406	-1.0948
26771	TMEM30A	0.0636813	1.40925	1.40925
22522	QSOX1	0.959157	0.996441	-1.00357
12588	LOC101929631	0.102749	0.866145	-1.15454
2662	CASQ2	0.00256009	0.897234	-1.11454
25131	SNORD58A	0.00727037	1.78421	1.78421
26097	TBC1D23	0.10364	1.2042	1.2042
2774	CCDC155	0.0520343	0.909489	-1.09952
28769	ZIC3	0.0329316	0.927616	-1.07803
16228	LOC255177	0.958372	1.00146	1.00146
11849	LOC101927431	0.0219849	0.805105	-1.24207
27424	TRPC4	0.0358094	0.923484	-1.08286
11642	LOC100996654	0.521586	0.965516	-1.03572
2648	CASP10	0.0773157	1.16108	1.16108
13357	LOC105369861	0.0987755	0.850546	-1.17572
11066	LMBRD2	0.145533	1.15766	1.15766
7060	GCSH	0.274353	0.951536	-1.05093
6564	FLJ12825	0.0530974	0.870755	-1.14843
597	AKR7A2P1	0.0255493	0.815889	-1.22566
9202	KBTBD11-OT1	0.0162171	0.9052	-1.10473
16080	LOC105379229	0.139762	0.92994	-1.07534
5735	ERV3-1	0.0661655	1.2443	1.2443
7556	GRAMD1C	0.519149	0.97119	-1.02966
3310	CEP41	0.0368859	1.07322	1.07322
16339	LOC340340	0.000369009	0.787086	-1.27051
11794	LOC101927285	0.0767672	0.932618	-1.07225
11162	LOC100129215	0.717566	1.01645	1.01645
9181	KANSL1L	0.0106784	1.29889	1.29889
10024	LGALS3	0.0656335	1.25224	1.25224
9313	KCNQ2	0.172668	0.947595	-1.0553
27040	TPD52	0.67198	1.02119	1.02119
26206	TCHHL1	0.624329	0.952383	-1.05
20249	OR11G2	0.113316	0.941174	-1.0625
22141	PRPF40B	0.228163	1.05156	1.05156
18032	MIR3926-1	0.816394	0.981721	-1.01862
20646	OSBPL9	0.00946258	1.33512	1.33512
1071	ARHGAP24	0.0217666	1.34695	1.34695
29048	ZNF492	0.120854	0.898218	-1.11332
17392	METTL16	0.356376	1.034	1.034
3131	CDH3	0.00755784	0.90978	-1.09917
4266	CTNNBL1	0.0221433	1.16325	1.16325
4245	CTD-2350J17.1	0.426815	0.971627	-1.0292
3463	CHML	0.0538467	1.33015	1.33015
19443	ND6	0.395879	0.932456	-1.07244
15902	LOC105378706	0.472956	0.960367	-1.04127
27834	UBR7	0.255802	1.07869	1.07869
53	AASS	0.0257718	0.810338	-1.23405
7765	GYG2	0.00464842	0.83387	-1.19923
27325	TRIM29	0.0154796	0.917502	-1.08992
15334	LOC105376745	0.0105892	0.83038	-1.20427
26323	TEX9	0.0576824	1.13585	1.13585
6926	GAGE2C	0.0190147	0.763195	-1.31028
9331	KCTD11	0.0856189	0.895753	-1.11638
29052	ZNF500	0.0118469	0.819365	-1.22046
20831	PAPPA-AS2	0.563979	0.976246	-1.02433
26001	TAF1L	0.407214	0.968546	-1.03248
23923	SEMA3C	0.0180934	1.19722	1.19722
3570	CKM	0.936095	0.994107	-1.00593
14568	LOC105374245	0.233725	0.939634	-1.06424
8296	HP	0.863158	1.02799	1.02799
22616	RABL2B	0.932895	1.00934	1.00934
5482	EIF5A2	0.0879286	1.11718	1.11718
27456	TSC22D2	0.0331642	1.19912	1.19912
14321	LOC105373401	0.0446901	0.890626	-1.12281
22468	PVT1	0.901109	0.995406	-1.00462
24569	SLC39A9	0.0939632	1.20843	1.20843
17160	MARCH5	0.0228547	1.35229	1.35229
2549	CAMK1	0.101038	1.13226	1.13226
10897	LINC01490	0.285686	0.912376	-1.09604
17924	MIR34B	0.067824	0.899908	-1.11123
11604	LOC100652807	0.279441	0.939483	-1.06441
15946	LOC105378810	0.0289691	0.891811	-1.12131
19321	NANS	0.235407	1.1026	1.1026
24200	SHROOM3	0.000544457	0.892636	-1.12028
19142	MYADML	0.154395	0.900546	-1.11044
27664	TUBGCP2	0.396128	1.1013	1.1013
9010	IRF2BP2	0.00635463	1.58013	1.58013
13965	LOC105372013	0.511725	0.965765	-1.03545
23426	RPS12	0.0892811	1.19533	1.19533
8207	HNMT	0.390587	1.17655	1.17655
10892	LINC01485	0.024118	0.872367	-1.14631
10247	LINC00403	0.876781	0.99359	-1.00645
5523	ELOVL5	0.105649	1.25462	1.25462
23410	RPN2	0.271336	1.19975	1.19975
518	AGTRAP	0.484196	1.05439	1.05439
25689	STARD7	0.0915577	1.17722	1.17722
6571	FLJ21408	0.0476273	0.947874	-1.05499
1969	C12orf10	0.135138	1.14594	1.14594
28209	VPS54	0.0744219	1.43965	1.43965
27009	TOR1B	0.184125	1.18558	1.18558
22400	PTPN20	0.0859623	0.897871	-1.11375
17185	MASTL	0.0215688	1.44396	1.44396
23951	SENP8	0.170556	1.05536	1.05536
12670	LOC102467079	0.637544	0.979793	-1.02062
28343	WDR72	0.294454	0.953337	-1.04895
3694	CLRN1	0.13736	1.06482	1.06482
25354	SPATA31A3	0.378773	0.949315	-1.05339
17920	MIR345	0.0016942	0.740602	-1.35025
20464	OR52E6	0.94987	0.99631	-1.0037
11759	LOC101927187	0.516656	0.961786	-1.03973
26764	TMEM260	0.0048044	1.31399	1.31399
25812	SUCLG2	0.0984	1.09996	1.09996
1050	ARFIP1	0.0875209	1.27059	1.27059
20614	OR9I1	0.00103387	0.755136	-1.32426
24410	SLC25A24	0.108261	1.16836	1.16836
28202	VPS45	0.215369	1.18326	1.18326
26222	TCP11L2	0.0453762	1.2394	1.2394
16457	LOC440602	0.20385	0.906525	-1.10311
3906	COPS3	0.0821995	1.23872	1.23872
4803	DHRS3	0.219377	0.933932	-1.07074
24156	SH3RF2	0.0457058	0.933425	-1.07132
11389	LOC100505711	0.234091	0.927372	-1.07832
4479	CYYR1-AS1	0.0527613	0.91278	-1.09555
25921	SYNGR3	0.14409	0.92572	-1.08024
17268	MCOLN1	0.505555	1.06639	1.06639
12593	LOC101929653	0.18529	0.906612	-1.10301
25613	SSU72	0.119217	1.17992	1.17992
19729	NME4	0.0347716	0.889418	-1.12433
21116	PDZD8	0.0394648	1.24415	1.24415
24836	SMTN	0.465856	1.02899	1.02899
23982	SERINC1	0.0124249	1.38624	1.38624
27300	TRHDE	0.219222	0.93076	-1.07439
18135	MIR4423	0.48898	0.977684	-1.02283
13420	LOC105370036	0.541457	1.03384	1.03384
23016	RHBDD1	0.684994	1.02374	1.02374
17342	MEFV	0.18324	1.25143	1.25143
19794	NOTCH1	0.277216	1.06383	1.06383
17977	MIR3689F	0.0727264	0.71871	-1.39138
9471	KIF1A	0.0632353	0.929714	-1.0756
26064	TAS2R46	0.0125628	1.31364	1.31364
22736	RASGRP4	0.0938205	1.19292	1.19292
16764	LRRC26	0.985135	1.00118	1.00118
25216	SNX29P1	0.319244	1.05467	1.05467
16187	LOC143666	0.000398093	0.77907	-1.28358
10851	LINC01425	0.0603759	0.945803	-1.0573
1785	BORCS7	0.149366	0.936054	-1.06831
17629	MIR1296	0.0025462	1.28085	1.28085
16554	LOC646471	0.0132678	1.18631	1.18631
24853	SNAP25	0.504926	0.962187	-1.0393
11216	LOC100130520	0.804652	0.964174	-1.03716
17534	MIR100	0.0704749	0.938252	-1.06581
21475	PLAGL2	0.0659043	1.23806	1.23806
22300	PSMD2	0.270646	1.1036	1.1036
5242	DUX4L4	0.0154673	0.758586	-1.31824
13161	LOC105369317	0.138622	0.948771	-1.054
26154	TBX3	0.443987	0.965368	-1.03587
14354	LOC105373516	0.312272	0.942652	-1.06084
27870	UFM1	0.0529465	1.26047	1.26047
20012	NUCB2	0.344437	1.04858	1.04858
24863	SNAPIN	0.348076	1.10367	1.10367
14861	LOC105375240	0.60003	0.97054	-1.03035
28461	XBP1	0.094721	1.24531	1.24531
21125	PEAK1	0.00853249	1.27578	1.27578
17997	MIR378C	0.608266	0.980037	-1.02037
25863	SURF4	0.368503	1.08511	1.08511
6409	FCN2	0.00566005	0.833131	-1.20029
20401	OR4E2	0.478575	0.975781	-1.02482
7476	GPR158	0.000615851	0.898651	-1.11278
11580	LOC100507557	0.559764	1.05341	1.05341
731	ANAPC15	0.581877	1.04021	1.04021
14097	LOC105372638	0.765189	1.01121	1.01121
8990	IQCJ	0.104586	0.922771	-1.08369
14194	LOC105372937	0.0467979	0.794241	-1.25906
18643	MIR99A	0.0793882	0.848134	-1.17906
15087	LOC105375977	0.64829	1.0206	1.0206
26604	TMEM115	0.561139	1.04072	1.04072
25476	SPRR2B	0.272323	0.95681	-1.04514
18873	MRPL14	0.165496	1.19042	1.19042
24437	SLC25A46	0.704163	1.04257	1.04257
28616	ZBTB44	0.0218239	1.44135	1.44135
4855	DIRC2	0.106058	1.25871	1.25871
8695	IGKV2-24	0.205337	1.36344	1.36344
29093	ZNF550	0.942458	1.00411	1.00411
17449	MFSD9	0.58044	1.03458	1.03458
18598	MIR758	0.263178	0.912348	-1.09607
9448	KIAA1683	0.698302	1.01589	1.01589
4850	DIP2C	0.196367	0.932634	-1.07223
9914	LAS1L	0.0107885	1.31357	1.31357
3411	CGREF1	0.083387	0.921989	-1.08461
26050	TAS2R14	0.643662	0.947129	-1.05582
27745	UBAC1	0.726415	1.02216	1.02216
14863	LOC105375248	0.40056	0.937916	-1.06619
25850	SUOX	0.904169	1.00695	1.00695
19438	ND1	0.763653	0.990551	-1.00954
14245	LOC105373122	0.0017722	0.837433	-1.19412
20620	ORAI3	0.0099055	1.19831	1.19831
20086	NUTM2G	0.952169	1.00467	1.00467
14896	LOC105375377	0.855454	1.00745	1.00745
16014	LOC105379013	0.312025	0.95065	-1.05191
28474	XKR3	0.812224	0.990599	-1.00949
28790	ZMYM1	0.231356	1.16119	1.16119
3908	COPS5	0.136072	1.13858	1.13858
12833	LOC102723906	0.0905811	0.933602	-1.07112
21135	PELI2	0.158692	1.14551	1.14551
25466	SPPL3	0.00721247	1.29774	1.29774
8032	HINT2	0.276671	1.06787	1.06787
26747	TMEM246-AS1	0.0400915	0.878448	-1.13837
20066	NUP58	0.0954564	1.1993	1.1993
16292	LOC285423	0.621781	0.983615	-1.01666
27710	TXNL1	0.286836	1.13665	1.13665
4380	CYB5R4	0.0294103	1.44548	1.44548
13651	LOC105370710	0.130439	0.85688	-1.16702
4969	DNAI2	0.0062277	0.887302	-1.12701
1616	BCAP31	0.407351	1.05837	1.05837
16678	LOXHD1	0.0123645	0.883639	-1.13168
25821	SUGT1	0.0572032	1.30518	1.30518
22898	REG1B	0.25726	0.940222	-1.06358
6254	FAM96A	0.105434	1.21728	1.21728
7814	HAGH	0.3358	1.1409	1.1409
5090	DPEP3	0.998245	0.999861	-1.00014
10847	LINC01420	0.239287	1.14687	1.14687
28588	ZBTB11-AS1	0.158305	1.07835	1.07835
24318	SLC15A4	0.0654377	1.24021	1.24021
21401	PITRM1	0.0606376	1.20974	1.20974
23104	RMDN1	0.0138519	1.33037	1.33037
7984	HEXB	0.162329	1.41681	1.41681
16523	LOC644090	0.762211	1.03505	1.03505
25153	SNORD88C	0.683257	0.969798	-1.03114
22811	RBM4B	0.176421	1.14014	1.14014
3985	CPLX4	0.221721	0.903518	-1.10678
1367	ATP11A	0.0491783	1.24531	1.24531
276	ACY1	0.665982	1.01576	1.01576
4529	DBH-AS1	0.0714367	0.911529	-1.09706
7503	GPR35	0.264557	0.950106	-1.05251
21017	PCYT2	0.944249	0.996568	-1.00344
25070	SNORD116-16	0.463572	1.02584	1.02584
18435	MIR542	0.184352	0.88617	-1.12845
21553	PLGLB2	0.310407	0.908722	-1.10045
21102	PDSS1	0.0666855	1.19626	1.19626
14700	LOC105374657	0.834144	1.0126	1.0126
10039	LGMN	0.129278	1.12646	1.12646
22355	PTGDS	0.916244	0.988701	-1.01143
20974	PCGF2	0.262365	0.930635	-1.07454
25386	SPC25	0.259049	0.946161	-1.0569
3227	CEACAM7	0.0307896	0.903436	-1.10689
19384	NBR2	0.932628	0.992044	-1.00802
18307	MIR4746	0.557887	1.05367	1.05367
7521	GPR82	0.0893792	1.12817	1.12817
24505	SLC35A1	0.162108	1.20757	1.20757
24562	SLC39A2	0.147412	0.934	-1.07066
7317	GNGT2	0.0736582	0.856013	-1.16821
5646	EPHA8	0.912304	0.996371	-1.00364
8378	HSD3B2	0.0186426	0.889701	-1.12397
9038	ISL1	0.21738	0.954577	-1.04758
20050	NUP133	0.111404	1.10792	1.10792
23256	RNU6-56P	0.0814014	0.68705	-1.4555
14548	LOC105374163	0.0411175	1.15867	1.15867
20445	OR51H1	0.142213	0.875145	-1.14267
14762	LOC105374835	0.100834	1.05214	1.05214
19466	NDUFA11	0.452986	1.04651	1.04651
25222	SNX33	0.520769	1.03785	1.03785
21527	PLEKHF1	0.419002	0.964931	-1.03634
26705	TMEM203	0.0925973	1.14072	1.14072
16838	LRRN3	0.601967	1.10314	1.10314
12693	LOC102606465	0.727283	1.02325	1.02325
24171	SHC2	0.3284	1.04579	1.04579
5897	FAF2	0.0542449	1.2567	1.2567
13572	LOC105370515	0.00546252	1.58798	1.58798
5089	DPEP2	0.0565963	1.24536	1.24536
11191	LOC100129999	0.181629	0.923013	-1.08341
26353	TFRC	0.00518751	1.30303	1.30303
4375	CYB5D1	0.778623	1.01648	1.01648
17843	MIR3148	0.184484	0.776135	-1.28844
25629	ST20	0.00323716	1.17795	1.17795
9396	KIAA0125	0.143945	1.11073	1.11073
22272	PSMA6	0.255585	1.13101	1.13101
2889	CCL13	0.00084719	0.685168	-1.4595
7439	GPHN	0.0919047	1.09957	1.09957
25828	SULT1B1	0.962855	0.991779	-1.00829
5776	ETFDH	0.0222272	1.30544	1.30544
23252	RNU5E-1	0.201092	0.873333	-1.14504
4457	CYP4X1	0.0122493	0.881493	-1.13444
3483	CHPT1	0.0932496	1.20099	1.20099
23690	SASH3	0.206416	1.17624	1.17624
4922	DLX5	0.570842	1.02324	1.02324
8161	HMG20A	0.188247	1.09019	1.09019
5397	EGFL7	0.486888	0.962471	-1.03899
10310	LINC00511	0.108672	0.938548	-1.06548
15194	LOC105376327	0.048336	0.822155	-1.21631
2587	CAPN5	0.163819	0.953057	-1.04926
24030	SERTAD4-AS1	0.822294	0.991457	-1.00862
23024	RHBG	0.306466	0.94374	-1.05961
23838	SDCBP	0.116725	1.21789	1.21789
12349	LOC101928880	0.0577484	0.878254	-1.13862
917	AP1S3	0.250739	1.0567	1.0567
11402	LOC100505853	0.0246648	0.873299	-1.14508
6123	FAM230A	0.0161083	0.810559	-1.23372
11589	LOC100507646	0.00418975	0.740658	-1.35015
4293	CTSW	0.14182	1.26561	1.26561
18535	MIR603	0.0858017	0.874874	-1.14302
14078	LOC105372582	0.167257	1.07244	1.07244
9616	KLK5	0.170672	0.88384	-1.13143
5331	EDEM2	0.0938641	1.10309	1.10309
10671	LINC01158	0.0118685	0.831475	-1.20268
844	ANKRD63	0.0250291	0.762495	-1.31148
12653	LOC101930026	0.047406	0.8724	-1.14626
24634	SLC6A18	0.0361986	0.888847	-1.12505
20255	OR11L1	0.353203	0.94542	-1.05773
2353	C6orf48	0.115207	1.29065	1.29065
12345	LOC101928864	0.270717	0.961209	-1.04036
8945	INTS2	0.357528	1.09337	1.09337
22175	PRR30	0.0177826	0.853364	-1.17183
5319	ECSIT	0.227477	1.1032	1.1032
23583	RUSC1-AS1	0.161418	1.11043	1.11043
9590	KLHL33	0.711318	0.982418	-1.0179
19665	NIT2	0.00202509	1.29191	1.29191
12414	LOC101929112	0.225153	1.06312	1.06312
11198	LOC100130238	0.361041	0.967514	-1.03358
9625	KLRB1	0.19451	1.34979	1.34979
24892	SNHG21	0.964889	0.996605	-1.00341
19074	MTOR-AS1	0.0223888	1.17838	1.17838
1512	B3GALNT1	0.0293362	0.877533	-1.13956
16167	LOC105379778	0.00459953	0.843017	-1.18622
28822	ZNF14	0.418661	1.09555	1.09555
18069	MIR4263	0.579267	1.08152	1.08152
2331	C5orf66	0.225508	1.08802	1.08802
27974	UROC1	0.296535	0.955978	-1.04605
14371	LOC105373559	0.32716	0.944988	-1.05821
15256	LOC105376501	0.00502552	0.882737	-1.13284
19391	NCAPD3	0.0798124	1.10756	1.10756
9372	KDM6A	0.00255287	1.41934	1.41934
3830	COL13A1	0.0655056	0.859788	-1.16308
7647	GSDMC	0.0826176	0.872475	-1.14616
9578	KLHL20	0.0505641	1.23028	1.23028
27677	TUSC1	0.56518	0.973042	-1.02771
15695	LOC105377998	0.0743619	0.843513	-1.18552
13863	LOC105371562	0.057452	0.906515	-1.10313
22749	RASSF6	0.615954	0.983145	-1.01714
27728	TYW3	0.457237	0.946242	-1.05681
26470	TIMM23	0.190065	1.34528	1.34528
16655	LOC730183	0.974073	0.99865	-1.00135
10330	LINC00544	0.253153	0.944304	-1.05898
651	ALKBH1	0.0307763	1.10835	1.10835
4017	CPXCR1	0.763299	0.987486	-1.01267
10178	LINC00304	0.0881376	0.91593	-1.09179
7621	GRP	0.131137	0.894057	-1.1185
6031	FAM180B	0.20924	0.921745	-1.0849
21177	PFKFB1	0.089682	0.921314	-1.08541
2785	CCDC17	0.0963325	1.11788	1.11788
18333	MIR4783	0.574246	0.970869	-1.03001
585	AKR1B10	0.0950674	0.918357	-1.0889
7855	HBB	0.530894	0.940944	-1.06276
6327	FBXL19	0.355009	0.943796	-1.05955
5087	DPCR1	0.368705	0.918657	-1.08855
24008	SERPINB4	0.275705	0.919784	-1.08721
15620	LOC105377730	0.876905	0.992564	-1.00749
1700	BHLHE23	0.0419362	0.895122	-1.11717
11418	LOC100506023	0.0252113	0.844427	-1.18423
26115	TBC1D4	0.83056	0.982146	-1.01818
14736	LOC105374749	0.0887843	0.878752	-1.13798
27164	TRAP1	0.0514252	1.26425	1.26425
27985	USHBP1	0.150715	0.922866	-1.08358
8954	INTS8	0.0783537	1.21615	1.21615
8446	HTR3B	0.0258168	0.911394	-1.09722
3683	CLNS1A	0.121793	1.13687	1.13687
17012	MAGEB18	0.0346826	0.875661	-1.14199
14925	LOC105375477	0.661563	1.02041	1.02041
9426	KIAA1191	0.0226414	1.17205	1.17205
11298	LOC100270746	0.670561	1.02216	1.02216
6830	FUT11	0.0717256	1.19788	1.19788
23244	RNU105B	0.186445	1.45702	1.45702
3018	CD300LF	0.272686	1.15493	1.15493
19561	NEU2	0.0809223	0.895686	-1.11646
24617	SLC5A4	0.0573065	0.875291	-1.14248
26157	TBX5-AS1	0.599939	0.981751	-1.01859
28211	VPS8	0.0578394	1.21323	1.21323
14703	LOC105374661	0.0621479	0.894765	-1.11761
17992	MIR376A2	0.0256093	0.765077	-1.30706
6644	FMO5	0.274334	1.07177	1.07177
12881	LOC102724142	0.59707	0.961142	-1.04043
25623	SSX8	0.0167623	0.660232	-1.51462
9456	KIAA2013	0.951445	0.995096	-1.00493
1074	ARHGAP26-AS1	0.037915	1.25387	1.25387
4107	CRYBG3	0.032021	1.36981	1.36981
15113	LOC105376085	0.187073	0.955857	-1.04618
21859	PPM1L	0.0149923	1.25436	1.25436
17543	MIR105-2	0.0297575	0.889008	-1.12485
20845	PARD3B	0.00158249	0.82289	-1.21523
10513	LINC00930	0.385859	0.958387	-1.04342
10795	LINC01339	0.240789	0.950033	-1.0526
18602	MIR765	0.292828	0.916732	-1.09083
5434	EIF2A	0.036828	1.50958	1.50958
2494	CACNA2D3-AS1	0.681053	0.972679	-1.02809
13819	LOC105371378	0.956938	1.00287	1.00287
27768	UBE2E1	0.0215871	1.21479	1.21479
29044	ZNF487	0.336252	1.05454	1.05454
27824	UBQLN2	0.159424	1.16486	1.16486
25672	STAG3L4	0.038535	1.20889	1.20889
5724	ERMARD	0.0682363	1.3535	1.3535
3539	CIB3	0.0322679	0.890155	-1.1234
28353	WDR83OS	0.195712	1.20264	1.20264
3520	CHST3	0.0984773	0.919243	-1.08785
14914	LOC105375440	0.781103	1.01728	1.01728
6820	FUCA2	0.0235933	1.50977	1.50977
3556	CISD3	0.277881	0.927901	-1.0777
9153	JMJD6	0.133658	1.1572	1.1572
12666	LOC101930370	0.576722	1.04277	1.04277
3703	CLTA	0.115966	1.14158	1.14158
19141	MYADM	0.203588	1.08362	1.08362
10964	LINC01563	0.456145	0.962333	-1.03914
12646	LOC101929974	0.497966	0.911799	-1.09673
19490	NDUFB11	0.821033	1.02526	1.02526
12883	LOC102724148	0.00600646	0.907419	-1.10203
7289	GNAL	0.139716	1.07908	1.07908
18710	MMAB	0.449951	0.948715	-1.05406
24957	SNORA71D	0.107213	0.777736	-1.28578
14305	LOC105373356	0.206567	0.948963	-1.05378
20109	NYAP2	0.0203214	0.927381	-1.07831
13156	LOC105369306	0.0561708	0.842028	-1.18761
15001	LOC105375734	0.73706	1.02537	1.02537
27335	TRIM39-RPP21	0.144959	1.23393	1.23393
23136	RND2	0.49067	1.04433	1.04433
3475	CHN2	0.319002	1.07749	1.07749
15199	LOC105376350	0.0416211	0.903953	-1.10625
9212	KCCAT198	0.469188	0.967873	-1.03319
23213	RNF225	0.081432	0.887607	-1.12662
5429	EIF1AX	0.00486025	1.67078	1.67078
24260	SIX4	0.19782	0.953017	-1.0493
24257	SIX2	0.0255052	0.837196	-1.19446
7956	HEPH	0.973601	0.998054	-1.00195
22048	PRKAB2	0.0187864	1.33759	1.33759
14942	LOC105375553	0.325868	0.952155	-1.05025
24360	SLC20A2	0.0104475	1.14409	1.14409
26775	TMEM33	0.0351784	1.61104	1.61104
15484	LOC105377349	0.632045	0.984644	-1.0156
1453	ATP8B2	0.412475	0.940435	-1.06334
14103	LOC105372654	0.57516	0.976505	-1.02406
4901	DLGAP1-AS1	0.155825	1.12289	1.12289
3412	CGRRF1	0.173576	1.11268	1.11268
13919	LOC105371805	0.921858	1.00617	1.00617
11379	LOC100505549	0.0396564	1.25237	1.25237
9053	ISYNA1	0.457814	0.957198	-1.04472
8545	IFITM1	0.588545	1.08491	1.08491
26412	THG1L	0.10201	1.24955	1.24955
13577	LOC105370526	0.00889575	1.6616	1.6616
2398	C8orf59	0.132615	1.22763	1.22763
1991	C14orf1	0.269946	1.19193	1.19193
302	ADAM32	0.147746	0.922573	-1.08393
29177	ZNF649-AS1	0.589465	1.02328	1.02328
17021	MAGED2	0.472589	1.06495	1.06495
28019	USP22	0.224949	1.10545	1.10545
20014	NUDC	0.10639	1.13217	1.13217
6071	FAM201A	0.0633048	0.888776	-1.12514
8832	IL21	0.856418	1.00478	1.00478
27440	TRPT1	0.0661025	1.16117	1.16117
23260	RNU6-63P	0.00182151	0.781284	-1.27994
1642	BCL2L13	0.0611553	1.09243	1.09243
17408	METTL5	0.0563003	1.24781	1.24781
16087	LOC105379276	0.144629	0.830044	-1.20476
21316	PIF1	0.649141	0.977158	-1.02338
7770	GYPC	0.262308	1.12632	1.12632
14688	LOC105374634	0.107154	0.897749	-1.1139
17437	MFSD14A	0.0218319	1.31595	1.31595
16023	LOC105379037	0.229101	0.954161	-1.04804
16137	LOC105379438	0.0984781	0.838249	-1.19296
6338	FBXL8	0.107393	0.889132	-1.12469
1720	BIRC7	0.0566318	0.860663	-1.16189
19730	NME5	0.84303	0.994344	-1.00569
10175	LINC00301	0.822231	0.994774	-1.00525
3762	CNNM1	0.190504	0.930438	-1.07476
17873	MIR3180-4	0.142892	0.866864	-1.15358
14332	LOC105373438	0.093357	0.760925	-1.31419
569	AKAP2	0.813408	1.01118	1.01118
5350	EEF1E1	0.0846939	1.19381	1.19381
7613	GRM5-AS1	0.000839841	0.888267	-1.12579
26621	TMEM132B	0.00770175	0.804	-1.24378
25620	SSX5	0.0534196	0.856879	-1.16703
22240	PS1TP4	0.0209175	1.71135	1.71135
20597	OR8G2	0.191782	0.912027	-1.09646
8351	HS3ST5	0.452498	0.962512	-1.03895
29338	ZNF860	0.699198	1.01587	1.01587
19309	NAIP	0.109786	1.27644	1.27644
12970	LOC102724478	0.256516	0.932347	-1.07256
27042	TPD52L2	0.0550291	1.22233	1.22233
1374	ATP13A2	0.0194367	1.14202	1.14202
26164	TCAIM	0.112231	1.22382	1.22382
13545	LOC105370469	0.998931	1.00007	1.00007
29193	ZNF671	0.801967	1.02237	1.02237
6893	GABRA5	0.630251	0.981535	-1.01881
14509	LOC105374017	0.189456	0.900202	-1.11086
11412	LOC100505942	0.530589	0.954475	-1.0477
1358	ATMIN	0.142621	1.27959	1.27959
4158	CSNK2A1	0.0756887	1.23219	1.23219
26744	TMEM244	0.223298	0.927568	-1.07809
8653	IGHV3-20	0.0227218	0.81942	-1.22038
28120	VCP	0.0519919	1.24036	1.24036
22525	QTRTD1	0.0498927	1.1748	1.1748
6900	GABRG1	0.00262643	0.849376	-1.17733
[truncated: 27,406 more rows]
