# Supplementary material for: The transcriptome of peripheral blood mononuclear cells in patients with clinical subtypes of late age-related macular degeneration
Source: Immun Ageing. 2019 Aug 15;16:20. doi: 10.1186/s12979-019-0160-0 (PMC6696679; doi:10.1186/s12979-019-0160-0)
Supplement: Supplementary file 6 — List of significantly differentially expressed genes between neovascular AMD with and without subretinal fibrosis. (XLSX 47 kb) [file 12979_2019_160_MOESM6_ESM.xlsx]

## Sheet: Ark1
Column #	Transcript ID	p-value(Fibrosis pos vs. Fibrosis neg)	Ratio(Fibrosis pos vs. Fibrosis neg)	Fold-Change(Fibrosis pos vs. Fibrosis neg)
19838	NPIPB15	0.00630845	0.712279	-1.40394
9269	KCNJ13	0.00455212	1.34093	1.34093
17567	MIR1231	0.00331451	0.757949	-1.31935
13594	LOC105370574	0.001379	0.754378	-1.3256
18101	MIR4299	0.000396664	0.734791	-1.36093
8059	HIST1H2AM	0.00932148	1.66408	1.66408
13109	LOC102725139	0.00234598	0.702357	-1.42378
21805	PPA2	0.0113748	1.34693	1.34693
17744	MIR210	0.0281709	0.729216	-1.37134
3973	CPD	0.0334511	1.46268	1.46268
15407	LOC105377104	0.000552906	0.74767	-1.33749
7262	GM2A	0.0328234	1.39725	1.39725
27225	TRBJ2-6	0.0270879	1.32356	1.32356
18150	MIR4442	0.0315817	0.63813	-1.56708
8718	IGLJ2	0.0113972	0.617537	-1.61934
21325	PIGK	0.00628765	1.44534	1.44534
1041	ARF4	0.00909832	1.32101	1.32101
9947	LCE4A	0.00268122	0.734729	-1.36105
21312	PID1	0.0395722	1.35955	1.35955
11176	LOC100129550	0.0150011	1.50016	1.50016
3895	COMMD9	0.00341763	1.33384	1.33384
27844	UBXN2B	0.027524	1.46808	1.46808
12590	LOC101929634	0.0406417	0.721169	-1.38664
7033	GCA	0.0365813	1.4734	1.4734
7896	HCP5	0.00361622	1.35353	1.35353
28073	UTP18	0.00936631	1.3614	1.3614
27571	TTC39A-AS1	0.000345587	0.741667	-1.34831
14297	LOC105373334	0.0176196	1.30098	1.30098
6755	FRG1	0.0289648	1.40899	1.40899
14940	LOC105375547	0.034444	1.32962	1.32962
18360	MIR494	0.00873575	0.697391	-1.43392
14271	LOC105373212	0.00770065	0.730741	-1.36847
26523	TLR6	0.0349832	1.32381	1.32381
16909	LY6G6C	0.00186697	0.761248	-1.31363
27004	TOPORS	0.0152293	1.33232	1.33232
18645	MIR99B	0.00778859	0.594159	-1.68305
1721	BIRC8	0.0111015	0.751508	-1.33066
8178	HMGN2	0.0173429	1.37381	1.37381
23907	SEL1L	0.0258794	1.41276	1.41276
9340	KCTD20	0.0237322	1.37757	1.37757
8962	IPMK	0.0174501	1.41741	1.41741
5526	ELP2	0.00997706	1.3626	1.3626
15554	LOC105377538	0.0366634	1.46225	1.46225
8684	IGKV1-9	0.0260638	0.669777	-1.49303
27346	TRIM48	0.000482569	0.710437	-1.40758
29310	ZNF814	0.013945	1.32688	1.32688
23912	SELK	0.00597333	1.32784	1.32784
21467	PLAA	0.0160342	1.38684	1.38684
4649	DDX28	0.00375757	1.38324	1.38324
1075	ARHGAP26-IT1	0.0373407	1.81135	1.81135
28403	WLS	0.0153583	1.32202	1.32202
2434	C9orf66	0.0110815	1.33275	1.33275
18201	MIR4502	0.00684016	0.612726	-1.63205
2643	CASD1	0.0172738	1.33612	1.33612
17921	MIR346	0.00782317	0.707019	-1.41439
28690	ZDHHC21	0.000983733	1.54049	1.54049
17056	MAN1A1	0.0184865	1.44651	1.44651
27279	TREML3P	0.0119822	0.733046	-1.36417
4039	CREB1	0.00789613	1.52852	1.52852
13537	LOC105370447	0.039623	1.34691	1.34691
17438	MFSD14B	0.00190843	1.8257	1.8257
11433	LOC100506142	0.0486027	1.30692	1.30692
26660	TMEM167B	0.0365852	1.47474	1.47474
17812	MIR3116-1	0.0237434	0.74421	-1.34371
18678	MKRN9P	0.0242185	0.766451	-1.30472
18299	MIR4732	0.0414687	0.736402	-1.35795
19599	NFIC	0.0161545	1.30838	1.30838
1515	B3GALT2	0.0240685	1.33207	1.33207
3621	CLDND1	0.0195899	1.44719	1.44719
24223	SIGLEC9	0.0430595	1.44462	1.44462
20022	NUDT13	0.00215584	1.39621	1.39621
24916	SNORA28	0.0450381	1.31814	1.31814
25107	SNORD16	0.0289222	1.41199	1.41199
2371	C7orf60	0.0461573	1.33522	1.33522
6698	FOXD4L6	0.0253512	0.678855	-1.47307
26583	TMED5	0.0122376	1.53491	1.53491
14264	LOC105373192	0.0257938	1.47486	1.47486
19675	NKG7	0.026508	1.65598	1.65598
17396	METTL21A	0.0306358	1.33911	1.33911
9752	KRTAP10-6	0.00278391	0.722642	-1.38381
9780	KRTAP20-1	0.00266963	0.697708	-1.43326
18463	MIR548I2	0.0485886	0.521445	-1.91775
13788	LOC105371227	0.00913348	0.659795	-1.51562
17972	MIR3689A	0.0319327	0.631712	-1.583
26246	TDRD7	0.0161441	1.3098	1.3098
17386	METTL10	0.0492024	1.31328	1.31328
24111	SGPP1	0.0451041	1.3745	1.3745
2927	CCNDBP1	0.0220005	1.38016	1.38016
25861	SURF1	0.0446649	1.31939	1.31939
1479	ATXN7L3B	0.0269152	1.34318	1.34318
27069	TPRKB	0.0273648	1.48207	1.48207
21828	PPIA	0.0209219	1.33197	1.33197
6522	FIG4	0.0340348	1.36202	1.36202
17974	MIR3689D1	0.00530482	0.598176	-1.67175
22552	RAB22A	0.0216899	1.47749	1.47749
124	ABHD18	0.0456449	1.32418	1.32418
17986	MIR373	0.0162844	1.63478	1.63478
3889	COMMD3-BMI1	0.0325355	1.34133	1.34133
4946	DMXL1	0.0251451	1.45539	1.45539
21952	PPTC7	0.00782206	1.44357	1.44357
18642	MIR98	0.0393426	0.686822	-1.45598
25131	SNORD58A	0.00727037	1.78421	1.78421
20646	OSBPL9	0.00946258	1.33512	1.33512
1071	ARHGAP24	0.0217666	1.34695	1.34695
6926	GAGE2C	0.0190147	0.763195	-1.31028
17160	MARCH5	0.0228547	1.35229	1.35229
9010	IRF2BP2	0.00635463	1.58013	1.58013
17185	MASTL	0.0215688	1.44396	1.44396
17920	MIR345	0.0016942	0.740602	-1.35025
26764	TMEM260	0.0048044	1.31399	1.31399
20614	OR9I1	0.00103387	0.755136	-1.32426
23982	SERINC1	0.0124249	1.38624	1.38624
26064	TAS2R46	0.0125628	1.31364	1.31364
5242	DUX4L4	0.0154673	0.758586	-1.31824
28616	ZBTB44	0.0218239	1.44135	1.44135
9914	LAS1L	0.0107885	1.31357	1.31357
4380	CYB5R4	0.0294103	1.44548	1.44548
23104	RMDN1	0.0138519	1.33037	1.33037
13572	LOC105370515	0.00546252	1.58798	1.58798
26353	TFRC	0.00518751	1.30303	1.30303
2889	CCL13	0.00084719	0.685168	-1.4595
5776	ETFDH	0.0222272	1.30544	1.30544
11589	LOC100507646	0.00418975	0.740658	-1.35015
844	ANKRD63	0.0250291	0.762495	-1.31148
9372	KDM6A	0.00255287	1.41934	1.41934
17992	MIR376A2	0.0256093	0.765077	-1.30706
25623	SSX8	0.0167623	0.660232	-1.51462
4107	CRYBG3	0.032021	1.36981	1.36981
5434	EIF2A	0.036828	1.50958	1.50958
6820	FUCA2	0.0235933	1.50977	1.50977
5429	EIF1AX	0.00486025	1.67078	1.67078
22048	PRKAB2	0.0187864	1.33759	1.33759
26775	TMEM33	0.0351784	1.61104	1.61104
13577	LOC105370526	0.00889575	1.6616	1.6616
17437	MFSD14A	0.0218319	1.31595	1.31595
22240	PS1TP4	0.0209175	1.71135	1.71135
28548	YTHDC1	0.0324924	1.41879	1.41879
17975	MIR3689D2	0.0150056	0.555681	-1.79959
11707	LOC101927016	0.0100324	0.567177	-1.76312
1843	BRWD1	0.0323211	1.32391	1.32391
25801	STXBP5	0.0327084	1.35989	1.35989
8020	HIF1A-AS2	0.0429403	1.4962	1.4962
16919	LY96	0.0225682	1.48207	1.48207
9400	KIAA0232	0.00294364	1.33101	1.33101
291	ADAM1A	0.0461589	1.36157	1.36157
18375	MIR5047	0.0089271	1.80158	1.80158
17430	MFN2	0.045554	1.32235	1.32235
18846	MRGPRD	0.000476752	0.74708	-1.33855
28326	WDR48	0.0444199	1.36241	1.36241
17724	MIR1976	0.0442423	0.703428	-1.42161
8544	IFIT5	0.0102295	1.35545	1.35545
25460	SPOPL	0.0225443	1.4952	1.4952
6077	FAM208A	0.0405186	1.35988	1.35988
4829	DHX9	0.0382294	1.34494	1.34494
8046	HIST1H1D	0.0222289	1.52456	1.52456
22683	RANBP6	0.00649305	1.32061	1.32061
9631	KLRF1	0.00759812	2.39608	2.39608
7677	GSTO1	0.0423938	1.31047	1.31047
21516	PLEKHA2	0.0341171	1.36954	1.36954
25427	SPIN1	0.0446306	1.41084	1.41084
18802	MPC2	0.0290418	1.32301	1.32301
18478	MIR548X2	0.004924	0.538799	-1.85598
23442	RPS25	0.00187949	1.31438	1.31438
744	ANGPTL1	0.0196996	1.37969	1.37969
13123	LOC102725247	0.0422263	0.498818	-2.00474
11315	LOC100287477	0.0253239	0.727611	-1.37436
10013	LETMD1	0.00571108	1.31901	1.31901
28139	VEZF1	0.0261912	1.50356	1.50356
11125	LOC100128364	0.00959356	0.573629	-1.74329
17973	MIR3689B	0.0245297	0.46762	-2.13849
12992	LOC102724566	0.0118307	0.762075	-1.31221
24663	SLC8A1-AS1	0.0200135	1.4616	1.4616
28811	ZNF12	0.0273686	1.38221	1.38221
4752	DERL1	0.0145921	1.43965	1.43965
16568	LOC647264	0.0381732	0.498162	-2.00738
4421	CYP2B7P	0.029174	0.725503	-1.37835
18098	MIR4295	0.0466062	1.56082	1.56082
23520	RSBN1L	0.0289662	1.36074	1.36074
17670	MIR147A	0.0296051	0.700453	-1.42765
10924	LINC01518	0.0351991	0.666363	-1.50068
5436	EIF2AK2	0.0195014	1.55618	1.55618
14979	LOC105375666	0.0456423	1.4059	1.4059
29314	ZNF823	0.0187671	1.30529	1.30529
16170	LOC105379811	0.048255	0.676512	-1.47817
24934	SNORA50A	0.0192592	1.68395	1.68395
21622	PMPCB	0.0407184	1.42177	1.42177
3939	COX17	0.0445336	1.30069	1.30069
11380	LOC100505570	0.0429558	0.713333	-1.40187
17813	MIR3116-2	0.00886089	0.703742	-1.42098
23169	RNF149	0.00869395	1.63431	1.63431
18024	MIR3918	0.0237026	1.56684	1.56684
27248	TRBV5-5	0.00203563	0.719345	-1.39015
25158	SNORD91B	0.0307649	0.639687	-1.56326
2277	C3orf38	0.0160858	1.5759	1.5759
5510	ELMO2P1	0.0252092	0.685107	-1.45963
28001	USP17L15	0.0183693	0.560288	-1.7848
8397	HSP90AB1	0.0349942	1.31103	1.31103
2571	CAND1	0.0241038	1.30314	1.30314
19632	NHLRC2	0.0173893	1.38635	1.38635
25776	STT3B	0.0435968	1.31613	1.31613
8694	IGKV1OR2-108	0.0246871	0.501729	-1.99311
11888	LOC101927522	0.0071076	0.743264	-1.34542
23679	SAR1A	0.0228859	1.46653	1.46653
6555	FKSG29	0.0380519	1.4896	1.4896
7004	GATAD1	0.0440722	1.30687	1.30687
17101	MAP3K2	0.0387469	1.46884	1.46884
24421	SLC25A32	0.0373859	1.35899	1.35899
17925	MIR3529	0.00142271	0.692806	-1.44341
7806	HACD2	0.0276718	1.44793	1.44793
3455	CHIC2	0.0113355	1.60353	1.60353
6665	FNIP1	0.0300452	1.33984	1.33984
28196	VPS37A	0.033789	1.30395	1.30395
22527	R3HCC1L	0.0178177	1.39811	1.39811
5112	DPP8	0.0494537	1.37493	1.37493
4676	DECR1	0.0181662	1.32293	1.32293
26120	TBC1D9	0.0188876	1.57178	1.57178
432	ADPGK	0.0452928	1.31381	1.31381
29363	ZNRF2	0.0388209	1.36518	1.36518
19326	NAP1L5	0.0381892	1.32906	1.32906
14301	LOC105373346	0.0274881	0.762338	-1.31175
26730	TMEM230	0.0225463	1.31764	1.31764
18180	MIR4481	0.0152352	2.10857	2.10857
12154	LOC101928307	0.0348977	1.62642	1.62642
20975	PCGF3	0.0109314	1.31462	1.31462
24205	SIAH1	0.0182178	1.40245	1.40245
25145	SNORD71	0.00440315	2.27152	2.27152
24047	SETDB1	0.0317914	1.39694	1.39694
19078	MTRF1L	0.00915088	1.31662	1.31662
3252	CELF1	0.0481899	1.30217	1.30217
20995	PCNXL4	0.0407316	1.44487	1.44487
8365	HSD17B11	0.0464209	1.6102	1.6102
509	AGPS	0.0379771	1.5465	1.5465
12037	LOC101927963	0.0217454	1.64983	1.64983
19493	NDUFB3	0.0461668	1.34153	1.34153
17933	MIR362	0.0412512	0.748532	-1.33595
4010	CPSF7	0.00405102	1.31887	1.31887
27494	TSPAN3	0.0456771	1.336	1.336
546	AIM2	0.0432851	1.358	1.358
13352	LOC105369854	0.0110387	0.622613	-1.60613
28028	USP3-AS1	0.00294497	1.33505	1.33505
15031	LOC105375820	0.0264818	0.734097	-1.36222
10392	LINC00641	0.0418046	1.33715	1.33715
26347	TFG	0.0360069	1.34262	1.34262
5405	EGOT	0.0225476	1.36096	1.36096
23815	SCPEP1	0.0465	1.72008	1.72008
24228	SIK3	0.0114333	1.47548	1.47548
21960	PQLC3	0.0499954	1.31868	1.31868
772	ANKRD10	0.0183959	1.50057	1.50057
20624	ORC3	0.00642652	1.43005	1.43005
770	ANKRA2	0.0329904	1.40992	1.40992
27545	TTC19	0.0284911	1.3165	1.3165
20623	ORC2	0.0373216	1.33223	1.33223
22918	RER1	0.0475009	1.33853	1.33853
25202	SNX13	0.0215188	1.39906	1.39906
3292	CEP120	0.0324392	1.30735	1.30735
3820	COG3	0.0231202	1.38489	1.38489
8018	HIF1A	0.0123934	1.60824	1.60824
19224	MYO5A	0.0373787	1.36395	1.36395
17547	MIR1179	0.01871	0.76603	-1.30543
26292	TET2	0.0114298	1.47421	1.47421
5541	EMC7	0.0363598	1.45252	1.45252
8036	HIPK1	0.0413503	1.46553	1.46553
26832	TMEM87A	0.033305	1.36146	1.36146
24883	SNHG1	0.00252359	1.33816	1.33816
21887	PPP1R2	0.0157417	1.45749	1.45749
29268	ZNF767P	0.0329408	1.44692	1.44692
22275	PSMB1	0.0484689	1.54642	1.54642
25994	TAF13	0.0472225	1.70246	1.70246
23230	RNF7	0.0383188	1.52889	1.52889
6867	G2E3	0.000611183	1.35297	1.35297
24229	SIK3-IT1	0.0174427	1.93925	1.93925
22546	RAB18	0.0301078	1.43386	1.43386
25576	SRSF9	0.0217407	1.30409	1.30409
1846	BRWD3	0.0461975	1.44468	1.44468
3905	COPS2	0.0291034	1.43861	1.43861
26010	TAF7	0.045419	1.51732	1.51732
17681	MIR1538	0.0330428	0.762217	-1.31196
27024	TP53INP1	0.00507823	1.79609	1.79609
4135	CSGALNACT2	0.0247547	1.69477	1.69477
23088	RIPK2	0.0338061	1.41175	1.41175
3774	CNOT7	0.0115511	1.33386	1.33386
24274	SKIV2L2	0.0274649	1.30888	1.30888
12215	LOC101928461	0.0116871	1.46916	1.46916
7157	GINM1	0.0467195	1.42183	1.42183
1184	ARMC8	0.0131799	1.36055	1.36055
6922	GAGE12F	0.0154994	0.768329	-1.30153
17976	MIR3689E	0.0319656	0.511619	-1.95458
701	AMFR	0.0482092	1.33811	1.33811
12997	LOC102724587	0.0279077	1.73897	1.73897
17932	MIR3619	0.0171285	0.751169	-1.33126
3658	CLIC2	0.0445774	1.30785	1.30785
19373	NBPF19	0.00808705	2.33152	2.33152
27158	TRAK2	0.0278472	1.36138	1.36138
28112	VAV3	0.0196322	1.32503	1.32503
2936	CCNJ	0.0218214	1.34675	1.34675
6325	FBXL17	0.00265453	1.3475	1.3475
4872	DKFZP586I1420	0.0227907	1.78573	1.78573
14210	LOC105372990	0.0185942	0.708173	-1.41209
1275	ASH1L	0.0337125	1.31525	1.31525
18908	MRPL47	0.0192699	1.45911	1.45911
288	ADAM17	0.0442368	1.38413	1.38413
18542	MIR610	0.0307677	0.687351	-1.45486
22613	RABGGTB	0.0259108	1.30669	1.30669
26116	TBC1D5	0.00391427	1.55129	1.55129
901	AOAH-IT1	0.0257849	1.64194	1.64194
1455	ATP8B4	0.0123259	1.34521	1.34521
8719	IGLJ3	0.0473666	0.696215	-1.43634
23903	SECISBP2	0.0411893	1.34107	1.34107
5145	DRAM2	0.030769	1.4617	1.4617
28323	WDR45B	0.0185666	1.38224	1.38224
19733	NME8	0.0285006	1.32751	1.32751
25412	SPEN	0.0212296	1.36731	1.36731
3013	CD300A	0.0458779	1.40771	1.40771
24488	SLC30A1	0.0284633	1.47476	1.47476
7928	HEATR5B	0.0488507	1.31575	1.31575
17666	MIR1468	0.0169566	0.742715	-1.34641
1766	BNIP2	0.0269013	1.32466	1.32466
7324	GNPAT	0.0495882	1.41473	1.41473
28439	WTAP	0.010212	1.37444	1.37444
3002	CD24	0.0271634	1.4688	1.4688
17751	MIR2117	0.000502047	0.738523	-1.35405
25531	SRGAP2	0.0342023	1.33474	1.33474
26130	TBK1	0.0288548	1.49404	1.49404
10538	LINC00965	0.00584675	0.563534	-1.77452
14132	LOC105372736	0.0278031	0.684647	-1.46061
5267	DYRK1A	0.0209113	1.43322	1.43322
17338	MEF2A	0.0124649	1.43177	1.43177
27808	UBE4B	0.0331867	1.38337	1.38337
24281	SLA2	0.0128182	1.37258	1.37258
9543	KLF12	0.0324539	1.42794	1.42794
20992	PCNX	0.0149374	1.44557	1.44557
2614	CARF	0.0358637	1.31108	1.31108
5278	DZIP3	0.0188712	1.33037	1.33037
23098	RLF	0.0302948	1.47212	1.47212
1558	BACH1-IT2	0.0295166	1.56807	1.56807
6877	GAB3	0.0454289	1.46556	1.46556
22528	R3HDM1	0.0441214	1.32238	1.32238
8101	HIST2H2BA	0.0195395	1.30877	1.30877
2659	CASP8AP2	0.0444843	1.30254	1.30254
530	AHR	0.0279279	1.86237	1.86237
25765	STRAP	0.0137253	1.35188	1.35188
25569	SRSF2	0.0319799	1.36885	1.36885
5631	EPC2	0.0111584	1.36181	1.36181
2686	CBL	0.0247068	1.3737	1.3737
5961	FAM135A	0.0447702	1.32351	1.32351
6058	FAM197Y2	0.0200741	0.716634	-1.39541
9541	KLF10	0.00614435	1.62158	1.62158
22473	PWP1	0.0413051	1.30345	1.30345
25673	STAM	0.0197138	1.3544	1.3544
3980	CPEB4	0.0235151	1.41046	1.41046
22537	RAB11FIP2	0.0399671	1.4802	1.4802
23901	SEC62	0.0104604	1.34948	1.34948
22561	RAB2A	0.0215468	1.32621	1.32621
12058	LOC101928020	0.0393857	1.59012	1.59012
10509	LINC00926	0.0176005	1.51957	1.51957
15903	LOC105378710	0.0395896	0.587615	-1.70179
19058	MTMR10	0.00755688	1.74323	1.74323
7934	HECTD1	0.0376711	1.37098	1.37098
4737	DENND4C	0.0339583	1.38764	1.38764
6279	FAR1	0.047151	1.71247	1.71247
10519	LINC00938	0.00683552	1.51986	1.51986
18949	MRS2	0.02935	1.36343	1.36343
10458	LINC00852	0.0243115	1.35835	1.35835
20896	PAXBP1	0.0237954	1.39544	1.39544
17115	MAP4K5	0.00157396	1.52768	1.52768
16498	LOC642316	0.0426945	0.756565	-1.32176
18536	MIR604	0.0350682	1.38555	1.38555
27659	TUBBP5	0.00311419	0.732548	-1.3651
6375	FBXO7	0.0386968	1.35348	1.35348
15738	LOC105378143	0.00365433	0.714556	-1.39947
20815	PANK3	0.0102001	1.69255	1.69255
22871	RCSD1	0.0204401	1.43412	1.43412
26486	TIPARP	0.00884033	1.33347	1.33347
12363	LOC101928919	0.0186515	0.753758	-1.32669
23153	RNF13	0.0444462	1.40511	1.40511
5595	ENPP4	0.0331264	1.35064	1.35064
1366	ATP10D	0.0332857	1.39482	1.39482
8656	IGHV3-38	0.00723672	0.601659	-1.66207
8646	IGHV1OR16-3	0.00737458	0.690166	-1.44893
22930	REV1	0.0477038	1.31643	1.31643
27258	TRBV7-3	0.0298817	0.764051	-1.30881
23272	RNU6-82P	0.00362992	2.1792	2.1792
12669	LOC102031319	0.0125876	1.41416	1.41416
2599	CAPZA1	0.0245571	1.3403	1.3403
26396	THAP9-AS1	0.0107689	1.36695	1.36695
24704	SLFN13	0.0352814	1.36118	1.36118
25566	SRSF10	0.00299392	1.45264	1.45264
28010	USP17L5	0.0413724	0.511466	-1.95517
735	ANAPC4	0.0261642	1.33821	1.33821
14747	LOC105374775	0.0222636	1.39194	1.39194
21134	PELI1	0.0476518	1.49697	1.49697
24975	SNORD102	0.00127371	1.91501	1.91501
23062	RICTOR	0.01694	1.57104	1.57104
27730	U2AF1	0.0103167	1.54549	1.54549
20191	OPA1	0.0131211	1.34594	1.34594
1462	ATR	0.0494501	1.34256	1.34256
25118	SNORD35B	0.00931272	1.99705	1.99705
8130	HLA-DPB1	0.00618458	1.40326	1.40326
29294	ZNF791	0.0376404	1.48253	1.48253
21973	PRAMEF16	0.00529262	0.754379	-1.32559
29249	ZNF733P	0.0305416	0.532684	-1.87728
24929	SNORA3B	0.0152157	1.85435	1.85435
2510	CACUL1	0.0401179	1.31692	1.31692
2834	CCDC59	0.00874711	1.40945	1.40945
18841	MRE11A	0.0213755	1.3585	1.3585
17701	MIR184	0.0147233	0.445453	-2.24491
13505	LOC105370360	0.025499	0.749514	-1.3342
9813	KRTAP5-2	0.00641707	0.690368	-1.4485
8053	HIST1H2AG	0.0473186	1.56369	1.56369
3272	CENPC	0.00905316	1.58383	1.58383
24899	SNORA10	0.0271754	1.38122	1.38122
21345	PIK3C2A	0.0194157	1.50717	1.50717
3900	COPB1	0.0219909	1.44376	1.44376
24674	SLC9A6	0.0303618	1.45907	1.45907
9458	KIAA2026	0.0201269	1.31735	1.31735
17511	MIER1	0.0302977	1.45801	1.45801
26438	THUMPD3	0.0300987	1.32146	1.32146
27687	TWF1	0.0164387	1.41298	1.41298
27218	TRAV8-6	0.0308907	0.686151	-1.4574
22823	RBMX	0.0458171	1.4779	1.4779
3047	CD69	0.0227384	1.51907	1.51907
25104	SNORD14A	0.0036982	2.01223	2.01223
22668	RALGPS2	0.0223661	1.65656	1.65656
7969	HERC4	0.0252614	1.51264	1.51264
1063	ARHGAP15	0.0354439	1.32213	1.32213
8913	INIP	0.0404041	1.33977	1.33977
16639	LOC729737	0.0332951	1.44426	1.44426
22142	PRPF4B	0.0342673	1.53292	1.53292
25135	SNORD6	0.0105231	1.47982	1.47982
28552	YTHDF3	0.00849904	1.62209	1.62209
9163	JPX	0.0311741	1.43142	1.43142
492	AGFG1	0.027897	1.5414	1.5414
6493	FGFBP1	0.00027148	0.708207	-1.41202
24547	SLC38A2	0.0158137	1.61806	1.61806
4825	DHX40	0.0424665	1.34281	1.34281
822	ANKRD36BP1	0.0472647	1.496	1.496
24951	SNORA70E	0.0460934	1.34742	1.34742
9444	KIAA1586	0.0391961	1.40406	1.40406
13462	LOC105370195	0.00472716	1.84262	1.84262
1463	ATRAID	0.0411781	1.30269	1.30269
20630	ORMDL1	0.0192764	1.6404	1.6404
22313	PSME4	0.0399574	1.38316	1.38316
15634	LOC105377770	0.017171	0.70998	-1.40849
2607	CARD17	0.0131642	0.76505	-1.3071
27742	UBA6	0.0292821	1.53223	1.53223
22269	PSMA3-AS1	0.0379372	1.47962	1.47962
26855	TMLHE	0.0493546	1.35769	1.35769
24784	SMG7	0.0302224	1.3288	1.3288
17406	METTL3	0.0393518	1.43062	1.43062
19633	NHLRC3	0.046074	1.41067	1.41067
25258	SOS2	0.0391558	1.5714	1.5714
26180	TCEB1	0.0122721	1.31074	1.31074
2436	C9orf72	0.0231418	1.81458	1.81458
29025	ZNF451	0.0119541	1.46832	1.46832
6507	FGR	0.0239569	1.3076	1.3076
522	AHCTF1	0.0243499	1.4158	1.4158
24238	SIPA1L1	0.0425029	1.31959	1.31959
6722	FOXN3-AS2	0.0214854	1.35901	1.35901
17968	MIR3685	0.0196449	1.42686	1.42686
19625	NGLY1	0.0300785	1.36679	1.36679
19260	N4BP2L1	0.037725	1.40415	1.40415
6924	GAGE12J	0.00819861	0.716162	-1.39633
9823	KRTAP6-2	0.00551762	0.719892	-1.3891
16888	LUADT1	0.0388104	0.76855	-1.30115
17577	MIR1244-1	0.0423315	1.7173	1.7173
21850	PPM1A	0.00570014	1.42993	1.42993
20682	OTUD1	0.0181056	1.32295	1.32295
19521	NECAP2	0.0257231	1.35706	1.35706
28065	USPL1	0.0371896	1.41315	1.41315
125	ABHD2	0.0248596	1.42784	1.42784
28713	ZFAND6	0.00692341	1.30699	1.30699
5970	FAM13A-AS1	0.0249062	1.44009	1.44009
21733	POM121	0.0143929	1.43724	1.43724
7865	HBS1L	0.0151666	1.31546	1.31546
830	ANKRD44-IT1	0.048726	1.57352	1.57352
14819	LOC105375049	0.0236549	0.713556	-1.40143
6648	FMR1	0.00514744	1.66974	1.66974
4048	CREBRF	0.0193181	1.31391	1.31391
8515	IDI1	0.0241858	1.37407	1.37407
29359	ZNHIT6	0.0130994	1.40238	1.40238
26109	TBC1D3E	0.0222526	1.32758	1.32758
24842	SMURF2	0.0300374	1.44447	1.44447
13302	LOC105369724	0.0120603	0.688722	-1.45197
18118	MIR4315-1	0.0177512	1.7	1.7
24304	SLC12A6	0.0400591	1.47889	1.47889
19332	NAPG	0.0172011	1.60182	1.60182
3468	CHMP3	0.00946442	1.31462	1.31462
19908	NRAS	0.0212056	1.66045	1.66045
8783	IKZF5	0.0258951	1.48677	1.48677
27007	TOR1AIP1	0.0132945	1.43028	1.43028
19900	NR4A2	0.0380978	1.36877	1.36877
1903	BZRAP1-AS1	0.00962294	1.30308	1.30308
14306	LOC105373357	0.0472893	0.748648	-1.33574
12212	LOC101928451	0.0302265	0.748582	-1.33586
299	ADAM28	0.0382875	1.40918	1.40918
8214	HNRNPA3	0.0172616	1.39209	1.39209
16865	LSM8	0.0291117	1.50082	1.50082
7354	GOLGA6L2	0.0189012	0.731391	-1.36726
17429	MFN1	0.031749	1.45023	1.45023
2454	CA5B	0.027835	1.31025	1.31025
25904	SYK	0.0257104	1.49259	1.49259
11930	LOC101927651	2.66589e-05	0.768391	-1.30142
8232	HNRNPU	0.0366358	1.47273	1.47273
27348	TRIM49B	0.0432564	0.74799	-1.33692
1007	APPL1	0.0477482	1.39249	1.39249
6805	FTH1	0.0199976	1.46278	1.46278
28664	ZCCHC2	0.0257367	1.33284	1.33284
22333	PTBP2	0.00820984	1.58615	1.58615
12123	LOC101928215	0.0478763	1.54356	1.54356
1073	ARHGAP26	0.0217229	1.47368	1.47368
24987	SNORD113-3	0.0152361	0.694828	-1.4392
7236	GLS	0.049452	1.44648	1.44648
16429	LOC401320	0.010675	1.45184	1.45184
24677	SLC9A8	0.0487167	1.34416	1.34416
21939	PPP4R3B	0.0484149	1.41566	1.41566
11316	LOC100287497	0.0388574	1.38028	1.38028
3637	CLEC2B	0.0499533	1.54769	1.54769
28746	ZFR	0.0358213	1.4169	1.4169
6719	FOXN2	0.032025	1.41229	1.41229
11405	LOC100505909	0.0409168	0.721328	-1.38633
6921	GAGE12C	0.0299903	0.760108	-1.3156
22336	PTCD3	0.0352647	1.37024	1.37024
9422	KIAA1109	0.036254	1.38903	1.38903
17871	MIR3178	0.0180498	0.745026	-1.34224
17310	MED13L	0.0255992	1.43928	1.43928
24818	SMN1	0.0182719	1.61097	1.61097
3669	CLK1	0.016217	1.53125	1.53125
5630	EPC1	0.0487859	1.31688	1.31688
15379	LOC105376980	0.0459944	0.734538	-1.3614
22813	RBM5-AS1	0.0381031	1.32811	1.32811
27167	TRAPPC11	0.0484999	1.35136	1.35136
6340	FBXO11	0.0350363	1.53257	1.53257
23626	S100Z	0.0267727	1.31352	1.31352
17309	MED13	0.0490803	1.51605	1.51605
26658	TMEM165	0.0377055	1.38264	1.38264
18950	MRS2P2	0.00828467	1.54997	1.54997
18659	MIS18BP1	0.0258917	1.59835	1.59835
10974	LINC01578	0.00278989	2.0101	2.0101
27696	TXLNG	0.0344414	1.35321	1.35321
26619	TMEM131	0.0228529	1.53557	1.53557
19322	NAP1L1	0.00562208	1.30091	1.30091
14636	LOC105374454	0.0213535	1.39264	1.39264
25567	SRSF11	0.0038208	1.44377	1.44377
17066	MANBA	0.046033	1.37936	1.37936
29301	ZNF800	0.0331248	1.36241	1.36241
23084	RIOK1	0.0475249	1.40425	1.40425
22138	PRPF39	0.00692586	1.42123	1.42123
20866	PARP6	0.0476322	1.36757	1.36757
6781	FRS2	0.0295634	1.34655	1.34655
22105	PRNT	0.0145319	0.764517	-1.30801
17222	MBNL3	0.0332635	1.63085	1.63085
6923	GAGE12H	0.0222219	0.762586	-1.31133
20570	OR7C1	0.0120849	0.700021	-1.42853
9374	KDM7A	0.044712	1.47681	1.47681
26295	TEX10	0.0366511	1.35463	1.35463
1329	ATF6	0.0429548	1.49758	1.49758
26026	TANK	0.0156821	1.65068	1.65068
16460	LOC440742	0.00255434	0.754557	-1.32528
22349	PTEN	0.029962	1.44747	1.44747
22974	RGL1	0.0282431	1.31124	1.31124
21411	PJA2	0.0363619	1.46429	1.46429
18305	MIR4742	0.0468244	1.36575	1.36575
3154	CDK17	0.0455576	1.4912	1.4912
28824	ZNF141	0.0313623	1.43802	1.43802
22782	RBM14	0.0299626	1.33595	1.33595
4149	CSNK1A1	0.0235917	1.3744	1.3744
21848	PPIP5K2	0.0432192	1.4898	1.4898
24946	SNORA66	0.00693397	1.50226	1.50226
8226	HNRNPK	0.0233766	1.32464	1.32464
1062	ARHGAP12	0.0109991	1.42327	1.42327
13407	LOC105370006	0.0138599	0.600459	-1.66539
7863	HBP1	0.00678956	1.53865	1.53865
2868	CCDC88A	0.0422473	1.53726	1.53726
17161	MARCH6	0.0176286	1.3017	1.3017
16937	LYPLAL1	0.0132855	1.30449	1.30449
28183	VPS13B	0.0445573	1.3551	1.3551
6852	FYN	0.0290787	1.50373	1.50373
1741	BMP2K	0.0414814	1.42376	1.42376
18964	MS4A4E	0.0278645	1.56091	1.56091
15658	LOC105377872	0.0381772	1.32743	1.32743
5135	DPYD-AS2	0.0180807	1.3403	1.3403
9629	KLRC4-KLRK1	0.0458721	1.59118	1.59118
12543	LOC101929516	0.0322157	1.404	1.404
20721	P2RX4	0.0245908	1.32764	1.32764
22763	RBBP6	0.0109166	1.60695	1.60695
6163	FAM49B	0.0321168	1.62902	1.62902
2939	CCNL1	0.00207186	1.78764	1.78764
20044	NUFIP2	0.0358059	1.53721	1.53721
162	ACAP2	0.0288426	1.40796	1.40796
20904	PBOV1	0.0201558	0.764193	-1.30857
18954	MS4A1	0.0453479	1.62805	1.62805
25729	STK26	0.0347502	1.3393	1.3393
28025	USP28	0.0497776	1.3827	1.3827
1904	BZW1	0.025458	1.47939	1.47939
4311	CUL5	0.0240714	1.44456	1.44456
4652	DDX3X	0.0329396	1.50952	1.50952
23752	SCARNA4	0.0149183	1.55328	1.55328
22297	PSMD12	0.0253597	1.53187	1.53187
5203	DTX4	0.00673041	1.30101	1.30101
24035	SESTD1	0.0412882	1.31073	1.31073
20083	NUTM2B-AS1	0.00965563	1.69603	1.69603
21087	PDK4	0.00356093	1.80643	1.80643
18067	MIR4258	0.036572	0.648502	-1.54202
23432	RPS16	0.0154532	1.50383	1.50383
20049	NUP107	0.0242854	1.39697	1.39697
900	AOAH	0.0261531	1.69373	1.69373
20826	PAPOLA	0.0381705	1.49343	1.49343
17290	MDM2	0.0369804	1.46676	1.46676
21101	PDS5B	0.0324142	1.59038	1.59038
7421	GPBP1L1	0.0333269	1.35854	1.35854
2554	CAMK2D	0.0151346	1.47254	1.47254
27542	TTC14	0.0158452	1.4129	1.4129
20612	OR9G1	0.0206349	0.766021	-1.30545
18270	MIR4686	0.0338234	0.720085	-1.38872
13040	LOC102724748	0.0185256	1.59186	1.59186
3084	CDC27	0.0120252	1.32076	1.32076
25657	ST8SIA4	0.0316861	1.57066	1.57066
28728	ZFP36	0.0494006	1.5536	1.5536
19949	NSD1	0.0297508	1.40572	1.40572
3626	CLEC12B	0.00259987	1.64045	1.64045
27437	TRPM7	0.0315281	1.48346	1.48346
19927	NRIP1	0.0440237	1.47446	1.47446
28463	XCL2	0.0425292	1.3683	1.3683
8926	INPP5F	0.0181119	1.38191	1.38191
24039	SETD1B	0.0430694	1.32759	1.32759
28494	XPO7	0.0374566	1.32676	1.32676
1370	ATP11B	0.0251239	1.58367	1.58367
22518	QRICH1	0.0422933	1.31863	1.31863
18126	MIR4325	0.017656	0.730151	-1.36958
19511	NDUFV2	0.0233388	1.37132	1.37132
21698	POLK	0.048786	1.41095	1.41095
21972	PRAMEF15	0.0233359	0.687601	-1.45433
20307	OR2A20P	0.0104643	0.757682	-1.31981
24285	SLAMF6	0.0427792	1.52802	1.52802
17546	MIR107	0.0442018	0.627494	-1.59364
20821	PAPD4	0.041852	1.52847	1.52847
20749	PABPC1	0.00815275	1.35343	1.35343
9134	JAK2	0.0202847	1.93884	1.93884
14100	LOC105372645	0.0467354	0.625529	-1.59865
4741	DENND6A	0.0356068	1.48671	1.48671
25208	SNX2	0.0390051	1.34672	1.34672
25590	SSFA2	0.0490238	1.36368	1.36368
21665	PNPT1	0.0212208	1.34011	1.34011
1595	BAZ1A	0.0391882	1.42516	1.42516
9438	KIAA1468	0.0130602	1.48404	1.48404
28184	VPS13C	0.0423846	1.55217	1.55217
14765	LOC105374845	0.015393	1.40902	1.40902
3656	CLHC1	0.0026641	1.35444	1.35444
4822	DHX36	0.0263812	1.39615	1.39615
20867	PARP8	0.024596	1.59772	1.59772
17953	MIR3666	0.0180704	0.736462	-1.35784
4814	DHX15	0.037742	1.35631	1.35631
20855	PARN	0.0294843	1.366	1.366
6091	FAM214A	0.0427915	1.36274	1.36274
794	ANKRD20A5P	0.00373776	1.66316	1.66316
4009	CPSF6	0.0275572	1.63292	1.63292
16117	LOC105379363	0.0193523	0.735814	-1.35904
19520	NECAP1	0.022617	1.50748	1.50748
1581	BANK1	0.032432	1.30368	1.30368
19888	NR2C2	0.0269541	1.4279	1.4279
25159	SNORD92	0.0094873	2.16826	2.16826
28704	ZEB2	0.0352199	1.79716	1.79716
577	AKAP9	0.0419726	1.48124	1.48124
8521	IDS	0.0317821	1.40843	1.40843
22632	RAD50	0.033764	1.46021	1.46021
9150	JMJD1C	0.0233038	1.59311	1.59311
7036	GCC2	0.0210627	1.3774	1.3774
4550	DCAF16	0.0253764	1.36949	1.36949
20508	OR5F1	0.0216131	0.73559	-1.35945
5684	ERBB2IP	0.0290037	1.6513	1.6513
6411	FCRL1	0.0436904	1.45152	1.45152
874	ANP32B	0.0452358	1.31724	1.31724
21397	PITPNC1	0.04851	1.46927	1.46927
5557	EML4	0.0241353	1.42239	1.42239
26038	TARDBP	0.0352636	1.38671	1.38671
18382	MIR509-3	0.0345214	0.758059	-1.31916
13108	LOC102725126	0.0435634	1.79588	1.79588
21310	PICALM	0.0351935	1.72692	1.72692
28263	WARS	0.0455068	1.53494	1.53494
23758	SCARNA9L	0.0184955	1.61803	1.61803
21021	PDCD10	0.0265977	1.35006	1.35006
19593	NFE2L3	0.032174	1.38351	1.38351
17057	MAN1A2	0.0476109	1.3186	1.3186
18567	MIR644A	0.0432192	1.73298	1.73298
28712	ZFAND5	0.0498099	1.3776	1.3776
23540	RSRC2	0.0228774	1.33947	1.33947
639	ALG13	0.0219278	1.41218	1.41218
17108	MAP3K8	0.0169056	1.57356	1.57356
11456	LOC100506321	0.0486868	1.53657	1.53657
18102	MIR4300	0.0114554	0.586425	-1.70525
91	ABCC5-AS1	0.0326478	0.767726	-1.30255
5808	EWSR1	0.0338945	1.43437	1.43437
27765	UBE2D3	0.0173051	1.52941	1.52941
21434	PKN2	0.0381719	1.36419	1.36419
28671	ZCCHC7	0.0184118	1.32227	1.32227
4943	DMTF1	0.0266233	1.36865	1.36865
18655	MIRLET7G	0.012846	1.35502	1.35502
15216	LOC105376388	0.0369001	0.768399	-1.30141
28496	XPR1	0.0404014	1.42507	1.42507
6772	FRMD8P1	0.0289928	0.768735	-1.30084
19422	NCOA3	0.0208404	1.60463	1.60463
6816	FTX	0.0193861	1.46539	1.46539
21938	PPP4R3A	0.0349515	1.50615	1.50615
7432	GPCPD1	0.0307075	1.74574	1.74574
8994	IQGAP2	0.0291802	1.48531	1.48531
19966	NSUN5P1	0.0298749	1.34745	1.34745
448	ADRBK2	0.0407721	1.57427	1.57427
18155	MIR4451	0.0221892	1.87967	1.87967
17943	MIR3659	0.0161515	0.749516	-1.33419
27760	UBE2B	0.0410733	1.44453	1.44453
3744	CNEP1R1	0.0417357	1.39567	1.39567
28327	WDR49	0.0217711	1.41997	1.41997
25550	SRPK2	0.0418768	1.45681	1.45681
27089	TRA2B	0.0296734	1.55243	1.55243
24866	SNAR-C3	0.0328626	0.735166	-1.36024
24867	SNAR-C4	0.0328626	0.735166	-1.36024
21305	PIAS1	0.0397951	1.52871	1.52871
4049	CREBZF	0.0043316	1.48443	1.48443
1537	B4GALT1	0.0185387	1.35744	1.35744
8209	HNRNPA1	0.00661416	1.71509	1.71509
11861	LOC101927468	0.00459824	0.726784	-1.37592
28063	USP9X	0.046822	1.47048	1.47048
5667	EPS15	0.032879	1.34829	1.34829
26885	TMSB4Y	0.0139279	0.744455	-1.34326
1393	ATP2B1	0.0249883	1.53449	1.53449
20051	NUP153	0.0416239	1.50146	1.50146
21967	PRAMEF1	0.0489275	0.72951	-1.37078
1239	ASAP1	0.0449091	1.31137	1.31137
6583	FLJ32255	0.03704	1.34374	1.34374
14083	LOC105372596	0.00266407	1.65042	1.65042
369	ADD3	0.0207171	1.30038	1.30038
3090	CDC42-IT1	0.0201022	1.36093	1.36093
416	ADIPOR1	0.0281917	1.4648	1.4648
5300	EBLN3	0.0346767	1.5979	1.5979
7797	H3F3A	0.00926748	1.51224	1.51224
20811	PAN3	0.0477008	1.32848	1.32848
25175	SNRPA1	0.00450172	1.46135	1.46135
24860	SNAPC3	0.0480626	1.39611	1.39611
23751	SCARNA3	0.0190999	1.90343	1.90343
23719	SCAF4	0.0369279	1.31877	1.31877
16065	LOC105379177	0.00536021	1.56037	1.56037
9382	KGFLP2	0.00549297	0.609913	-1.63958
27829	UBR2	0.048237	1.49474	1.49474
27197	TRAV26-1	0.0251109	0.750889	-1.33175
18782	MORC3	0.0326126	1.36105	1.36105
15144	LOC105376171	0.0114184	1.80677	1.80677
16173	LOC105379826	0.0401951	1.3529	1.3529
4157	CSNK1G3	0.0417575	1.36752	1.36752
8874	ILF3	0.047398	1.40348	1.40348
21193	PGAM1P5	0.00899993	0.729955	-1.36995
18152	MIR4446	0.00663512	1.42847	1.42847
9062	ITGA4	0.0487934	1.60498	1.60498
1857	BTAF1	0.0375707	1.41831	1.41831
25572	SRSF5	0.0300366	1.50707	1.50707
8129	HLA-DPA1	0.0137967	1.31568	1.31568
18486	MIR550B1	0.0151318	1.38395	1.38395
28505	XRN1	0.0291101	1.3842	1.3842
19248	MYSM1	0.0448784	1.46317	1.46317
462	AFF1	0.0348513	1.4415	1.4415
1327	ATF4	0.015772	1.32268	1.32268
21309	PIBF1	0.0428911	1.51861	1.51861
20504	OR5D14	0.0436138	0.753617	-1.32693
5937	FAM122B	0.034717	1.34089	1.34089
18668	MKLN1	0.0497162	1.38024	1.38024
21980	PRAMEF5	0.0287297	0.730817	-1.36833
27251	TRBV6-4	0.00356406	0.612127	-1.63365
25913	SYNE1	0.0372665	1.39406	1.39406
9054	ITCH	0.0419699	1.53575	1.53575
18351	MIR486-2	0.0418808	0.740783	-1.34992
19090	MTSS1	0.0376368	1.38469	1.38469
24076	SFT2D2	0.0285076	1.33332	1.33332
27992	USP12-AS1	0.0380565	1.42083	1.42083
28943	ZNF326	0.0444304	1.34238	1.34238
23699	SAV1	0.0304641	1.31156	1.31156
22684	RANBP9	0.0257222	1.41676	1.41676
4735	DENND4A	0.0316988	1.42944	1.42944
22191	PRRC2C	0.0376898	1.48694	1.48694
5109	DPP4	0.0243654	0.709752	-1.40894
27996	USP15	0.0435285	1.38451	1.38451
17476	MGEA5	0.0386112	1.55746	1.55746
25573	SRSF6	0.0144192	1.49465	1.49465
26512	TLK2	0.00848747	1.38528	1.38528
25225	SNX6	0.0307199	1.56916	1.56916
20162	OGT	0.0364529	1.74914	1.74914
28034	USP32P2	0.0148944	1.48173	1.48173
25795	STX7	0.0206702	1.60049	1.60049
18606	MIR770	0.0268726	0.768169	-1.3018
18063	MIR4253	0.0103296	0.705293	-1.41785
18713	MMD	0.0448451	1.42131	1.42131
28670	ZCCHC6	0.0331569	1.61902	1.61902
17831	MIR3135B	0.038564	0.709299	-1.40984
1654	BCLAF1	0.018315	1.40987	1.40987
29143	ZNF600	0.0353658	1.32035	1.32035
11618	LOC100996286	0.00536401	0.711737	-1.40501
25570	SRSF3	0.0115242	1.30879	1.30879
4673	DDX60L	0.0454926	1.34685	1.34685
23968	2007-09-01	0.0462256	1.34317	1.34317
23703	SBDS	0.0199522	1.49541	1.49541
24868	SNAR-D	0.0332569	0.664115	-1.50576
11668	LOC101060445	0.00601504	0.722533	-1.38402
9187	KAT2B	0.0307856	1.39388	1.39388
19609	NFKBIZ	0.0262912	1.44927	1.44927
1200	ARPC2	0.0496381	1.47508	1.47508
8213	HNRNPA2B1	0.0271122	1.34882	1.34882
21377	PIP4K2A	0.0349261	1.44702	1.44702
19680	NKTR	0.0404872	1.37611	1.37611
11279	LOC100133299	0.0167802	1.34613	1.34613
17087	MAP2K4	0.006533	1.30443	1.30443
4632	DDX11L1	0.0287727	2.14613	2.14613
18091	MIR4289	0.0353956	0.7115	-1.40548
767	ANKLE2	0.0172115	1.31211	1.31211
29418	ZXDA	0.0251546	1.51052	1.51052
18561	MIR637	0.0308872	0.758883	-1.31773
23522	RSF1	0.0425556	1.32293	1.32293
13857	LOC105371548	0.00511187	0.768914	-1.30054
8336	HRH1	0.000986305	0.762536	-1.31141
10402	LINC00657	0.0200204	1.58215	1.58215
22212	PRSS3	0.00232335	0.754509	-1.32537
25288	SP100	0.0442737	1.35597	1.35597
833	ANKRD49	0.00831874	1.3519	1.3519
4633	DDX11L10	0.0437383	2.02381	2.02381
27981	USF3	0.0260713	1.30227	1.30227
28858	ZNF207	0.0410798	1.31897	1.31897
7290	GNAO1	0.0230612	1.42417	1.42417
17043	MALAT1	0.0291774	1.30347	1.30347
24054	SF1	0.0331379	1.39564	1.39564
